# Supplementary material for: Mms4 chromosomal association reveals functional relationships between meiotic crossover pathways in budding yeast
Source: PLoS Genet. 2026 Mar 30;22(3):e1012097. doi: 10.1371/journal.pgen.1012097 (PMC13046247; doi:10.1371/journal.pgen.1012097)
Supplement: S2 Table — Label indicates overlap of Mms4 peak with Spo11 peaks, Red1 peaks and centromeres. B) Mms4 peak locations at 5h time point in the spo11∆ mutant. Label indicates overlap of Mms4 peak with Spo11 peaks, Red1 peaks and centromeres. Nil indicates other regions. p value indicates statistical significance of the peaks, q value indicates the adjusted p value using Benjamini Hochberg correction. C) Mms4 peak locations at 5h time point in the red1∆ mutant. Label indicates overlap of Mms4 peak with Spo11 peaks, Red1 peaks and centromeres. Mms4 peaks with Nil label indicates other regions. p value indicates statistical significance of the peaks, q value indicates the adjusted p value using Benjamini Hochberg correction. D) Mms4 peak locations at 5h time point in the msh5∆ mutant. Label indicates overlap of Mms4 peak with Spo11 peaks, Red1 peaks and centromeres. Nil label indicates other regions. p value indicates statistical significance of the peaks, q value indicates the adjusted p value using Benjamini Hochberg correction. (XLSX) [file pgen.1012097.s008.xlsx]

## Sheet: Mms4_Peak_annotation_WT
S2 Table. A) Mms4 peak locations at 5h time point in SK1 wild type strain. Label indicates overlap of Mms4 peak with Spo11 peaks, Red1 peaks and centromeres.
Mms4 peaks with Nil label indicate sites other than DSB, axes and centromere regions. p value indicates statistical significance of the peaks, q value indicates the adjusted p value using Benjamini Hochberg correction.
Chromosome	Start	End	Fold enrichment	p value	q value	Label	Peak width (bp)
chr1	150898	152571	3.00866	0	0	Spo11 & Red1 & Centromere	1674
chr1	9405	9784	1.25829	1.9593e-11	4.73915e-10	Spo11 & Red1	380
chr1	41023	45061	1.36147	1.61622e-33	1.36364e-31	Spo11 & Red1	4039
chr1	50980	53085	1.74894	4.42079e-85	1.58088e-82	Spo11 & Red1	2106
chr1	68153	70764	1.31412	1.24767e-19	5.39635e-18	Spo11 & Red1	2612
chr1	79081	81172	1.91988	7.2277e-113	4.29536e-110	Spo11 & Red1	2092
chr1	82460	83008	1.2603	1.82726e-11	4.43088e-10	Spo11 & Red1	549
chr1	93300	95955	1.62255	1.72942e-53	2.86088e-51	Spo11 & Red1	2656
chr1	126492	129068	1.64653	3.22107e-73	8.7963e-71	Spo11 & Red1	2577
chr1	131837	132664	1.20347	7.60729e-08	1.29051e-06	Spo11 & Red1	828
chr1	133225	136136	1.64662	3.89493e-56	6.93585e-54	Spo11 & Red1	2912
chr1	136475	139155	1.36862	4.96592e-24	2.72333e-22	Spo11 & Red1	2681
chr1	170503	172955	1.70746	5.31251e-71	1.37753e-68	Spo11 & Red1	2453
chr1	190658	192251	1.43929	7.37904e-34	6.31103e-32	Spo11 & Red1	1594
chr2	9792	11216	1.24159	1.0177e-10	2.30877e-09	Spo11 & Red1	1425
chr2	43414	45751	1.24284	2.06966e-12	5.43501e-11	Spo11 & Red1	2338
chr2	49552	49859	1.17139	5.1415e-06	6.94145e-05	Spo11 & Red1	308
chr2	116371	117243	1.16198	3.69403e-06	5.0871e-05	Spo11 & Red1	873
chr2	140283	141028	1.43906	3.98291e-26	2.41991e-24	Spo11 & Red1	746
chr2	149247	151286	1.72557	6.01312e-74	1.67109e-71	Spo11 & Red1	2040
chr2	196024	196903	1.3689	8.93305e-21	4.12287e-19	Spo11 & Red1	880
chr2	418327	419183	1.1695	2.34947e-07	3.76643e-06	Spo11 & Red1	857
chr2	419471	420475	1.56664	5.8264e-42	6.76394e-40	Spo11 & Red1	1005
chr2	443904	445294	1.43629	1.29658e-29	9.24911e-28	Spo11 & Red1	1391
chr2	461754	462448	1.32359	9.16431e-16	3.1017e-14	Spo11 & Red1	695
chr2	707225	708586	1.50614	1.1298e-36	1.0792e-34	Spo11 & Red1	1362
chr2	741332	742576	1.31528	9.20238e-17	3.33964e-15	Spo11 & Red1	1245
chr2	745610	746277	1.23357	1.19624e-09	2.45347e-08	Spo11 & Red1	668
chr2	788683	788990	1.2199	1.24351e-08	2.29779e-07	Spo11 & Red1	308
chr3	43006	45633	1.52523	2.7441e-40	2.99778e-38	Spo11 & Red1	2628
chr3	74274	75819	1.26419	1.28056e-13	3.70254e-12	Spo11 & Red1	1546
chr3	83237	83874	1.17971	3.01072e-07	4.76168e-06	Spo11 & Red1	638
chr3	90983	91763	1.35063	1.03848e-44	1.31886e-42	Spo11 & Red1	781
chr3	92037	93253	1.62847	4.43609e-133	3.6141e-130	Spo11 & Red1	1217
chr3	129407	132034	1.65087	1.47197e-63	3.20258e-61	Spo11 & Red1	2628
chr3	157426	158301	1.26802	5.50427e-12	1.39534e-10	Spo11 & Red1	876
chr3	173000	173502	1.40663	7.21274e-23	3.72563e-21	Spo11 & Red1	503
chr3	189705	192154	1.6112	9.3994e-49	1.35238e-46	Spo11 & Red1	2450
chr3	209910	210466	1.19187	1.57747e-07	2.58137e-06	Spo11 & Red1	557
chr3	211321	213717	1.27061	9.39291e-13	2.5363e-11	Spo11 & Red1	2397
chr3	224426	224696	1.39	2.39718e-23	1.2694e-21	Spo11 & Red1	271
chr3	239473	241849	1.33224	1.84799e-20	8.38108e-19	Spo11 & Red1	2377
chr3	248134	250058	1.33374	9.14534e-21	4.21794e-19	Spo11 & Red1	1925
chr3	258105	260003	1.95815	8.87156e-130	6.9024e-127	Spo11 & Red1	1899
chr3	273852	274790	1.37467	4.21017e-23	2.20039e-21	Spo11 & Red1	939
chr4	37953	39531	1.58181	9.55873e-46	1.25487e-43	Spo11 & Red1	1579
chr4	46244	47139	1.28017	5.71874e-14	1.69824e-12	Spo11 & Red1	896
chr4	47562	48302	1.27085	6.70656e-12	1.68815e-10	Spo11 & Red1	741
chr4	163462	164041	1.21649	3.74938e-09	7.31627e-08	Spo11 & Red1	580
chr4	230830	231340	1.40704	3.54732e-23	1.86252e-21	Spo11 & Red1	511
chr4	232485	232909	1.17083	1.40521e-06	2.04489e-05	Spo11 & Red1	425
chr4	234119	234727	1.30969	1.42167e-14	4.41367e-13	Spo11 & Red1	609
chr4	262540	264168	1.29262	9.45584e-15	2.9744e-13	Spo11 & Red1	1629
chr4	314514	315017	1.19419	4.9339e-07	7.60484e-06	Spo11 & Red1	504
chr4	316140	316783	1.19781	4.92606e-08	8.53985e-07	Spo11 & Red1	644
chr4	413315	415610	1.3035	8.73172e-18	3.38766e-16	Spo11 & Red1	2296
chr4	465120	465593	2.35661	1.09648e-253	2.54097e-250	Spo11 & Red1	474
chr4	698027	700288	1.39525	1.62106e-25	9.57194e-24	Spo11 & Red1	2262
chr4	763191	766346	1.48328	4.06818e-31	3.09956e-29	Spo11 & Red1	3156
chr4	828911	831656	1.34578	9.48855e-18	3.67198e-16	Spo11 & Red1	2746
chr4	835150	835535	1.23753	9.43648e-10	1.95465e-08	Spo11 & Red1	386
chr4	835861	836711	1.30844	3.34041e-17	1.24796e-15	Spo11 & Red1	851
chr4	962895	964339	1.43208	9.67164e-29	6.62674e-27	Spo11 & Red1	1445
chr4	964949	965588	1.37428	1.38516e-20	6.32557e-19	Spo11 & Red1	640
chr4	967560	968705	1.22045	2.11266e-09	4.23e-08	Spo11 & Red1	1146
chr4	1022060	1022897	1.28204	2.26621e-14	6.93745e-13	Spo11 & Red1	838
chr4	1067029	1069314	1.60868	1.42988e-49	2.10572e-47	Spo11 & Red1	2286
chr4	1080471	1080776	1.28021	2.72772e-12	7.09414e-11	Spo11 & Red1	306
chr4	1146049	1147047	1.25028	6.5283e-12	1.64441e-10	Spo11 & Red1	999
chr4	1165370	1166908	1.2185	8.18823e-10	1.70667e-08	Spo11 & Red1	1539
chr4	1490060	1490774	1.91926	3.94639e-96	1.74261e-93	Spo11 & Red1	715
chr5	27305	30278	1.40047	1.32526e-29	9.44931e-28	Spo11 & Red1	2974
chr5	41653	42625	1.66938	1.08343e-64	2.42214e-62	Spo11 & Red1	973
chr5	68599	70237	1.73209	6.60846e-68	1.60066e-65	Spo11 & Red1	1639
chr5	77323	79397	1.57577	1.09825e-50	1.67456e-48	Spo11 & Red1	2075
chr5	96182	98131	1.29812	1.36616e-15	4.56878e-14	Spo11 & Red1	1950
chr5	186224	188268	1.43544	5.40132e-29	3.74455e-27	Spo11 & Red1	2045
chr5	234002	236363	1.82396	1.92708e-89	7.57356e-87	Spo11 & Red1	2362
chr5	242070	243507	1.41283	3.1798e-24	1.76116e-22	Spo11 & Red1	1438
chr5	331642	333568	1.71931	7.92136e-74	2.19584e-71	Spo11 & Red1	1927
chr5	377959	378495	1.31831	2.89601e-15	9.45584e-14	Spo11 & Red1	537
chr5	474142	476314	1.4162	2.0017e-28	1.35238e-26	Spo11 & Red1	2173
chr5	549747	551196	1.36601	1.52897e-22	7.76068e-21	Spo11 & Red1	1450
chr6	31613	32710	1.39582	7.90861e-22	3.86812e-20	Spo11 & Red1	1098
chr6	41953	43468	1.63825	4.0059e-54	6.74683e-52	Spo11 & Red1	1516
chr6	51246	51816	1.3882	3.79228e-22	1.88582e-20	Spo11 & Red1	571
chr6	76289	77803	1.17366	4.91972e-07	7.5842e-06	Spo11 & Red1	1515
chr6	95442	95915	1.74989	2.79383e-68	6.82653e-66	Spo11 & Red1	474
chr6	96814	100451	1.56583	2.12765e-49	3.11817e-47	Spo11 & Red1	3638
chr6	131313	131836	1.32715	1.15505e-16	4.1639e-15	Spo11 & Red1	524
chr6	154403	156417	1.51287	8.39847e-44	1.03705e-41	Spo11 & Red1	2015
chr6	171370	174029	1.8598	2.50035e-110	1.41906e-107	Spo11 & Red1	2660
chr6	194003	194568	1.32518	5.61177e-17	2.0649e-15	Spo11 & Red1	566
chr6	195348	197211	1.32904	5.7306e-17	2.10814e-15	Spo11 & Red1	1864
chr6	198151	200482	1.46201	6.54938e-32	5.16416e-30	Spo11 & Red1	2332
chr6	201081	204168	1.58454	1.08218e-45	1.4184e-43	Spo11 & Red1	3088
chr6	237447	240303	1.34839	2.10378e-21	1.00531e-19	Spo11 & Red1	2857
chr7	52054	54086	1.48518	8.44112e-33	6.91035e-31	Spo11 & Red1	2033
chr7	93996	95387	1.30431	2.03376e-15	6.71429e-14	Spo11 & Red1	1392
chr7	443287	443660	1.18208	2.57555e-06	3.62201e-05	Spo11 & Red1	374
chr7	472752	474457	1.47667	1.03657e-36	9.91517e-35	Spo11 & Red1	1706
chr7	478887	479152	1.24233	4.80618e-10	1.02346e-08	Spo11 & Red1	266
chr7	483438	485192	1.45141	2.02023e-27	1.30347e-25	Spo11 & Red1	1755
chr7	556988	558121	1.86367	4.0281e-86	1.47367e-83	Spo11 & Red1	1134
chr7	643710	644599	1.17254	4.06013e-06	5.55776e-05	Spo11 & Red1	890
chr7	920132	920418	1.30627	4.02903e-14	1.21032e-12	Spo11 & Red1	287
chr8	158884	159271	1.30271	1.99894e-15	6.60085e-14	Spo11 & Red1	388
chr8	189248	189622	1.28457	6.72202e-14	1.98655e-12	Spo11 & Red1	375
chr8	197470	199406	1.21074	7.38227e-10	1.54472e-08	Spo11 & Red1	1937
chr8	280227	281166	1.16839	1.88031e-06	2.69315e-05	Spo11 & Red1	940
chr8	361612	364882	1.3792	3.42768e-22	1.70805e-20	Spo11 & Red1	3271
chr8	376830	378458	1.20068	6.79266e-08	1.15899e-06	Spo11 & Red1	1629
chr8	410275	411828	1.51715	1.2218e-36	1.16574e-34	Spo11 & Red1	1554
chr8	422091	422756	1.31183	5.85059e-15	1.86767e-13	Spo11 & Red1	666
chr8	423044	424762	1.21142	1.47197e-09	2.99226e-08	Spo11 & Red1	1719
chr8	470349	470824	1.54417	1.2031e-41	1.38102e-39	Spo11 & Red1	476
chr8	472694	473193	1.3248	1.40055e-15	4.68058e-14	Spo11 & Red1	500
chr8	512142	512812	1.27175	9.60727e-12	2.38693e-10	Spo11 & Red1	671
chr9	46123	46761	1.33808	4.89328e-21	2.2914e-19	Spo11 & Red1	639
chr9	50093	55802	1.92193	1.40281e-104	7.14496e-102	Spo11 & Red1	5710
chr9	56148	57183	1.48701	6.42392e-35	5.73456e-33	Spo11 & Red1	1036
chr9	131151	134148	1.22178	1.41667e-09	2.8843e-08	Spo11 & Red1	2998
chr9	134652	136960	1.29124	5.83176e-16	2.00217e-14	Spo11 & Red1	2309
chr9	333057	333347	1.23166	4.58258e-09	8.86115e-08	Spo11 & Red1	291
chr9	338342	338767	1.21013	4.09553e-08	7.16374e-07	Spo11 & Red1	426
chr9	341348	343048	1.5068	4.91134e-36	4.57826e-34	Spo11 & Red1	1701
chr9	348379	351532	1.95369	2.02768e-124	1.44544e-121	Spo11 & Red1	3154
chr9	407838	408233	1.27952	5.91834e-13	1.62293e-11	Spo11 & Red1	396
chr10	146369	148414	1.40613	1.01368e-24	5.75572e-23	Spo11 & Red1	2046
chr10	162993	166043	1.51211	3.97832e-41	4.48229e-39	Spo11 & Red1	3051
chr10	173192	173846	1.23292	1.68039e-09	3.39774e-08	Spo11 & Red1	655
chr10	268958	271092	1.69589	1.60325e-62	3.39782e-60	Spo11 & Red1	2135
chr10	337231	337776	1.28928	7.5631e-13	2.05826e-11	Spo11 & Red1	546
chr10	466493	467030	1.32323	1.82264e-18	7.36546e-17	Spo11 & Red1	538
chr10	566573	567737	1.31258	1.3555e-16	4.86407e-15	Spo11 & Red1	1165
chr10	568212	569478	1.5769	6.50879e-49	9.40373e-47	Spo11 & Red1	1267
chr10	572415	572932	1.2126	1.25467e-09	2.56833e-08	Spo11 & Red1	518
chr10	573224	573677	1.20982	1.93955e-09	3.89619e-08	Spo11 & Red1	454
chr10	652823	655088	1.26822	2.16371e-14	6.63285e-13	Spo11 & Red1	2266
chr10	721152	722007	1.36217	1.30768e-19	5.64937e-18	Spo11 & Red1	856
chr11	24306	27482	1.43422	2.56094e-30	1.88452e-28	Spo11 & Red1	3177
chr11	129708	131909	2.00129	2.76058e-127	2.06063e-124	Spo11 & Red1	2202
chr11	184111	187114	1.57991	1.95569e-49	2.86946e-47	Spo11 & Red1	3004
chr11	216631	217402	1.25534	1.06016e-10	2.40121e-09	Spo11 & Red1	772
chr11	218660	219278	1.25917	2.15725e-11	5.19757e-10	Spo11 & Red1	619
chr11	444760	448801	1.55739	3.18346e-45	4.1115e-43	Spo11 & Red1	4042
chr11	518289	519177	1.80809	1.40994e-76	4.15145e-74	Spo11 & Red1	889
chr11	520919	525003	1.28138	5.51696e-16	1.89758e-14	Spo11 & Red1	4085
chr11	525457	526520	1.28725	1.71435e-15	5.69246e-14	Spo11 & Red1	1064
chr11	526894	527569	1.25092	1.93598e-11	4.68544e-10	Spo11 & Red1	676
chr11	530824	534483	1.53947	2.33131e-43	2.83792e-41	Spo11 & Red1	3660
chr11	564947	565827	1.27701	1.09698e-12	2.9451e-11	Spo11 & Red1	881
chr11	570326	570916	1.3172	1.4568e-16	5.21435e-15	Spo11 & Red1	591
chr11	573037	576044	1.48	1.27703e-37	1.26299e-35	Spo11 & Red1	3008
chr11	595488	597512	1.36456	3.80452e-20	1.69551e-18	Spo11 & Red1	2025
chr11	603549	604922	1.25879	7.74997e-12	1.93972e-10	Spo11 & Red1	1374
chr11	614272	615060	1.23775	1.71625e-10	3.81364e-09	Spo11 & Red1	789
chr11	630274	630914	2.81906	0	0	Spo11 & Red1	641
chr12	73404	73833	1.26336	1.16198e-11	2.86583e-10	Spo11 & Red1	430
chr12	155865	157037	1.29717	5.40256e-14	1.60694e-12	Spo11 & Red1	1173
chr12	180084	183922	1.28558	2.1424e-14	6.56901e-13	Spo11 & Red1	3839
chr12	265669	268724	1.53178	1.37784e-37	1.36113e-35	Spo11 & Red1	3056
chr12	283801	284124	1.23772	7.71969e-11	1.77039e-09	Spo11 & Red1	324
chr12	287878	290516	1.71566	7.3215e-75	2.07683e-72	Spo11 & Red1	2639
chr12	322348	323340	1.48036	5.97585e-33	4.9238e-31	Spo11 & Red1	993
chr12	370597	370983	1.22135	2.23815e-08	4.02754e-07	Spo11 & Red1	387
chr12	622573	625240	1.50453	6.9759e-34	5.97035e-32	Spo11 & Red1	2668
chr12	747381	749816	1.67772	1.15345e-56	2.08737e-54	Spo11 & Red1	2436
chr12	821827	823351	1.76106	2.1702e-73	5.95114e-71	Spo11 & Red1	1525
chr12	866483	869336	1.83742	1.48184e-81	4.89328e-79	Spo11 & Red1	2854
chr12	874889	875355	1.46376	9.57856e-29	6.56448e-27	Spo11 & Red1	467
chr12	909229	910768	1.49184	2.48256e-35	2.25216e-33	Spo11 & Red1	1540
chr12	998932	1002115	1.74097	9.02402e-82	2.99502e-79	Spo11 & Red1	3184
chr12	1054752	1056072	1.30997	6.90399e-15	2.19331e-13	Spo11 & Red1	1321
chr13	109591	113256	1.44681	1.13527e-30	8.4879e-29	Spo11 & Red1	3666
chr13	219557	221666	1.44939	1.48936e-28	1.01205e-26	Spo11 & Red1	2110
chr13	253280	253889	1.31857	6.96466e-16	2.37739e-14	Spo11 & Red1	610
chr13	318611	319110	1.17726	3.37443e-06	4.66907e-05	Spo11 & Red1	500
chr13	341071	341691	1.1607	2.4962e-06	3.51585e-05	Spo11 & Red1	621
chr13	387436	389537	1.2605	3.08106e-12	7.97444e-11	Spo11 & Red1	2102
chr13	540351	540695	1.33832	4.37119e-17	1.62069e-15	Spo11 & Red1	345
chr13	571994	572428	1.29082	4.16677e-13	1.15664e-11	Spo11 & Red1	435
chr13	711965	712454	1.2058	3.66168e-08	6.43606e-07	Spo11 & Red1	490
chr13	751127	751534	1.24296	1.0886e-09	2.24238e-08	Spo11 & Red1	408
chr13	772921	776240	2.1691	2.14289e-153	2.1727e-150	Spo11 & Red1	3320
chr13	778222	780054	1.51517	6.93266e-35	6.18016e-33	Spo11 & Red1	1833
chr13	825320	827739	1.77409	2.26934e-82	7.64012e-80	Spo11 & Red1	2420
chr13	863037	864586	1.585	6.6973e-47	9.11381e-45	Spo11 & Red1	1550
chr13	904224	904908	1.29053	2.7227e-14	8.28324e-13	Spo11 & Red1	685
chr14	155143	158738	1.56258	2.30091e-40	2.52174e-38	Spo11 & Red1	3596
chr14	194811	199372	1.70669	4.80839e-74	1.33999e-71	Spo11 & Red1	4562
chr14	214332	217048	1.63059	9.56313e-61	1.93286e-58	Spo11 & Red1	2717
chr14	254137	255019	1.35433	1.64021e-24	9.2151e-23	Spo11 & Red1	883
chr14	334661	335778	1.33237	1.84502e-18	7.45418e-17	Spo11 & Red1	1118
chr14	405681	406103	2.73551	0	0	Spo11 & Red1	423
chr14	436907	439342	1.48503	7.44218e-36	6.89287e-34	Spo11 & Red1	2436
chr14	493192	493605	1.47766	2.86352e-30	2.10329e-28	Spo11 & Red1	414
chr14	556521	557765	1.36649	4.01236e-19	1.68694e-17	Spo11 & Red1	1245
chr14	587565	587941	1.17274	2.3135e-06	3.2719e-05	Spo11 & Red1	377
chr14	642011	642354	1.23833	2.65968e-10	5.80444e-09	Spo11 & Red1	344
chr14	642715	644792	1.51915	2.19887e-42	2.5906e-40	Spo11 & Red1	2078
chr14	672346	672882	1.27811	1.38931e-13	4.00774e-12	Spo11 & Red1	537
chr14	676242	679070	1.1906	1.82159e-07	2.95767e-06	Spo11 & Red1	2829
chr14	691636	692831	1.30188	2.89734e-15	9.46019e-14	Spo11 & Red1	1196
chr14	711434	714381	1.64301	1.05099e-61	2.17871e-59	Spo11 & Red1	2948
chr14	714965	716273	1.33441	8.18842e-19	3.37831e-17	Spo11 & Red1	1309
chr14	738925	739334	1.34987	5.09331e-21	2.38342e-19	Spo11 & Red1	410
chr15	83080	83483	3.03541	0	0	Spo11 & Red1	404
chr15	195543	196959	1.43915	1.04328e-27	6.81868e-26	Spo11 & Red1	1417
chr15	197289	199954	1.28616	7.01132e-16	2.39276e-14	Spo11 & Red1	2666
chr15	238545	241407	1.21924	1.29274e-09	2.64314e-08	Spo11 & Red1	2863
chr15	246974	248894	1.22616	6.98136e-10	1.46396e-08	Spo11 & Red1	1921
chr15	264814	266697	1.28993	1.59148e-15	5.29541e-14	Spo11 & Red1	1884
chr15	321219	323101	1.60455	7.75532e-63	1.65653e-60	Spo11 & Red1	1883
chr15	424222	425003	2.69973	0	0	Spo11 & Red1	782
chr15	479548	482293	1.82207	1.31039e-94	5.65067e-92	Spo11 & Red1	2746
chr15	504525	505580	1.49869	2.19381e-34	1.91646e-32	Spo11 & Red1	1056
chr15	537375	539871	1.5041	2.5398e-37	2.48428e-35	Spo11 & Red1	2497
chr15	608662	609514	1.45928	1.68345e-30	1.24882e-28	Spo11 & Red1	853
chr15	658086	660109	1.52143	1.40055e-41	1.60472e-39	Spo11 & Red1	2024
chr15	767634	768096	1.22532	9.99471e-10	2.06567e-08	Spo11 & Red1	463
chr15	778707	779740	1.36554	4.70977e-20	2.08785e-18	Spo11 & Red1	1034
chr15	887961	890772	1.47165	1.1392e-30	8.5153e-29	Spo11 & Red1	2812
chr15	891939	892571	1.32717	5.12625e-18	2.01604e-16	Spo11 & Red1	633
chr15	988790	991175	1.8508	1.84969e-89	7.2711e-87	Spo11 & Red1	2386
chr15	1047525	1049703	1.53868	9.51481e-48	1.32862e-45	Spo11 & Red1	2179
chr15	1058164	1060036	1.33596	8.7963e-20	3.83707e-18	Spo11 & Red1	1873
chr16	39145	42819	1.74121	1.96155e-67	4.69462e-65	Spo11 & Red1	3675
chr16	215332	216458	1.30141	1.64513e-15	5.4689e-14	Spo11 & Red1	1127
chr16	339722	340841	1.28735	2.25736e-18	9.07194e-17	Spo11 & Red1	1120
chr16	486316	487185	1.22862	1.4043e-09	2.85996e-08	Spo11 & Red1	870
chr16	502691	503277	1.37222	3.80803e-24	2.10184e-22	Spo11 & Red1	587
chr16	524995	526211	1.29037	3.85656e-16	1.3406e-14	Spo11 & Red1	1217
chr16	534405	535583	1.25146	3.56205e-11	8.4155e-10	Spo11 & Red1	1179
chr16	673211	675690	1.26943	1.60657e-12	4.25794e-11	Spo11 & Red1	2480
chr16	789667	790272	1.47453	1.13841e-31	8.88587e-30	Spo11 & Red1	606
chr16	824548	825518	1.45141	2.02023e-27	1.30347e-25	Spo11 & Red1	971
chr16	831102	832824	1.22647	1.50003e-12	3.98382e-11	Spo11 & Red1	1723
chr16	876348	877170	1.31956	7.82708e-16	2.66318e-14	Spo11 & Red1	823
chr16	921894	924862	1.40083	2.28718e-34	1.99664e-32	Spo11 & Red1	2969
chr2	237176	239694	3.09021	0	0	Red1 & Centromere	2519
chr3	112782	115669	3.14237	0	0	Red1 & Centromere	2888
chr4	448896	450171	3.8075	0	0	Red1 & Centromere	1276
chr6	147206	149474	2.17088	1.61808e-175	1.99986e-172	Red1 & Centromere	2269
chr7	495508	498016	2.45899	3.10456e-243	6.59174e-240	Red1 & Centromere	2509
chr8	105178	107149	2.93427	0	0	Red1 & Centromere	1972
chr9	355224	356950	2.4833	2.11349e-223	3.81944e-220	Red1 & Centromere	1727
chr11	439184	441211	2.77775	1.64437e-301	5.2723e-298	Red1 & Centromere	2028
chr12	149820	152022	2.44121	1.64059e-214	2.75423e-211	Red1 & Centromere	2203
chr13	267097	268868	3.79202	0	0	Red1 & Centromere	1772
chr14	627763	629838	3.63741	0	0	Red1 & Centromere	2076
chr15	325540	327797	2.55568	7.65597e-249	1.70608e-245	Red1 & Centromere	2258
chr5	150731	153138	2.62898	4.27563e-275	1.13501e-271	Spo11 & Centromere	2408
chr1	148	1357	1.73991	1.00231e-224	1.83231e-221	Spo11	1210
chr1	189863	190192	2.10763	2.47172e-133	2.01837e-130	Spo11	330
chr2	29039	29320	1.34317	1.49555e-17	5.71742e-16	Spo11	282
chr2	193708	194338	1.20457	3.27295e-08	5.78402e-07	Spo11	631
chr2	255758	256158	1.37128	6.16879e-24	3.36744e-22	Spo11	401
chr2	338520	338975	1.21494	1.27711e-10	2.87111e-09	Spo11	456
chr2	341595	342163	1.38828	3.22107e-22	1.60731e-20	Spo11	569
chr2	544614	544901	1.30115	2.7746e-14	8.43723e-13	Spo11	288
chr2	642429	642977	1.42761	9.37346e-26	5.595e-24	Spo11	549
chr2	661721	662384	1.22135	1.47901e-09	3.00594e-08	Spo11	664
chr2	799966	800616	1.20384	4.32773e-08	7.54449e-07	Spo11	651
chr3	39010	39428	1.25425	9.10123e-12	2.26553e-10	Spo11	419
chr3	50621	52331	1.75546	1.90678e-74	5.35673e-72	Spo11	1711
chr3	78180	79297	1.59377	3.29534e-47	4.52898e-45	Spo11	1118
chr3	122571	123749	1.6052	1.32221e-51	2.07157e-49	Spo11	1179
chr3	132701	133921	1.9916	2.95121e-111	1.70216e-108	Spo11	1221
chr3	163862	164233	1.22315	2.91407e-09	5.75003e-08	Spo11	372
chr3	225288	225994	1.18232	2.9803e-08	5.28957e-07	Spo11	707
chr3	228385	228805	1.21286	7.6798e-09	1.45154e-07	Spo11	421
chr4	60912	61707	1.19931	3.49848e-08	6.16198e-07	Spo11	796
chr4	62327	62868	1.33584	5.31986e-19	2.22024e-17	Spo11	542
chr4	94102	94367	1.28002	3.52777e-12	9.08866e-11	Spo11	266
chr4	132517	133160	1.59809	5.67675e-45	7.2711e-43	Spo11	644
chr4	264624	264990	1.22268	1.2881e-08	2.37679e-07	Spo11	367
chr4	357400	358062	1.2998	1.35613e-14	4.21697e-13	Spo11	663
chr4	368612	369096	1.43262	9.58297e-26	5.71874e-24	Spo11	485
chr4	431738	432220	1.28591	6.53131e-16	2.23357e-14	Spo11	483
chr4	538831	539495	1.98102	8.8308e-108	4.7863e-105	Spo11	665
chr4	550733	551577	1.47501	4.36516e-33	3.61826e-31	Spo11	845
chr4	591653	592167	1.9269	9.16643e-99	4.22669e-96	Spo11	515
chr4	635791	636654	1.23405	2.01776e-10	4.45349e-09	Spo11	864
chr4	657718	658035	1.29809	6.62827e-14	1.95975e-12	Spo11	318
chr4	721825	722686	1.37575	5.85868e-20	2.58345e-18	Spo11	862
chr4	893492	894444	2.52889	1.8197e-262	4.4978e-259	Spo11	953
chr4	955155	955575	1.39923	2.04456e-22	1.03062e-20	Spo11	421
chr4	1162318	1162646	1.33252	3.29079e-16	1.15027e-14	Spo11	329
chr4	1278591	1280283	1.76722	1.18577e-120	7.94328e-118	Spo11	1693
chr4	1410501	1410870	1.15931	1.13831e-06	1.67552e-05	Spo11	370
chr4	1420495	1420774	1.32895	2.3206e-16	8.19408e-15	Spo11	280
chr4	1434507	1435028	1.18119	1.26139e-06	1.84697e-05	Spo11	522
chr4	1476717	1478272	1.33705	2.23769e-18	8.99498e-17	Spo11	1556
chr4	1496111	1497143	1.27593	1.00647e-12	2.70957e-11	Spo11	1033
chr5	84987	85257	1.21054	9.27705e-08	1.55934e-06	Spo11	271
chr5	117220	117995	1.31968	1.87975e-17	7.13839e-16	Spo11	776
chr5	123194	123825	1.41317	4.57615e-24	2.5142e-22	Spo11	632
chr5	192307	192598	1.19797	4.38834e-08	7.64698e-07	Spo11	292
chr5	222626	223094	1.32584	3.48658e-19	1.47062e-17	Spo11	469
chr5	263902	265120	1.83348	5.68853e-82	1.89802e-79	Spo11	1219
chr5	287041	287403	1.44523	1.45982e-28	9.92202e-27	Spo11	363
chr5	311640	311898	1.33931	1.17951e-17	4.53942e-16	Spo11	259
chr5	422737	423195	1.27227	2.55211e-13	7.20941e-12	Spo11	459
chr5	461901	462193	1.20828	5.15193e-08	8.90697e-07	Spo11	293
chr5	462530	463832	1.31931	2.44737e-20	1.10255e-18	Spo11	1303
chr5	467725	468159	1.3301	8.76395e-18	3.40017e-16	Spo11	435
chr5	558931	559532	1.52066	2.50726e-56	4.49055e-54	Spo11	602
chr5	569553	571009	1.29889	7.87227e-48	1.10205e-45	Spo11	1457
chr6	3950	4379	1.28375	3.06337e-50	4.60469e-48	Spo11	430
chr6	106561	107041	1.35877	1.93375e-18	7.80369e-17	Spo11	481
chr6	183335	184225	1.20597	4.74231e-09	9.15672e-08	Spo11	891
chr6	224387	225837	1.66603	2.12961e-54	3.61576e-52	Spo11	1451
chr6	226245	226503	1.28458	4.41876e-16	1.52897e-14	Spo11	259
chr6	255851	256248	1.24692	1.22885e-11	3.02475e-10	Spo11	398
chr7	20397	20738	1.22135	2.23815e-08	4.02754e-07	Spo11	342
chr7	165755	166093	1.3035	1.6323e-15	5.4275e-14	Spo11	339
chr7	196837	197697	1.56258	2.30091e-40	2.52174e-38	Spo11	861
chr7	271004	271801	1.29376	4.55617e-17	1.68733e-15	Spo11	798
chr7	383487	384985	1.52805	1.5174e-38	1.55346e-36	Spo11	1499
chr7	397978	398249	1.4931	5.25412e-32	4.16006e-30	Spo11	272
chr7	412775	413463	1.53738	2.03657e-44	2.56389e-42	Spo11	689
chr7	528559	528831	1.29679	1.15425e-16	4.16102e-15	Spo11	273
chr7	592124	593130	1.65374	1.89278e-62	4.00221e-60	Spo11	1007
chr7	624561	625898	1.83361	2.34477e-85	8.43723e-83	Spo11	1338
chr7	653954	654448	1.52575	3.04159e-45	3.93007e-43	Spo11	495
chr7	732405	733414	1.20575	9.32159e-09	1.7461e-07	Spo11	1010
chr7	766095	766470	1.42227	1.21171e-26	7.5405e-25	Spo11	376
chr7	788293	788691	1.40383	3.00746e-23	1.58416e-21	Spo11	399
chr7	845853	846411	1.31285	4.44222e-17	1.64665e-15	Spo11	559
chr7	849001	849389	1.28591	1.05414e-14	3.30293e-13	Spo11	389
chr7	894378	894800	1.23909	1.95844e-10	4.32723e-09	Spo11	423
chr7	905195	905515	1.51741	2.68596e-37	2.62543e-35	Spo11	321
chr7	905962	906219	1.18533	3.59625e-07	5.63923e-06	Spo11	258
chr7	958864	959286	1.17214	2.57194e-06	3.61718e-05	Spo11	423
chr7	976961	977754	1.48639	9.67832e-32	7.5753e-30	Spo11	794
chr7	993952	994757	1.18782	3.86527e-07	6.03476e-06	Spo11	806
chr7	999785	1000379	1.44214	1.90239e-26	1.17301e-24	Spo11	595
chr7	1011084	1011640	1.28718	1.77828e-14	5.48277e-13	Spo11	557
chr7	1052054	1052345	1.27383	4.25696e-13	1.18114e-11	Spo11	292
chr8	74684	75042	1.16124	5.69036e-06	7.63361e-05	Spo11	359
chr8	174849	175770	1.32894	6.35185e-19	2.63815e-17	Spo11	922
chr8	204010	204494	1.22861	2.696e-09	5.33716e-08	Spo11	485
chr8	296984	297526	1.18644	4.6237e-07	7.14875e-06	Spo11	543
chr8	341760	342034	1.25048	1.48525e-11	3.63011e-10	Spo11	275
chr8	359738	360135	1.20765	8.72449e-08	1.47058e-06	Spo11	398
chr8	505699	506096	1.26612	3.28095e-11	7.78054e-10	Spo11	398
chr8	540444	541555	1.55062	2.06538e-68	5.06174e-66	Spo11	1112
chr9	21853	22711	1.16263	3.79219e-06	5.21507e-05	Spo11	859
chr9	41208	42075	1.35841	1.21451e-21	5.8776e-20	Spo11	868
chr9	248806	249498	2.56686	0	0	Spo11	693
chr9	268044	268432	1.48397	7.15979e-32	5.63638e-30	Spo11	389
chr9	393979	394717	1.37112	1.54064e-19	6.63285e-18	Spo11	739
chr9	395012	395816	1.47303	9.31322e-30	6.68498e-28	Spo11	805
chr10	35989	37762	1.21862	3.83407e-09	7.47464e-08	Spo11	1774
chr10	136448	136750	1.26751	1.8608e-11	4.50972e-10	Spo11	303
chr10	159539	159891	1.40464	1.72306e-26	1.06463e-24	Spo11	353
chr10	236423	236988	1.26882	4.88203e-12	1.24265e-10	Spo11	566
chr10	360201	360866	1.24252	3.74455e-12	9.62277e-11	Spo11	666
chr10	391227	391517	1.26401	3.96917e-11	9.34308e-10	Spo11	291
chr10	462655	463120	1.18423	4.48054e-07	6.93825e-06	Spo11	466
chr10	578950	579218	1.16605	5.5129e-06	7.4085e-05	Spo11	269
chr10	606227	607831	2.65572	0	0	Spo11	1605
chr10	608974	609335	2.37034	1.59588e-205	2.48886e-202	Spo11	362
chr10	622735	624471	1.20753	2.45805e-09	4.88776e-08	Spo11	1737
chr10	640186	640447	1.34649	1.4243e-17	5.45004e-16	Spo11	262
chr10	703275	704439	1.30495	3.98016e-17	1.48013e-15	Spo11	1165
chr11	20890	22731	1.59292	1.32312e-45	1.72942e-43	Spo11	1842
chr11	68153	70235	2.40726	9.84011e-232	1.89671e-228	Spo11	2083
chr11	91761	92599	1.38063	3.26212e-22	1.62742e-20	Spo11	839
chr11	126961	127861	1.25515	8.93717e-12	2.22602e-10	Spo11	901
chr11	230375	230799	1.46494	5.78629e-29	4.00682e-27	Spo11	425
chr11	231139	231657	1.66107	4.9705e-55	8.58223e-53	Spo11	519
chr11	258192	258864	1.42417	1.58562e-26	9.81296e-25	Spo11	673
chr11	278367	278666	1.19952	3.1017e-07	4.89846e-06	Spo11	300
chr11	308284	308733	1.17564	1.72639e-06	2.4837e-05	Spo11	450
chr11	354749	355009	1.213	5.85652e-09	1.12013e-07	Spo11	261
chr11	368773	369046	1.16578	1.51674e-06	2.19872e-05	Spo11	274
chr11	463008	463526	1.3074	5.90065e-16	2.02395e-14	Spo11	519
chr11	514071	514833	1.48668	7.38584e-32	5.81166e-30	Spo11	763
chr11	566900	567162	1.25557	2.64119e-12	6.87702e-11	Spo11	263
chr11	589725	590111	1.21671	4.14706e-08	7.2482e-07	Spo11	387
chr12	22582	23144	1.18326	8.91538e-07	1.33101e-05	Spo11	563
chr12	28663	30572	1.21995	3.44453e-09	6.74512e-08	Spo11	1910
chr12	64769	65597	1.29528	2.44287e-18	9.79716e-17	Spo11	829
chr12	108387	109023	1.46903	9.93345e-41	1.10357e-38	Spo11	637
chr12	341176	341586	1.32121	1.46251e-17	5.59371e-16	Spo11	411
chr12	387545	388113	1.18352	7.11721e-07	1.07538e-05	Spo11	569
chr12	423702	424817	1.73301	2.70583e-69	6.76706e-67	Spo11	1116
chr12	449294	450208	1.1681	1.23663e-06	1.81242e-05	Spo11	915
chr12	553910	554230	1.16444	6.42436e-06	8.5617e-05	Spo11	321
chr12	573474	573787	1.26325	8.9454e-13	2.41936e-11	Spo11	314
chr12	610897	612032	1.2303	3.54079e-12	9.11591e-11	Spo11	1136
chr12	660053	660396	1.2486	8.11521e-11	1.85772e-09	Spo11	344
chr12	704370	705005	1.4138	1.12954e-23	6.07995e-22	Spo11	636
chr12	782834	784290	1.44136	1.08094e-34	9.56093e-33	Spo11	1457
chr12	828042	828439	1.36088	2.79447e-19	1.1855e-17	Spo11	398
chr12	839602	839899	1.18963	2.56395e-07	4.08978e-06	Spo11	298
chr12	1010583	1011229	1.27788	5.2942e-13	1.45747e-11	Spo11	647
chr12	1011620	1014257	1.30511	1.3842e-19	5.9731e-18	Spo11	2638
chr12	1063973	1065825	1.81823	1.45546e-150	1.43219e-147	Spo11	1853
chr13	70296	72422	1.39101	8.50746e-26	5.08745e-24	Spo11	2127
chr13	91147	91666	1.33183	3.19595e-19	1.35083e-17	Spo11	520
chr13	119397	119848	1.23524	3.29367e-09	6.46636e-08	Spo11	452
chr13	167428	167881	1.1951	6.36898e-07	9.68479e-06	Spo11	454
chr13	192245	193131	1.16768	5.60248e-07	8.57452e-06	Spo11	887
chr13	282999	283462	1.20247	7.66002e-08	1.29891e-06	Spo11	464
chr13	306412	306739	1.35413	4.90117e-18	1.93152e-16	Spo11	328
chr13	352688	353150	1.2445	2.16222e-11	5.20931e-10	Spo11	463
chr13	407803	408108	1.25881	2.45414e-11	5.88491e-10	Spo11	306
chr13	432019	432580	1.5456	3.06408e-38	3.10242e-36	Spo11	562
chr13	472873	473642	1.74987	5.50427e-91	2.22536e-88	Spo11	770
chr13	510620	511041	1.22019	1.10989e-08	2.0621e-07	Spo11	422
chr13	556834	557108	1.18583	1.90634e-06	2.72854e-05	Spo11	275
chr13	624449	624718	1.2045	2.40165e-08	4.30487e-07	Spo11	270
chr13	758571	759281	1.23395	3.62251e-10	7.801e-09	Spo11	711
chr13	797571	797912	1.22249	7.50222e-09	1.41938e-07	Spo11	342
chr13	852000	852328	1.5111	2.16371e-34	1.89104e-32	Spo11	329
chr13	861387	862590	1.3852	2.05684e-21	9.83105e-20	Spo11	1204
chr13	902263	902932	1.26315	2.4837e-12	6.48037e-11	Spo11	670
chr13	914955	915637	1.25377	2.19639e-10	4.83203e-09	Spo11	683
chr14	122459	123130	1.17757	1.295e-06	1.89374e-05	Spo11	672
chr14	217321	218053	1.21643	3.17892e-10	6.8851e-09	Spo11	733
chr14	301525	302217	1.15762	5.74103e-06	7.69786e-05	Spo11	693
chr14	350233	350587	1.26573	2.04975e-11	4.94698e-10	Spo11	355
chr14	392408	392672	1.19078	6.93681e-07	1.04954e-05	Spo11	265
chr14	480563	480986	1.23319	1.09918e-10	2.48462e-09	Spo11	424
chr14	546176	546497	1.22303	1.0133e-08	1.89008e-07	Spo11	322
chr14	559574	560470	1.40046	2.85233e-22	1.42791e-20	Spo11	897
chr14	576205	576554	1.78717	3.60662e-85	1.29152e-82	Spo11	350
chr14	606348	606838	1.21072	9.40156e-09	1.76048e-07	Spo11	491
chr15	108788	109593	1.27539	7.49894e-12	1.8801e-10	Spo11	806
chr15	160733	161979	1.52918	4.87304e-40	5.27837e-38	Spo11	1247
chr15	216477	216823	1.39868	1.2314e-22	6.28203e-21	Spo11	347
chr15	304302	304713	1.18704	1.29036e-06	1.8873e-05	Spo11	412
chr15	461643	462790	1.38054	9.11801e-24	4.92947e-22	Spo11	1148
chr15	494601	494940	1.3595	1.63005e-18	6.60541e-17	Spo11	340
chr15	579597	579949	1.30761	4.35211e-16	1.50765e-14	Spo11	353
chr15	619032	619578	2.41022	2.13304e-231	4.09261e-228	Spo11	547
chr15	638959	639275	1.28926	4.53628e-13	1.25516e-11	Spo11	317
chr15	670898	672340	2.64864	0	0	Spo11	1443
chr15	769264	769804	1.19048	3.40165e-07	5.34835e-06	Spo11	541
chr15	836161	837462	1.22739	2.03573e-09	4.08216e-08	Spo11	1302
chr15	877231	877789	1.34895	2.83465e-23	1.4952e-21	Spo11	559
chr15	907980	908928	1.55023	2.4649e-43	2.99709e-41	Spo11	949
chr15	931668	931992	1.21308	1.12907e-08	2.09652e-07	Spo11	325
chr15	968030	968838	1.78338	1.73061e-72	4.64515e-70	Spo11	809
chr15	978883	979816	1.19238	9.54619e-08	1.60122e-06	Spo11	934
chr15	986770	988516	2.48375	7.39605e-252	1.69044e-248	Spo11	1747
chr15	1043295	1044416	1.71168	1.79349e-63	3.89314e-61	Spo11	1122
chr16	74260	75403	1.22662	1.9797e-11	4.78751e-10	Spo11	1144
chr16	214602	214894	1.57493	6.08836e-42	7.06643e-40	Spo11	293
chr16	296984	297322	1.59524	5.26381e-47	7.18456e-45	Spo11	339
chr16	424838	425968	1.39378	2.85365e-22	1.42791e-20	Spo11	1131
chr16	431787	433036	2.13542	3.11172e-139	2.74157e-136	Spo11	1250
chr16	519891	520246	1.33976	1.43516e-17	5.49161e-16	Spo11	356
chr16	622898	623156	1.30188	2.89734e-15	9.46019e-14	Spo11	259
chr16	645357	646216	2.77312	0	0	Spo11	860
chr16	646500	646924	1.22678	3.10957e-11	7.38754e-10	Spo11	425
chr16	678529	679180	1.36729	1.85994e-19	7.96526e-18	Spo11	652
chr16	695091	695527	1.54535	8.91456e-42	1.02849e-39	Spo11	437
chr16	785527	785924	1.23318	1.62316e-09	3.28655e-08	Spo11	398
chr16	812604	813995	1.82816	5.71742e-80	1.8151e-77	Spo11	1392
chr16	828401	829339	1.52825	2.11739e-37	2.0773e-35	Spo11	939
chr16	860446	860928	1.45661	6.51929e-34	5.58727e-32	Spo11	483
chr16	900184	900496	1.3207	3.53916e-17	1.32038e-15	Spo11	313
chr16	900946	902310	1.5413	8.24328e-38	8.21107e-36	Spo11	1365
chr1	64875	66502	1.69982	3.24414e-63	6.99842e-61	Red1	1628
chr1	66991	67744	1.22517	4.1114e-10	8.81313e-09	Red1	754
chr1	130779	131224	1.26256	1.18005e-11	2.90857e-10	Red1	446
chr1	146389	148446	1.73426	4.84842e-79	1.50591e-76	Red1	2058
chr1	155123	155386	1.19788	1.30737e-07	2.15988e-06	Red1	264
chr1	155655	157611	1.68394	1.13894e-74	3.21588e-72	Red1	1957
chr1	159554	159899	1.26428	2.98882e-12	7.74462e-11	Red1	346
chr1	166356	167258	1.50699	1.31735e-33	1.11558e-31	Red1	903
chr1	169692	170199	1.21786	2.42616e-09	4.82736e-08	Red1	508
chr1	175877	177353	1.41381	1.69629e-24	9.52357e-23	Red1	1477
chr1	184908	185262	1.18373	2.3663e-07	3.7921e-06	Red1	355
chr1	185975	187288	1.3826	7.27445e-22	3.56369e-20	Red1	1314
chr1	195258	197257	1.34502	1.75995e-17	6.69422e-16	Red1	2000
chr2	46651	47061	1.18427	3.27122e-07	5.15312e-06	Red1	411
chr2	50272	52394	1.53173	1.83316e-42	2.16571e-40	Red1	2123
chr2	66143	67747	1.75174	2.93968e-71	7.66832e-69	Red1	1605
chr2	72506	72870	1.24931	6.06178e-11	1.40314e-09	Red1	365
chr2	78768	80506	2.12834	1.61065e-140	1.4388e-137	Red1	1739
chr2	92119	92597	1.1681	6.38219e-06	8.50864e-05	Red1	479
chr2	93192	93796	1.39787	2.65094e-22	1.32892e-20	Red1	605
chr2	104830	106434	1.26688	2.87939e-12	7.46793e-11	Red1	1605
chr2	115599	115950	1.20618	3.14739e-08	5.57199e-07	Red1	352
chr2	117688	119807	1.48426	1.42856e-34	1.25777e-32	Red1	2120
chr2	126904	128539	1.17501	8.25658e-07	1.23737e-05	Red1	1636
chr2	161732	162639	1.30775	1.23965e-15	4.15719e-14	Red1	908
chr2	173780	175835	2.05588	6.36796e-125	4.56037e-122	Red1	2056
chr2	198554	199080	1.17566	3.95003e-06	5.41502e-05	Red1	527
chr2	211183	213290	1.63013	1.82096e-64	4.04949e-62	Red1	2108
chr2	243738	245036	1.42053	3.06902e-24	1.70177e-22	Red1	1299
chr2	247037	249902	1.72658	1.67417e-69	4.2092e-67	Red1	2866
chr2	278338	278878	2.11962	2.50035e-240	5.188e-237	Red1	541
chr2	281380	284597	1.50315	5.05708e-42	5.88437e-40	Red1	3218
chr2	305322	305995	1.22392	5.91153e-10	1.2483e-08	Red1	674
chr2	308409	308754	1.22222	1.99761e-09	4.00857e-08	Red1	346
chr2	319458	321689	1.54461	4.95793e-45	6.36356e-43	Red1	2232
chr2	333983	334375	1.41744	6.23735e-24	3.40408e-22	Red1	393
chr2	351112	352445	1.4406	2.75423e-26	1.68578e-24	Red1	1334
chr2	364149	364499	1.21791	2.00489e-08	3.62485e-07	Red1	351
chr2	395032	396146	1.87776	3.6141e-113	2.15278e-110	Red1	1115
chr2	413610	414027	1.49737	4.9023e-36	4.57088e-34	Red1	418
chr2	415179	415676	1.35568	3.59915e-18	1.42922e-16	Red1	498
chr2	460378	461313	1.44573	3.62994e-30	2.65399e-28	Red1	936
chr2	469047	470220	1.34793	3.99301e-18	1.58052e-16	Red1	1174
chr2	479374	481664	1.53085	2.14092e-42	2.52348e-40	Red1	2291
chr2	498345	499860	1.49009	1.40185e-32	1.13684e-30	Red1	1516
chr2	512661	513570	1.31192	5.28445e-17	1.9494e-15	Red1	910
chr2	515655	518454	1.76281	2.96415e-84	1.0404e-81	Red1	2800
chr2	539944	542102	1.3997	3.12033e-27	1.99572e-25	Red1	2159
chr2	573127	574438	1.44282	1.19316e-28	8.14142e-27	Red1	1312
chr2	608580	609800	1.19129	4.68522e-08	8.13917e-07	Red1	1221
chr2	631402	632786	1.39318	2.14833e-22	1.08193e-20	Red1	1385
chr2	635872	637798	1.56957	7.42164e-54	1.24022e-51	Red1	1927
chr2	654233	656259	1.82297	1.85695e-83	6.40472e-81	Red1	2027
chr2	657952	658537	1.21375	5.90514e-08	1.01457e-06	Red1	586
chr2	672847	676245	1.62949	3.39703e-54	5.73324e-52	Red1	3399
chr2	689734	690430	1.16837	1.59496e-06	2.30409e-05	Red1	697
chr2	693887	694577	1.56104	3.60745e-40	3.92735e-38	Red1	691
chr2	695034	697257	1.52578	2.68164e-36	2.52522e-34	Red1	2224
chr2	704682	705136	1.22944	7.6243e-11	1.7492e-09	Red1	455
chr2	713083	713350	1.17472	2.15174e-06	3.05752e-05	Red1	268
chr2	726681	726994	1.17377	1.78953e-06	2.56969e-05	Red1	314
chr2	731564	733397	1.5014	2.13157e-36	2.01558e-34	Red1	1834
chr2	736312	736700	1.19001	1.74105e-07	2.83296e-06	Red1	389
chr2	750379	751808	1.45631	3.72306e-32	2.9662e-30	Red1	1430
chr2	761668	763855	1.32988	1.56279e-18	6.3387e-17	Red1	2188
chr2	783721	784640	1.22941	6.94944e-10	1.45757e-08	Red1	920
chr2	795700	796492	1.28969	5.75175e-15	1.83865e-13	Red1	793
chr2	802624	802926	1.23015	1.64471e-10	3.66058e-09	Red1	303
chr3	37050	37610	1.46521	1.00809e-29	7.22437e-28	Red1	561
chr3	38401	38730	1.21813	4.85423e-09	9.36419e-08	Red1	330
chr3	42136	42653	1.16197	1.35101e-06	1.96984e-05	Red1	518
chr3	45897	46353	1.21892	3.75128e-09	7.31948e-08	Red1	457
chr3	53875	56452	1.58813	1.293e-53	2.14635e-51	Red1	2578
chr3	59205	60321	1.22267	1.84031e-09	3.70484e-08	Red1	1117
chr3	63394	65494	1.7385	1.99067e-87	7.48342e-85	Red1	2101
chr3	66076	67449	1.24875	1.43153e-11	3.50308e-10	Red1	1374
chr3	70897	71268	1.17108	1.41547e-06	2.05906e-05	Red1	372
chr3	73086	74004	1.31231	6.51178e-18	2.54683e-16	Red1	919
chr3	76139	76832	1.20882	6.13056e-10	1.29277e-08	Red1	694
chr3	81701	82273	1.19728	7.24236e-08	1.23214e-06	Red1	573
chr3	99864	102068	2.24029	3.155e-180	4.05509e-177	Red1	2205
chr3	102340	103339	1.22636	1.6335e-09	3.30659e-08	Red1	1000
chr3	104989	105515	1.22144	1.24922e-10	2.81061e-09	Red1	527
chr3	144213	144526	1.24218	2.67738e-10	5.84144e-09	Red1	314
chr3	156105	156605	1.1953	1.05582e-07	1.76279e-06	Red1	501
chr3	193268	195371	1.58988	4.81061e-50	7.18952e-48	Red1	2104
chr3	214166	214648	1.30952	8.00387e-17	2.91541e-15	Red1	483
chr3	217221	220060	1.69221	6.11787e-66	1.40929e-63	Red1	2840
chr3	220615	221159	1.18605	7.23353e-07	1.09207e-05	Red1	545
chr3	222006	222342	1.17555	5.38555e-07	8.25848e-06	Red1	337
chr3	231423	234530	1.46131	3.69658e-48	5.22516e-46	Red1	3108
chr3	246035	246512	1.21807	6.36664e-09	1.21272e-07	Red1	478
chr3	272050	272922	1.31718	2.07874e-16	7.36207e-15	Red1	873
chr3	275898	277414	1.35538	4.23253e-20	1.88191e-18	Red1	1517
chr3	290753	291156	1.24293	7.61079e-10	1.59063e-08	Red1	404
chr3	308491	308822	1.23483	2.02255e-19	8.64769e-18	Red1	332
chr4	24873	26784	2.00233	2.6485e-114	1.60694e-111	Red1	1912
chr4	33563	33877	1.2321	1.83861e-09	3.70152e-08	Red1	315
chr4	53144	55099	1.9641	9.24698e-122	6.30957e-119	Red1	1956
chr4	65259	66409	1.30571	5.08745e-15	1.6323e-13	Red1	1151
chr4	82804	83181	1.26925	6.48933e-12	1.6352e-10	Red1	378
chr4	91736	92373	1.30747	4.6334e-15	1.49073e-13	Red1	638
chr4	93186	93647	1.35814	5.36908e-20	2.37192e-18	Red1	462
chr4	95314	95825	1.21829	2.32611e-09	4.63596e-08	Red1	512
chr4	96124	96442	1.1924	8.70302e-07	1.30083e-05	Red1	319
chr4	117162	118061	1.43906	3.98291e-26	2.41991e-24	Red1	900
chr4	143108	145609	1.62522	1.46521e-54	2.49862e-52	Red1	2502
chr4	148511	148821	1.34949	2.56448e-18	1.02731e-16	Red1	311
chr4	159700	160040	1.17942	3.45868e-06	4.77947e-05	Red1	341
chr4	160989	161409	1.25246	4.62488e-11	1.08183e-09	Red1	421
chr4	169299	169597	1.25433	1.19056e-10	2.68337e-09	Red1	299
chr4	181214	181632	1.27858	8.84912e-13	2.39442e-11	Red1	419
chr4	187524	189212	1.38656	5.90337e-21	2.75359e-19	Red1	1689
chr4	193122	194896	1.66294	5.94019e-54	9.95405e-52	Red1	1775
chr4	204259	205764	1.63269	4.46684e-58	8.40234e-56	Red1	1506
chr4	217574	217859	1.18603	8.98214e-07	1.34057e-05	Red1	286
chr4	234997	236366	1.39436	1.53709e-25	9.08657e-24	Red1	1370
chr4	245194	245521	1.17143	1.03393e-06	1.5307e-05	Red1	328
chr4	253150	254381	1.53296	5.7597e-40	6.21871e-38	Red1	1232
chr4	256106	256511	1.22741	2.19943e-09	4.39339e-08	Red1	406
chr4	279566	280722	1.35228	6.74062e-18	2.63209e-16	Red1	1157
chr4	292420	293920	1.27972	3.2923e-14	9.95176e-13	Red1	1501
chr4	297740	298636	1.43218	1.81593e-27	1.17436e-25	Red1	897
chr4	333213	333816	1.35925	1.56171e-18	6.33578e-17	Red1	604
chr4	335858	336124	1.24726	1.56852e-10	3.4976e-09	Red1	267
chr4	354790	355372	1.32548	7.59626e-18	2.95733e-16	Red1	583
chr4	372226	372972	1.42917	1.53532e-26	9.50605e-25	Red1	747
chr4	377795	379057	1.25817	1.81593e-12	4.7874e-11	Red1	1263
chr4	399888	401436	1.61142	5.36785e-53	8.75387e-51	Red1	1549
chr4	439624	442291	1.62788	2.51478e-62	5.30396e-60	Red1	2668
chr4	445929	446828	1.23196	3.45908e-10	7.46741e-09	Red1	900
chr4	455179	457373	1.41773	3.74714e-29	2.61698e-27	Red1	2195
chr4	470669	471131	1.18066	1.75983e-06	2.52912e-05	Red1	463
chr4	475410	476268	1.57991	2.7555e-43	3.34426e-41	Red1	859
chr4	478598	478883	1.30743	9.11171e-15	2.86946e-13	Red1	286
chr4	491149	491853	1.41048	2.41157e-25	1.41189e-23	Red1	705
chr4	492514	492831	1.31884	1.34431e-16	4.82503e-15	Red1	318
chr4	554762	555559	1.41566	5.85599e-26	3.52939e-24	Red1	798
chr4	578674	579082	1.23402	1.94165e-10	4.29151e-09	Red1	409
chr4	582133	585458	1.26692	5.13452e-13	1.41482e-11	Red1	3326
chr4	606387	608107	1.82365	4.94652e-88	1.88669e-85	Red1	1721
chr4	623887	625485	1.28546	2.53513e-14	7.72859e-13	Red1	1599
chr4	639534	641636	1.9087	8.01678e-106	4.1783e-103	Red1	2103
chr4	656698	656955	1.25785	8.25848e-11	1.88934e-09	Red1	258
chr4	660014	661689	1.51244	1.38708e-36	1.32069e-34	Red1	1676
chr4	672768	673797	1.2597	2.70147e-11	6.45194e-10	Red1	1030
chr4	677465	677878	1.37762	1.31311e-21	6.34308e-20	Red1	414
chr4	700558	701261	1.2027	6.31233e-08	1.08044e-06	Red1	704
chr4	712124	714166	1.88593	1.47231e-115	9.14113e-113	Red1	2043
chr4	733614	735571	1.44439	3.92826e-33	3.26137e-31	Red1	1958
chr4	779051	781089	1.49619	2.33292e-32	1.87456e-30	Red1	2039
chr4	781357	782428	1.28333	2.09846e-13	5.96623e-12	Red1	1072
chr4	791502	792662	1.41352	6.58567e-24	3.58839e-22	Red1	1161
chr4	810632	810953	1.21761	6.90303e-09	1.31063e-07	Red1	322
chr4	825442	826664	1.34188	1.77419e-19	7.60677e-18	Red1	1223
chr4	831939	832432	1.38203	2.28402e-23	1.2106e-21	Red1	494
chr4	839653	841006	1.31412	2.84381e-17	1.06758e-15	Red1	1354
chr4	863646	864809	1.90891	1.39316e-133	1.14288e-130	Red1	1164
chr4	865094	865361	1.18057	6.50594e-07	9.87438e-06	Red1	268
chr4	898426	900708	1.7432	5.4063e-82	1.80509e-79	Red1	2283
chr4	921320	922285	1.40942	1.4873e-24	8.37722e-23	Red1	966
chr4	934736	935789	1.23499	7.96233e-10	1.66123e-08	Red1	1054
chr4	936843	938156	1.66431	2.92887e-60	5.84521e-58	Red1	1314
chr4	993131	994508	1.35166	9.72076e-19	3.99393e-17	Red1	1378
chr4	1024575	1025110	1.19861	9.40329e-08	1.57812e-06	Red1	536
chr4	1042366	1044450	1.57032	4.45656e-49	6.46994e-47	Red1	2085
chr4	1055487	1055793	1.16522	4.35702e-06	5.94114e-05	Red1	307
chr4	1077512	1078738	1.29921	1.23424e-14	3.85035e-13	Red1	1227
chr4	1088313	1089754	1.16204	4.19933e-06	5.73733e-05	Red1	1442
chr4	1111396	1111670	1.25686	1.37528e-10	3.08319e-09	Red1	275
chr4	1119850	1120884	1.53908	2.52232e-42	2.96483e-40	Red1	1035
chr4	1147376	1147883	1.29523	8.69361e-16	2.94781e-14	Red1	508
chr4	1189467	1192803	1.77481	4.83727e-93	2.03142e-90	Red1	3337
chr4	1238349	1238940	1.22771	1.22422e-09	2.50853e-08	Red1	592
chr4	1247663	1248918	1.27106	3.38532e-13	9.46891e-12	Red1	1256
chr4	1253952	1255765	1.70491	1.72902e-62	3.661e-60	Red1	1814
chr4	1271046	1271325	1.16565	7.27445e-06	9.61989e-05	Red1	280
chr4	1271793	1272784	1.34907	4.68813e-21	2.19786e-19	Red1	992
chr4	1273106	1273581	1.16524	3.69377e-06	5.08686e-05	Red1	476
chr4	1275310	1275597	1.20926	2.38814e-08	4.28262e-07	Red1	288
chr4	1283212	1284924	2.07577	1.34586e-134	1.11944e-131	Red1	1713
chr4	1292514	1292828	1.18681	2.38287e-07	3.81777e-06	Red1	315
chr4	1314088	1316021	1.9049	1.42561e-106	7.53356e-104	Red1	1934
chr4	1323552	1324260	1.25076	3.51156e-11	8.30061e-10	Red1	709
chr4	1339811	1341036	1.17486	2.53606e-06	3.56919e-05	Red1	1226
chr4	1343614	1345186	1.28745	1.22433e-15	4.10677e-14	Red1	1573
chr4	1379121	1381016	1.85098	1.35488e-84	4.78961e-82	Red1	1896
chr4	1397563	1399557	1.4307	5.91017e-28	3.90751e-26	Red1	1995
chr4	1414446	1415411	1.33438	3.27944e-19	1.38548e-17	Red1	966
chr4	1424022	1425722	1.68692	7.8614e-58	1.4696e-55	Red1	1701
chr4	1437590	1438894	1.51898	1.16279e-37	1.1516e-35	Red1	1305
chr4	1452482	1453092	1.36349	6.10801e-23	3.16519e-21	Red1	611
chr4	1455591	1456042	1.23925	4.69462e-11	1.09744e-09	Red1	452
chr4	1480274	1481285	1.60592	1.10433e-50	1.68384e-48	Red1	1012
chr4	1495214	1495787	1.23916	1.02977e-09	2.12569e-08	Red1	574
chr4	1507277	1507704	1.5529	4.36717e-43	5.2626e-41	Red1	428
chr5	25758	26129	1.2113	4.82792e-10	1.02785e-08	Red1	372
chr5	34893	36722	1.60072	7.53356e-53	1.22349e-50	Red1	1830
chr5	44592	44890	1.31604	2.80802e-17	1.05439e-15	Red1	299
chr5	63102	63526	1.19284	2.01048e-07	3.2496e-06	Red1	425
chr5	66511	66833	1.17528	2.04795e-07	3.30446e-06	Red1	323
chr5	101908	102768	1.46531	6.51178e-29	4.49883e-27	Red1	861
chr5	115194	115936	1.46458	1.59514e-29	1.13292e-27	Red1	743
chr5	156779	157452	1.23453	2.45414e-11	5.88545e-10	Red1	674
chr5	163485	167268	1.3674	6.82025e-24	3.71279e-22	Red1	3784
chr5	175422	175822	1.16909	1.04239e-06	1.54266e-05	Red1	401
chr5	188654	190235	1.58656	3.06761e-47	4.21988e-45	Red1	1582
chr5	198824	199134	1.18941	6.67544e-07	1.01188e-05	Red1	311
chr5	206418	206933	1.31399	5.24807e-15	1.68229e-13	Red1	516
chr5	216665	218370	1.90257	9.77237e-115	5.98412e-112	Red1	1706
chr5	255623	256966	1.38925	7.82708e-23	4.03367e-21	Red1	1344
chr5	273473	275160	1.22432	4.48849e-10	9.58253e-09	Red1	1688
chr5	306020	306400	1.42548	5.93198e-25	3.40643e-23	Red1	381
chr5	307441	308954	1.46583	1.45915e-31	1.13344e-29	Red1	1514
chr5	323577	323991	1.21287	1.6638e-08	3.03473e-07	Red1	415
chr5	324271	325216	1.27296	4.0439e-13	1.12357e-11	Red1	946
chr5	366301	368740	1.71646	1.63493e-75	4.70435e-73	Red1	2440
chr5	373127	374410	1.35116	3.8256e-20	1.70451e-18	Red1	1284
chr5	419884	421834	1.67678	3.74628e-72	9.97011e-70	Red1	1951
chr5	425206	425527	1.31973	2.90402e-16	1.01859e-14	Red1	322
chr5	449998	450372	1.19097	3.84309e-07	6.00178e-06	Red1	375
chr5	457207	458594	1.42551	1.65844e-31	1.28529e-29	Red1	1388
chr5	466197	467345	1.4596	1.14025e-30	8.52315e-29	Red1	1149
chr5	519829	522655	1.87602	2.6339e-88	1.01088e-85	Red1	2827
chr5	526096	526423	1.21555	4.94493e-09	9.53103e-08	Red1	328
chr5	528203	530268	1.67751	2.34045e-68	5.72796e-66	Red1	2066
chr5	553512	553930	1.21589	1.85029e-08	3.35645e-07	Red1	419
chr6	30339	30819	1.19734	1.15473e-07	1.91876e-06	Red1	481
chr6	38158	39169	1.26781	5.11211e-12	1.29924e-10	Red1	1012
chr6	52315	52949	1.25206	2.76694e-10	6.02893e-09	Red1	635
chr6	63036	63783	1.18732	3.01599e-08	5.34995e-07	Red1	748
chr6	67549	69931	2.16199	8.55067e-174	1.04472e-170	Red1	2383
chr6	78200	79028	1.25101	1.02825e-11	2.54677e-10	Red1	829
chr6	83320	84761	1.43073	5.53095e-31	4.19179e-29	Red1	1442
chr6	92801	93383	1.22391	2.47782e-09	4.9255e-08	Red1	583
chr6	104082	104358	1.19167	2.61601e-07	4.16879e-06	Red1	277
chr6	112390	112744	1.16411	1.20401e-06	1.76697e-05	Red1	355
chr6	132115	134900	1.94551	7.39605e-126	5.3827e-123	Red1	2786
chr6	144596	145617	1.32374	4.99229e-16	1.72147e-14	Red1	1022
chr6	152703	153164	1.2294	6.68636e-10	1.4053e-08	Red1	462
chr6	157277	157712	1.25328	3.72135e-11	8.7789e-10	Red1	436
chr6	158098	159057	1.17741	1.25127e-06	1.83286e-05	Red1	960
chr6	166750	167270	1.2954	1.89278e-13	5.40256e-12	Red1	521
chr6	168430	169270	1.27341	4.23448e-12	1.08365e-10	Red1	841
chr6	174356	174915	1.16604	7.22786e-06	9.56159e-05	Red1	560
chr6	190939	191275	1.21564	3.99577e-08	6.99536e-07	Red1	337
chr6	193299	193721	1.18404	8.74017e-07	1.30611e-05	Red1	423
chr6	215471	217943	2.07507	1.87499e-138	1.63682e-135	Red1	2473
chr6	222069	222956	1.23976	1.01555e-11	2.51652e-10	Red1	888
chr6	226952	227426	1.20623	5.32304e-09	1.02207e-07	Red1	475
chr6	230718	232426	1.37079	7.27947e-23	3.75664e-21	Red1	1709
chr6	248403	248923	1.49357	2.06633e-33	1.735e-31	Red1	521
chr6	253630	254130	1.27335	1.13999e-12	3.05703e-11	Red1	501
chr7	24845	25371	1.25377	2.19639e-10	4.83203e-09	Red1	527
chr7	36942	37368	1.23227	2.26214e-09	4.51367e-08	Red1	427
chr7	61464	64272	1.26471	4.51232e-13	1.24853e-11	Red1	2809
chr7	75133	75545	1.18541	4.05107e-07	6.3103e-06	Red1	413
chr7	77097	78859	1.42262	2.19938e-26	1.35176e-24	Red1	1763
chr7	90080	90528	1.19733	4.20756e-08	7.34497e-07	Red1	449
chr7	101244	103161	1.89085	8.60399e-93	3.59667e-90	Red1	1918
chr7	116008	116385	1.17258	2.21253e-06	3.13928e-05	Red1	378
chr7	116704	117903	1.32242	4.89892e-18	1.93019e-16	Red1	1200
chr7	138501	140663	1.75082	4.6752e-80	1.48696e-77	Red1	2163
chr7	144796	145541	1.3175	8.23379e-18	3.19963e-16	Red1	746
chr7	163380	163843	1.3691	1.95389e-22	9.86734e-21	Red1	464
chr7	170137	172069	2.02044	4.21697e-132	3.39625e-129	Red1	1933
chr7	186150	187203	1.29727	4.3461e-17	1.61139e-15	Red1	1054
chr7	219923	222055	1.7914	5.62471e-78	1.70569e-75	Red1	2133
chr7	231791	232955	1.40485	6.14469e-28	4.05882e-26	Red1	1165
chr7	240520	241669	1.52335	6.75927e-39	7.01455e-37	Red1	1150
chr7	259740	262352	1.48339	2.25684e-33	1.89234e-31	Red1	2613
chr7	272507	272826	1.17505	1.47802e-07	2.42588e-06	Red1	320
chr7	274765	275322	1.45384	8.79427e-30	6.3183e-28	Red1	558
chr7	297293	298697	1.32449	2.19938e-18	8.84504e-17	Red1	1405
chr7	300745	301692	1.20645	1.50932e-08	2.76382e-07	Red1	948
chr7	341491	342385	1.31233	5.97448e-15	1.90634e-13	Red1	895
chr7	349185	350897	1.33038	1.45546e-16	5.20835e-15	Red1	1713
chr7	359456	360104	1.27439	6.02837e-12	1.52279e-10	Red1	649
chr7	378928	380209	1.23747	1.01901e-10	2.31153e-09	Red1	1282
chr7	388928	389302	1.3691	2.7842e-21	1.3213e-19	Red1	375
chr7	393985	394413	1.17624	3.81101e-06	5.2395e-05	Red1	429
chr7	394960	395770	1.28047	1.44145e-13	4.15336e-12	Red1	811
chr7	405721	407188	1.25345	3.0761e-12	7.96159e-11	Red1	1468
chr7	431528	432452	1.40158	1.49796e-26	9.27897e-25	Red1	925
chr7	436898	437236	1.20282	2.46865e-07	3.9483e-06	Red1	339
chr7	439860	440478	1.52731	1.64551e-37	1.62181e-35	Red1	619
chr7	458131	458768	1.15849	9.51503e-06	0.000123711	Red1	638
chr7	459214	459603	1.19195	2.72703e-07	4.33731e-06	Red1	390
chr7	467866	469845	2.0741	1.08643e-140	9.72747e-138	Red1	1980
chr7	475761	477105	1.17847	7.60659e-08	1.29039e-06	Red1	1345
chr7	488467	491003	1.60416	9.58076e-55	1.6421e-52	Red1	2537
chr7	502947	505233	1.56064	6.17305e-49	8.92483e-47	Red1	2287
chr7	507961	508874	1.35459	5.30274e-23	2.75613e-21	Red1	914
chr7	521005	521584	1.24185	3.13256e-11	7.44081e-10	Red1	580
chr7	531160	531468	1.40661	6.51778e-23	3.37365e-21	Red1	309
chr7	553578	555635	1.58757	8.23569e-51	1.26038e-48	Red1	2058
chr7	585918	587305	1.63822	6.74994e-52	1.06709e-49	Red1	1388
chr7	603743	604987	1.38955	9.89464e-23	5.07458e-21	Red1	1245
chr7	611812	613981	2.18297	7.44732e-176	9.24698e-173	Red1	2170
chr7	630033	632154	1.71301	1.0666e-64	2.38451e-62	Red1	2122
chr7	675751	676118	1.24806	5.76368e-11	1.33638e-09	Red1	368
chr7	676573	676848	1.29656	2.38781e-14	7.2929e-13	Red1	276
chr7	681409	683415	1.75646	9.01571e-74	2.49517e-71	Red1	2007
chr7	701565	701941	1.18465	1.20951e-06	1.77468e-05	Red1	377
chr7	724167	726427	1.57544	4.7687e-46	6.31975e-44	Red1	2261
chr7	747440	749874	1.3707	1.91911e-22	9.69617e-21	Red1	2435
chr7	762840	763535	1.44362	1.14209e-29	8.16394e-28	Red1	696
chr7	777858	778567	1.267	8.13767e-12	2.03353e-10	Red1	710
chr7	790219	790987	1.16282	4.15432e-06	5.67937e-05	Red1	769
chr7	804798	806095	1.37839	1.00069e-24	5.68329e-23	Red1	1298
chr7	833399	833846	1.25619	6.0381e-11	1.39769e-09	Red1	448
chr7	844770	845093	1.25176	2.37618e-10	5.20847e-09	Red1	324
chr7	850397	850784	1.22949	1.46676e-09	2.98202e-08	Red1	388
chr7	851049	851447	1.18804	9.56753e-07	1.4219e-05	Red1	399
chr7	857702	858636	1.26539	1.65158e-12	4.37019e-11	Red1	935
chr7	900006	900668	1.18997	2.573e-07	4.10355e-06	Red1	663
chr7	922184	922816	1.22851	2.84734e-09	5.62406e-08	Red1	633
chr7	935331	936876	1.54216	4.18312e-41	4.70869e-39	Red1	1546
chr7	940419	940774	1.22729	4.52929e-09	8.76315e-08	Red1	356
chr7	948267	949820	1.75425	9.23847e-69	2.28192e-66	Red1	1554
chr7	954440	954938	1.20745	1.37734e-07	2.2696e-06	Red1	499
chr7	960723	962063	1.38979	2.13993e-24	1.19564e-22	Red1	1341
chr7	962465	963499	1.30282	2.89868e-15	9.46673e-14	Red1	1035
chr7	990422	991394	1.31558	1.57652e-16	5.63119e-15	Red1	973
chr7	1005604	1006697	1.27946	3.75664e-14	1.1311e-12	Red1	1094
chr7	1006962	1007596	1.22264	7.00052e-10	1.46784e-08	Red1	635
chr7	1013048	1015011	1.49705	1.17085e-36	1.11764e-34	Red1	1964
chr7	1036956	1038115	1.5317	1.53356e-36	1.45781e-34	Red1	1160
chr7	1038664	1040547	1.26545	2.84053e-13	7.98914e-12	Red1	1884
chr7	1056757	1058135	1.69228	2.99985e-58	5.67153e-56	Red1	1379
chr7	1059138	1060339	1.15408	7.69751e-06	0.000101377	Red1	1202
chr7	1066394	1067591	1.17981	5.65979e-11	1.31326e-09	Red1	1198
chr8	8361	8705	1.3285	7.31476e-17	2.67362e-15	Red1	345
chr8	18040	18768	1.33703	1.45245e-17	5.55648e-16	Red1	729
chr8	27391	29516	1.47345	2.0893e-32	1.68151e-30	Red1	2126
chr8	45501	47555	1.89194	2.71644e-98	1.24366e-95	Red1	2055
chr8	58546	60718	1.88582	1.41254e-128	1.07895e-125	Red1	2173
chr8	70771	72786	1.44214	1.90239e-26	1.17301e-24	Red1	2016
chr8	79751	80529	1.19733	1.80198e-07	2.92705e-06	Red1	779
chr8	100064	100973	1.2025	3.81364e-08	6.69083e-07	Red1	910
chr8	108384	111319	1.50614	1.41612e-43	1.7362e-41	Red1	2936
chr8	118922	119459	1.54238	1.62817e-45	2.12178e-43	Red1	538
chr8	119940	120436	1.2059	1.67514e-07	2.733e-06	Red1	497
chr8	123007	123567	1.22184	2.19735e-11	5.29054e-10	Red1	561
chr8	136097	138442	1.53668	2.67979e-40	2.92887e-38	Red1	2346
chr8	156315	158493	1.65807	5.90065e-58	1.10637e-55	Red1	2179
chr8	161244	161559	1.34641	2.25892e-17	8.5369e-16	Red1	316
chr8	183840	186521	1.72194	8.10214e-72	2.14042e-69	Red1	2682
chr8	210821	212325	1.38656	6.7733e-23	3.50187e-21	Red1	1505
chr8	247156	249590	1.73327	3.94094e-76	1.14948e-73	Red1	2435
chr8	251627	252590	1.20648	1.45208e-08	2.66526e-07	Red1	964
chr8	257398	258701	1.47889	8.90225e-34	7.58752e-32	Red1	1304
chr8	282035	282399	1.30942	6.59022e-15	2.09652e-13	Red1	365
chr8	282693	282961	1.42853	1.96834e-26	1.21255e-24	Red1	269
chr8	314235	314529	1.17677	1.996e-06	2.84721e-05	Red1	295
chr8	325845	326686	1.29035	8.14142e-14	2.39001e-12	Red1	842
chr8	339366	339861	1.24219	4.2844e-10	9.16917e-09	Red1	496
chr8	392044	392432	1.39274	1.55239e-21	7.46965e-20	Red1	389
chr8	393750	394879	1.23964	1.9756e-10	4.36375e-09	Red1	1130
chr8	461107	461415	1.20101	1.79436e-07	2.91555e-06	Red1	309
chr8	462674	463690	1.21459	6.7761e-09	1.28745e-07	Red1	1017
chr8	474162	474446	1.17838	1.38261e-06	2.01368e-05	Red1	285
chr8	474730	475452	1.4801	8.63774e-35	7.67008e-33	Red1	723
chr8	476247	476621	1.23833	2.12295e-09	4.24972e-08	Red1	375
chr8	486331	486634	1.26016	4.30626e-11	1.00983e-09	Red1	304
chr8	494009	494932	1.17529	2.18007e-06	3.09557e-05	Red1	924
chr8	495251	496616	1.34594	5.99101e-21	2.7919e-19	Red1	1366
chr8	514263	515680	1.57071	1.64172e-51	2.56448e-49	Red1	1418
chr8	515992	516471	1.16557	4.99321e-06	6.75227e-05	Red1	480
chr8	518964	520273	1.28574	1.34431e-13	3.8815e-12	Red1	1310
chr8	520996	521792	1.33906	1.21451e-18	4.96021e-17	Red1	797
chr9	57461	57911	1.32472	4.72389e-16	1.63155e-14	Red1	451
chr9	80188	81683	1.49326	9.20662e-33	7.52662e-31	Red1	1496
chr9	86801	88637	1.57623	2.7077e-46	3.61493e-44	Red1	1837
chr9	90015	90386	1.34575	5.58213e-19	2.32541e-17	Red1	372
chr9	105504	106792	1.75076	3.92103e-75	1.11815e-72	Red1	1289
chr9	143722	144769	1.27179	1.36239e-13	3.93188e-12	Red1	1048
chr9	155236	157149	1.57502	2.36646e-43	2.88005e-41	Red1	1914
chr9	162109	162991	1.48075	1.29808e-30	9.67832e-29	Red1	883
chr9	167091	167350	1.24724	1.05862e-10	2.39795e-09	Red1	260
chr9	182101	182397	1.18077	2.84086e-06	3.971e-05	Red1	297
chr9	186077	186946	1.37499	1.42331e-23	7.62255e-22	Red1	870
chr9	195412	196447	1.26112	7.82168e-13	2.12471e-11	Red1	1036
chr9	214853	215371	1.35805	5.5386e-19	2.30834e-17	Red1	519
chr9	216753	217997	1.48856	2.05069e-35	1.86595e-33	Red1	1245
chr9	228672	230056	1.26991	3.92555e-12	1.00719e-10	Red1	1385
chr9	251296	252436	1.43076	1.30257e-31	1.01368e-29	Red1	1141
chr9	264376	266040	1.98123	1.54525e-124	1.10154e-121	Red1	1665
chr9	273011	273339	1.18679	6.36151e-07	9.67431e-06	Red1	329
chr9	279078	279957	1.44866	2.84577e-28	1.90941e-26	Red1	880
chr9	287322	287715	1.22752	9.66763e-09	1.80826e-07	Red1	394
chr9	295265	296932	1.95821	3.03389e-127	2.25944e-124	Red1	1668
chr9	303792	304605	1.40154	9.18967e-23	4.71954e-21	Red1	814
chr9	316410	317002	1.29392	3.44747e-13	9.63829e-12	Red1	593
chr9	318171	318806	1.39876	1.42331e-23	7.62255e-22	Red1	636
chr9	326701	328669	1.49596	8.71565e-38	8.67561e-36	Red1	1969
chr9	333777	334532	1.22631	2.9255e-11	6.96643e-10	Red1	756
chr9	334844	335173	1.23833	2.12295e-09	4.24972e-08	Red1	330
chr9	335624	336668	1.33807	1.46555e-18	5.95388e-17	Red1	1045
chr9	364439	366201	1.6961	8.66363e-68	2.09218e-65	Red1	1763
chr9	376837	378203	1.31835	1.10815e-17	4.27071e-16	Red1	1367
chr9	378485	378925	1.19628	6.92756e-08	1.18084e-06	Red1	441
chr9	382479	384223	1.38622	6.94065e-30	5.00841e-28	Red1	1745
chr9	384564	386340	1.26061	6.77174e-14	2.00078e-12	Red1	1777
chr9	388497	389768	1.30335	8.44112e-18	3.27869e-16	Red1	1272
chr9	402306	402573	1.20607	1.5098e-08	2.76459e-07	Red1	268
chr9	405347	405930	1.22727	2.82371e-10	6.14356e-09	Red1	584
chr9	406375	406870	1.27669	1.57797e-14	4.88427e-13	Red1	496
chr9	418963	421307	1.42067	3.92555e-28	2.61698e-26	Red1	2345
chr10	28054	28465	1.2953	3.30979e-21	1.56387e-19	Red1	412
chr10	39278	41820	1.44914	6.42244e-30	4.64088e-28	Red1	2543
chr10	56749	57242	1.17549	2.13339e-06	3.03277e-05	Red1	494
chr10	66763	68232	1.21577	2.66177e-09	5.27206e-08	Red1	1470
chr10	75615	76242	1.55949	5.64937e-40	6.1052e-38	Red1	628
chr10	76710	77393	1.21363	6.21785e-08	1.06606e-06	Red1	684
chr10	87144	87477	1.21935	1.04258e-08	1.94241e-07	Red1	334
chr10	98967	99398	1.20671	1.32981e-07	2.19488e-06	Red1	432
chr10	99691	100243	1.42215	1.89191e-24	1.05974e-22	Red1	553
chr10	106317	107813	1.39923	1.96426e-25	1.15452e-23	Red1	1497
chr10	125108	127060	1.69369	1.05999e-73	2.92752e-71	Red1	1953
chr10	209282	210590	1.55189	2.00124e-45	2.60076e-43	Red1	1309
chr10	234015	235809	1.32906	2.74726e-16	9.65162e-15	Red1	1795
chr10	251001	252320	1.77922	1.42298e-72	3.82825e-70	Red1	1320
chr10	260971	261705	1.22064	1.29485e-08	2.38831e-07	Red1	735
chr10	273849	275236	1.57856	1.34741e-44	1.70608e-42	Red1	1388
chr10	282895	284364	1.30238	2.509e-14	7.65244e-13	Red1	1470
chr10	298341	300342	1.76089	3.41586e-73	9.3218e-71	Red1	2002
chr10	307176	308440	1.43683	5.91153e-28	3.90841e-26	Red1	1265
chr10	325414	328346	1.4498	1.45848e-31	1.13292e-29	Red1	2933
chr10	345968	346440	1.19512	1.49686e-07	2.45527e-06	Red1	473
chr10	346819	347963	1.1816	1.26003e-07	2.08521e-06	Red1	1145
chr10	368010	370012	2.00328	7.65597e-147	7.31139e-144	Red1	2003
chr10	383802	386170	1.34224	7.65949e-22	3.74887e-20	Red1	2369
chr10	393940	394219	1.34178	5.57314e-17	2.05305e-15	Red1	280
chr10	394990	395528	1.17405	1.525e-06	2.20994e-05	Red1	539
chr10	397035	397397	1.29714	4.22085e-14	1.26532e-12	Red1	363
chr10	408779	410419	1.7425	1.13214e-73	3.12464e-71	Red1	1641
chr10	410684	410950	1.18619	2.0193e-07	3.2631e-06	Red1	267
chr10	430740	432901	1.51123	6.6359e-39	6.88811e-37	Red1	2162
chr10	439872	441517	1.36691	3.7325e-24	2.06063e-22	Red1	1646
chr10	458146	458417	1.32016	3.29458e-15	1.07201e-13	Red1	272
chr10	463526	464233	1.27617	6.93426e-13	1.89191e-11	Red1	708
chr10	464806	465635	1.40152	1.39444e-22	7.09741e-21	Red1	830
chr10	465926	466227	1.33787	1.16172e-16	4.18697e-15	Red1	302
chr10	499888	500993	1.39509	1.20143e-23	6.45952e-22	Red1	1106
chr10	518122	518579	1.21495	7.89223e-09	1.48895e-07	Red1	458
chr10	518878	519240	1.26294	1.11506e-11	2.75436e-10	Red1	363
chr10	537404	537792	1.17172	6.95969e-07	1.05283e-05	Red1	389
chr10	569837	570566	1.26952	2.48199e-13	7.01778e-12	Red1	730
chr10	573993	575149	1.34013	4.40961e-20	1.95749e-18	Red1	1157
chr10	589604	591168	1.82117	1.89017e-99	8.82267e-97	Red1	1565
chr10	602657	603039	1.20525	1.63166e-08	2.97797e-07	Red1	383
chr10	603970	604310	1.25875	3.24414e-13	9.08657e-12	Red1	341
chr10	628469	630599	1.47937	3.79927e-33	3.15646e-31	Red1	2131
chr10	635998	636315	1.25642	1.2271e-10	2.76274e-09	Red1	318
chr10	643871	644481	1.3248	1.40055e-15	4.68058e-14	Red1	611
chr10	672481	673648	1.33695	4.69137e-20	2.07922e-18	Red1	1168
chr10	688553	690513	1.45924	7.84693e-30	5.64937e-28	Red1	1961
chr10	710522	712714	1.33227	3.72306e-18	1.47639e-16	Red1	2193
chr10	726302	726581	1.2066	4.81637e-08	8.35661e-07	Red1	280
chr11	8111	8828	1.33322	2.02302e-17	7.66655e-16	Red1	718
chr11	41679	43469	1.9532	1.11686e-110	6.38263e-108	Red1	1791
chr11	54759	56842	2.28057	1.20504e-226	2.23357e-223	Red1	2084
chr11	77282	77957	1.31278	2.26308e-17	8.54476e-16	Red1	676
chr11	85547	86930	1.64108	7.02587e-57	1.27938e-54	Red1	1384
chr11	106988	107308	1.23679	2.64588e-09	5.2459e-08	Red1	321
chr11	110391	110739	1.44369	1.3125e-26	8.15643e-25	Red1	349
chr11	158565	159246	1.40159	2.18927e-22	1.1023e-20	Red1	682
chr11	159520	160080	1.31396	2.37794e-15	7.81448e-14	Red1	561
chr11	166636	167330	1.16253	3.6231e-06	4.99482e-05	Red1	695
chr11	212027	212600	1.22377	1.36653e-08	2.51507e-07	Red1	574
chr11	220752	222036	1.3737	3.41743e-23	1.79556e-21	Red1	1285
chr11	238312	240009	1.52926	2.39607e-43	2.91541e-41	Red1	1698
chr11	252609	253894	1.64669	7.63836e-60	1.50765e-57	Red1	1286
chr11	264696	266726	1.51673	9.51919e-45	1.2106e-42	Red1	2031
chr11	280482	280874	1.20769	2.21794e-08	3.99291e-07	Red1	393
chr11	292282	293839	1.23111	4.25559e-10	9.10961e-09	Red1	1558
chr11	325495	326216	1.67275	5.86813e-60	1.16172e-57	Red1	722
chr11	330855	331263	1.3881	4.23448e-21	1.99022e-19	Red1	409
chr11	374396	374672	1.19113	3.88615e-07	6.06555e-06	Red1	277
chr11	377434	379608	1.77333	1.71791e-72	4.61211e-70	Red1	2175
chr11	388191	390169	1.37007	1.39959e-21	6.75305e-20	Red1	1979
chr11	393782	394522	1.22313	2.05698e-09	4.12306e-08	Red1	741
chr11	411636	413304	1.43804	6.89604e-28	4.54465e-26	Red1	1669
chr11	413614	413893	1.2195	3.95612e-09	7.70194e-08	Red1	280
chr11	419815	421668	1.44168	6.18586e-31	4.67627e-29	Red1	1854
chr11	432954	433574	1.25397	7.82708e-12	1.95835e-10	Red1	621
chr11	453139	455476	2.04224	4.7863e-149	4.65586e-146	Red1	2338
chr11	470812	472444	1.56855	2.94036e-53	4.8317e-51	Red1	1633
chr11	485275	485890	1.25227	2.27054e-10	4.98563e-09	Red1	616
chr11	496469	498138	1.8082	5.33703e-89	2.07922e-86	Red1	1670
chr11	586878	587189	1.24593	2.12388e-10	4.67854e-09	Red1	312
chr11	602540	603098	1.39519	1.87154e-22	9.45802e-21	Red1	559
chr11	632381	634682	1.63433	1.51043e-59	2.95665e-57	Red1	2302
chr11	637577	638689	1.37331	3.51641e-22	1.75146e-20	Red1	1113
chr12	30841	31657	1.33981	4.36014e-18	1.72266e-16	Red1	817
chr12	32055	33056	1.52001	1.58708e-35	1.45044e-33	Red1	1002
chr12	40652	41156	1.20812	5.8327e-08	1.00274e-06	Red1	505
chr12	50887	53463	2.21119	5.06991e-176	6.29506e-173	Red1	2577
chr12	69675	70361	1.17221	2.74922e-06	3.84982e-05	Red1	687
chr12	70745	71848	1.25857	1.6592e-11	4.03627e-10	Red1	1104
chr12	72272	72581	1.30257	9.46891e-15	2.97852e-13	Red1	310
chr12	94323	94581	1.24554	1.62607e-10	3.62085e-09	Red1	259
chr12	104108	106139	2.21556	4.10204e-180	5.2723e-177	Red1	2032
chr12	120110	122491	2.14163	1.78649e-170	2.11836e-167	Red1	2382
chr12	133398	133966	1.26062	2.97235e-11	7.07408e-10	Red1	569
chr12	134349	134623	1.17007	5.49579e-06	7.38652e-05	Red1	275
chr12	160014	162093	1.47944	5.13807e-35	4.60257e-33	Red1	2080
chr12	209524	211831	1.75917	2.08257e-75	5.97723e-73	Red1	2308
chr12	231677	232028	1.2315	3.62151e-10	7.7992e-09	Red1	352
chr12	257369	257815	1.23356	4.25942e-10	9.11717e-09	Red1	447
chr12	286833	287111	1.19235	1.78094e-07	2.89481e-06	Red1	279
chr12	305654	307543	1.67439	1.05245e-57	1.9602e-55	Red1	1890
chr12	325590	326027	1.2522	1.48081e-11	3.61951e-10	Red1	438
chr12	335433	337706	2.14174	5.00035e-149	4.86407e-146	Red1	2274
chr12	381280	383474	1.53117	1.03467e-43	1.2735e-41	Red1	2195
chr12	394490	395272	1.38602	1.65272e-24	9.28325e-23	Red1	783
chr12	420892	422200	1.33205	3.29458e-19	1.39123e-17	Red1	1309
chr12	436532	437935	1.42142	7.57182e-25	4.32514e-23	Red1	1404
chr12	460093	460693	1.11792	1.93197e-115	1.19399e-112	Red1	601
chr12	494948	495762	1.22994	1.83747e-09	3.6993e-08	Red1	815
chr12	507032	507441	1.22854	3.07631e-09	6.05689e-08	Red1	410
chr12	507835	508140	1.30954	4.60787e-15	1.48252e-13	Red1	306
chr12	520137	520969	1.37952	7.42677e-24	4.03645e-22	Red1	833
chr12	529861	531485	1.9141	1.37467e-100	6.54485e-98	Red1	1625
chr12	560807	561508	1.24276	5.07107e-10	1.07766e-08	Red1	702
chr12	563243	564676	1.4227	1.71277e-25	1.01042e-23	Red1	1434
chr12	577646	579064	1.26544	6.07016e-13	1.66341e-11	Red1	1419
chr12	580187	580714	1.17221	3.7127e-06	5.11164e-05	Red1	528
chr12	590060	590892	1.16642	6.31728e-06	8.42714e-05	Red1	833
chr12	627804	628199	1.20317	4.12458e-08	7.21157e-07	Red1	396
chr12	661641	663470	1.78433	5.97998e-91	2.41602e-88	Red1	1830
chr12	674401	676018	1.30672	2.44174e-15	8.01678e-14	Red1	1618
chr12	683180	684221	1.28037	4.00313e-13	1.11276e-11	Red1	1042
chr12	694180	695891	1.3228	2.72961e-16	9.58738e-15	Red1	1712
chr12	708531	708832	1.31283	4.18408e-15	1.35114e-13	Red1	302
chr12	717201	717965	1.1742	3.18178e-06	4.42059e-05	Red1	765
chr12	733086	733453	1.20127	2.9913e-07	4.7362e-06	Red1	368
chr12	733870	734803	2.09073	3.91742e-152	3.90841e-149	Red1	934
chr12	775656	776479	1.53098	3.12248e-38	3.15864e-36	Red1	824
chr12	793979	794457	1.35722	2.63937e-18	1.05657e-16	Red1	479
chr12	799160	800753	1.44533	9.23209e-32	7.23269e-30	Red1	1594
chr12	835235	836750	1.26942	1.47843e-13	4.25598e-12	Red1	1516
chr12	845978	847245	1.25463	5.35057e-11	1.24403e-09	Red1	1268
chr12	851708	852427	1.36409	6.45952e-20	2.84053e-18	Red1	720
chr12	881388	881853	1.23405	2.01776e-10	4.45349e-09	Red1	466
chr12	882142	882922	1.44277	7.22104e-27	4.54255e-25	Red1	781
chr12	888179	889792	1.37243	1.86724e-20	8.46642e-19	Red1	1614
chr12	895576	896694	1.40784	1.11918e-25	6.65886e-24	Red1	1119
chr12	929856	930901	1.21023	5.9257e-09	1.1329e-07	Red1	1046
chr12	971270	971785	1.29641	3.0507e-14	9.25124e-13	Red1	516
chr12	1006352	1007169	1.25007	4.70219e-11	1.09928e-09	Red1	818
chr12	1014560	1016182	1.22535	8.63774e-12	2.15422e-10	Red1	1623
chr12	1025878	1026611	1.19381	4.08969e-07	6.36781e-06	Red1	734
chr12	1026931	1027192	1.19444	9.33899e-08	1.56769e-06	Red1	262
chr12	1038117	1040340	1.79729	7.11869e-80	2.2532e-77	Red1	2224
chr13	26927	27913	1.27595	2.97509e-14	9.02818e-13	Red1	987
chr13	39179	40861	1.54716	5.19876e-45	6.66807e-43	Red1	1683
chr13	57467	59154	1.25496	1.09926e-12	2.95121e-11	Red1	1688
chr13	73139	74725	1.64021	4.77529e-58	8.97635e-56	Red1	1587
chr13	83673	86593	1.44562	9.78588e-31	7.33331e-29	Red1	2921
chr13	93758	94194	1.16561	3.04257e-06	4.23701e-05	Red1	437
chr13	108649	109170	1.27868	4.54988e-14	1.36144e-12	Red1	522
chr13	145060	145511	1.37641	7.54223e-22	3.69233e-20	Red1	452
chr13	161613	162714	1.32335	3.05985e-20	1.37057e-18	Red1	1102
chr13	163901	164310	1.17789	1.31541e-06	1.92221e-05	Red1	410
chr13	173261	174057	1.19344	3.93822e-08	6.90065e-07	Red1	797
chr13	174350	174733	1.20534	4.75762e-08	8.26038e-07	Red1	384
chr13	194969	195772	1.20447	1.15234e-08	2.13757e-07	Red1	804
chr13	202368	202712	1.21517	5.08113e-08	8.7963e-07	Red1	345
chr13	211898	212774	1.26109	3.02901e-12	7.84513e-11	Red1	877
chr13	222234	222617	1.2067	1.76121e-08	3.20413e-07	Red1	384
chr13	238506	238769	1.30109	7.21107e-15	2.2877e-13	Red1	264
chr13	239103	239661	1.3495	1.22999e-17	4.72933e-16	Red1	559
chr13	250349	250773	1.24887	2.52732e-10	5.52726e-09	Red1	425
chr13	251161	251746	1.46721	5.61824e-33	4.63447e-31	Red1	586
chr13	255555	257542	1.9895	1.16681e-135	9.84011e-133	Red1	1988
chr13	260704	261474	1.22076	9.97057e-10	2.06082e-08	Red1	771
chr13	275937	278872	1.58457	4.1889e-55	7.24937e-53	Red1	2936
chr13	294536	295914	1.36077	2.20141e-21	1.05051e-19	Red1	1379
chr13	299230	301177	1.41365	2.63998e-25	1.54206e-23	Red1	1948
chr13	317616	318009	1.15342	6.50294e-06	8.65227e-05	Red1	394
chr13	319398	319781	1.22882	5.13748e-10	1.09121e-08	Red1	384
chr13	326837	327252	1.17557	2.9589e-06	4.12696e-05	Red1	416
chr13	327552	328912	1.25628	1.38835e-11	3.40087e-10	Red1	1361
chr13	339046	339876	1.31172	4.32016e-17	1.60214e-15	Red1	831
chr13	340156	340779	1.19498	2.58036e-07	4.11481e-06	Red1	624
chr13	363134	364005	1.8495	1.64172e-95	7.17629e-93	Red1	872
chr13	394943	395391	1.19199	1.2019e-07	1.99352e-06	Red1	449
chr13	403570	404666	1.48465	5.7544e-32	4.54674e-30	Red1	1097
chr13	415024	416940	1.74611	7.06968e-74	1.96155e-71	Red1	1917
chr13	425815	426103	1.24406	3.01933e-10	6.55224e-09	Red1	289
chr13	426411	426738	1.23282	1.44009e-09	2.93002e-08	Red1	328
chr13	442501	443763	1.5342	1.95344e-42	2.30515e-40	Red1	1263
chr13	459131	460451	1.21041	6.72543e-08	1.14802e-06	Red1	1321
chr13	467456	468789	2.02323	2.51189e-135	2.10863e-132	Red1	1334
chr13	489430	491100	1.86568	2.85759e-108	1.55955e-105	Red1	1671
chr13	498914	499214	1.25089	3.78791e-11	8.93079e-10	Red1	301
chr13	506594	507985	1.32721	3.90481e-17	1.45312e-15	Red1	1392
chr13	520219	521441	1.82623	3.50429e-86	1.28322e-83	Red1	1223
chr13	531611	532232	1.22931	1.70028e-09	3.43661e-08	Red1	622
chr13	533357	533804	1.28774	9.80618e-13	2.64423e-11	Red1	448
chr13	549590	549971	1.32988	6.2647e-18	2.45188e-16	Red1	382
chr13	553981	554482	1.46559	7.25103e-33	5.95251e-31	Red1	502
chr13	577717	578120	1.31637	2.42493e-15	7.96343e-14	Red1	404
chr13	578432	579693	1.86543	2.06966e-99	9.65384e-97	Red1	1262
chr13	595293	597086	1.24943	1.0392e-13	3.02552e-12	Red1	1794
chr13	621594	623176	1.44451	7.31981e-30	5.27594e-28	Red1	1583
chr13	634654	635991	1.22031	9.20768e-09	1.7256e-07	Red1	1338
chr13	640133	641686	1.91751	3.82825e-117	2.42661e-114	Red1	1554
chr13	665872	666473	1.23782	2.68454e-10	5.85652e-09	Red1	602
chr13	667638	668101	1.22273	9.00679e-09	1.68978e-07	Red1	464
chr13	668476	668925	1.23395	1.73006e-10	3.84317e-09	Red1	450
chr13	669403	671215	1.89126	2.80608e-99	1.30527e-96	Red1	1813
chr13	676554	677625	1.34402	6.4759e-21	3.01231e-19	Red1	1072
chr13	698103	699236	1.56278	4.82836e-44	6.00759e-42	Red1	1134
chr13	713434	714359	1.19752	4.73151e-08	8.21694e-07	Red1	926
chr13	718485	718918	1.22807	3.47696e-09	6.80566e-08	Red1	434
chr13	748253	750179	1.35624	5.22878e-19	2.18323e-17	Red1	1927
chr13	760945	763663	1.31072	7.39776e-16	2.52116e-14	Red1	2719
chr13	801801	804229	1.41026	6.31103e-26	3.79752e-24	Red1	2429
chr13	839593	840513	1.26132	1.31432e-11	3.22537e-10	Red1	921
chr13	850139	850615	1.20256	2.30171e-07	3.6936e-06	Red1	477
chr13	854699	856003	1.51083	6.91194e-35	6.16311e-33	Red1	1305
chr13	857497	858042	1.2625	3.08816e-11	7.33871e-10	Red1	546
chr13	888014	890022	1.95491	4.83059e-112	2.82488e-109	Red1	2009
chr14	39316	39613	1.17512	3.97365e-06	5.4459e-05	Red1	298
chr14	41813	42989	1.43956	3.51722e-31	2.6872e-29	Red1	1177
chr14	43409	43707	1.16495	5.53669e-06	7.43841e-05	Red1	299
chr14	45514	46192	1.17016	4.87349e-06	6.59857e-05	Red1	679
chr14	53599	54914	1.26944	7.97627e-13	2.16521e-11	Red1	1316
chr14	55426	55811	1.20625	8.99435e-08	1.51381e-06	Red1	386
chr14	69971	72344	1.73891	5.93062e-90	2.35072e-87	Red1	2374
chr14	83415	84000	1.17084	3.58171e-06	4.9406e-05	Red1	586
chr14	95015	96230	1.56132	1.28914e-43	1.58271e-41	Red1	1216
chr14	121614	122101	1.30271	1.99894e-15	6.60085e-14	Red1	488
chr14	125279	127283	1.7726	4.64301e-84	1.62256e-81	Red1	2005
chr14	144501	145019	1.17194	9.07361e-06	0.000118402	Red1	519
chr14	179193	180247	1.27095	6.26614e-12	1.58056e-10	Red1	1055
chr14	205129	205596	1.23914	4.01467e-10	8.61311e-09	Red1	468
chr14	255318	257893	1.67406	6.6512e-69	1.6474e-66	Red1	2576
chr14	291204	293397	1.95111	1.72187e-139	1.52055e-136	Red1	2194
chr14	315178	316964	1.60712	8.06863e-54	1.3471e-51	Red1	1787
chr14	342662	344050	1.62536	2.44231e-56	4.37522e-54	Red1	1389
chr14	357265	361109	1.29272	1.28855e-16	4.63127e-15	Red1	3845
chr14	389315	390763	1.62376	1.63606e-54	2.78612e-52	Red1	1449
chr14	396699	398462	1.5317	1.53356e-36	1.45781e-34	Red1	1764
chr14	402068	402483	1.21561	1.35086e-08	2.48714e-07	Red1	416
chr14	409729	410902	1.39684	3.83796e-23	2.01002e-21	Red1	1174
chr14	420632	421216	1.21701	2.6384e-09	5.23179e-08	Red1	585
chr14	469150	470488	1.4351	3.3752e-28	2.25684e-26	Red1	1339
chr14	475459	476694	1.4278	3.78268e-28	2.52348e-26	Red1	1236
chr14	485899	486429	1.29041	1.02825e-13	2.99502e-12	Red1	531
chr14	486780	487299	1.19009	4.62264e-08	8.03619e-07	Red1	520
chr14	494937	495356	1.40509	1.01883e-22	5.22156e-21	Red1	420
chr14	504704	505497	1.26403	1.67996e-11	4.08536e-10	Red1	794
chr14	511035	512345	1.22938	6.53582e-11	1.50879e-09	Red1	1311
chr14	530086	530413	1.16525	3.4011e-06	4.70425e-05	Red1	328
chr14	532789	533826	1.2018	9.65606e-08	1.61879e-06	Red1	1038
chr14	534253	534704	1.24639	4.27199e-10	9.14345e-09	Red1	452
chr14	539475	540363	1.24778	3.22033e-10	6.9714e-09	Red1	889
chr14	582556	584319	1.43389	2.39111e-29	1.685e-27	Red1	1764
chr14	611482	613162	1.38778	1.83443e-24	1.02825e-22	Red1	1681
chr14	614980	617172	1.57075	8.00571e-50	1.18878e-47	Red1	2193
chr14	638389	638840	1.2765	2.5787e-15	8.4489e-14	Red1	452
chr14	648267	649706	1.2853	1.99526e-14	6.12915e-13	Red1	1440
chr14	653380	654518	1.25085	2.99295e-13	8.40427e-12	Red1	1139
chr14	673236	673545	1.19856	1.07436e-07	1.79259e-06	Red1	310
chr14	679453	681174	1.61004	1.18386e-54	2.02442e-52	Red1	1722
chr14	696929	697705	1.30099	1.20199e-15	4.03367e-14	Red1	777
chr14	727827	728112	1.16435	9.71919e-06	0.000126218	Red1	286
chr14	749257	750651	1.86836	6.70502e-89	2.60615e-86	Red1	1395
chr14	770521	772239	1.23551	3.88597e-12	9.9747e-11	Red1	1719
chr15	35939	36208	1.20138	4.17446e-12	1.06888e-10	Red1	270
chr15	59575	60168	1.34071	8.48594e-22	4.14095e-20	Red1	594
chr15	77496	78937	1.419	1.87932e-25	1.10586e-23	Red1	1442
chr15	89181	91396	1.3345	2.85825e-19	1.21171e-17	Red1	2216
chr15	132162	133945	1.92542	5.61048e-114	3.38844e-111	Red1	1784
chr15	149239	151381	1.94629	2.30675e-106	1.21619e-103	Red1	2143
chr15	189041	191403	1.74965	3.84592e-81	1.25632e-78	Red1	2363
chr15	213084	214076	1.33487	6.22157e-18	2.43557e-16	Red1	993
chr15	222829	224686	1.30554	7.53529e-15	2.38781e-13	Red1	1858
chr15	231520	231804	1.24215	6.54335e-11	1.51036e-09	Red1	285
chr15	263379	263921	1.34905	1.16977e-18	4.78189e-17	Red1	543
chr15	269276	269624	1.17795	3.53321e-07	5.54511e-06	Red1	349
chr15	279532	281960	1.75626	3.86545e-84	1.35332e-81	Red1	2429
chr15	290092	290538	1.18884	6.24223e-07	9.50167e-06	Red1	447
chr15	294040	294967	1.35563	2.45471e-21	1.16815e-19	Red1	928
chr15	307582	311589	1.47412	2.34099e-32	1.87975e-30	Red1	4008
chr15	332099	335159	1.76207	4.8095e-89	1.87499e-86	Red1	3061
chr15	371747	373565	1.48046	3.16155e-33	2.63451e-31	Red1	1819
chr15	391736	393022	1.79671	8.83283e-91	3.55631e-88	Red1	1287
chr15	413089	414833	1.43936	1.24394e-28	8.48399e-27	Red1	1745
chr15	432873	433469	1.36147	4.58987e-20	2.0361e-18	Red1	597
chr15	450958	451665	1.35407	7.75354e-19	3.20332e-17	Red1	708
chr15	455036	456199	1.3309	3.84061e-19	1.61622e-17	Red1	1164
chr15	468778	469663	1.29222	3.91291e-14	1.17652e-12	Red1	886
chr15	482565	484257	1.72507	2.68225e-88	1.02849e-85	Red1	1693
chr15	496532	497171	1.40972	3.6033e-23	1.89104e-21	Red1	640
chr15	497477	498390	1.39052	3.70339e-23	1.94089e-21	Red1	914
chr15	507036	507641	1.36296	3.2434e-19	1.36994e-17	Red1	606
chr15	508015	508275	1.1819	1.16426e-06	1.71171e-05	Red1	261
chr15	548713	549105	1.2758	6.21727e-13	1.70255e-11	Red1	393
chr15	551743	552010	1.17574	1.66234e-06	2.39629e-05	Red1	268
chr15	552449	552878	1.16167	9.60086e-06	0.000124767	Red1	430
chr15	563734	565036	1.28837	7.19118e-16	2.45301e-14	Red1	1303
chr15	580997	582540	1.72541	1.9948e-65	4.53733e-63	Red1	1544
chr15	589041	589327	1.25022	4.41164e-12	1.12756e-10	Red1	287
chr15	589589	590712	1.33628	1.19207e-18	4.8708e-17	Red1	1124
chr15	612030	612386	1.26559	3.89135e-13	1.08268e-11	Red1	357
chr15	624754	625142	1.21713	7.77965e-09	1.46964e-07	Red1	389
chr15	625803	627264	1.35651	2.63451e-20	1.18495e-18	Red1	1462
chr15	636067	637583	1.56031	9.0469e-41	1.00716e-38	Red1	1517
chr15	662897	663610	1.297	2.02955e-13	5.77963e-12	Red1	714
chr15	697075	698839	1.71944	7.31813e-70	1.85225e-67	Red1	1765
chr15	715554	716054	1.24914	4.39309e-10	9.39291e-09	Red1	501
chr15	717924	718287	1.19274	5.99915e-07	9.14956e-06	Red1	364
chr15	725590	726450	1.25794	3.88329e-12	9.96552e-11	Red1	861
chr15	728269	728895	1.19265	5.12649e-07	7.8866e-06	Red1	627
chr15	729191	729902	1.34417	1.41906e-17	5.43125e-16	Red1	712
chr15	735679	737720	1.57189	3.61993e-42	4.2335e-40	Red1	2042
chr15	751099	752874	1.60589	1.45982e-51	2.28455e-49	Red1	1776
chr15	766047	766538	1.1916	1.24506e-07	2.06148e-06	Red1	492
chr15	766839	767271	1.25196	4.7457e-12	1.20918e-10	Red1	433
chr15	777798	778444	1.62041	1.26096e-57	2.34261e-55	Red1	647
chr15	788333	788601	1.21001	2.67633e-08	4.77595e-07	Red1	269
chr15	793125	794747	1.2575	3.19963e-11	7.59486e-10	Red1	1623
chr15	797812	798323	1.15857	7.4319e-06	9.8159e-05	Red1	512
chr15	804374	804866	1.21882	1.37306e-08	2.52662e-07	Red1	493
chr15	821082	822911	1.53428	2.01048e-37	1.97379e-35	Red1	1830
chr15	826868	827919	1.43972	1.54953e-28	1.05196e-26	Red1	1052
chr15	832806	833085	1.16241	3.75933e-06	5.17214e-05	Red1	280
chr15	833674	834015	1.24216	1.05672e-09	2.17906e-08	Red1	342
chr15	917737	918794	1.34671	3.10242e-19	1.3122e-17	Red1	1058
chr15	935714	937705	1.99237	1.79061e-147	1.71791e-144	Red1	1992
chr15	965296	967666	1.40202	2.34207e-27	1.50661e-25	Red1	2371
chr15	982573	986475	1.44128	6.0381e-29	4.1783e-27	Red1	3903
chr15	991756	992159	1.17619	1.9712e-06	2.81365e-05	Red1	404
chr15	1011291	1012913	1.55529	1.26357e-51	1.98107e-49	Red1	1623
chr15	1013200	1013965	1.31909	5.94019e-16	2.03657e-14	Red1	766
chr15	1041805	1042177	1.23578	2.78189e-10	6.05606e-09	Red1	373
chr16	37684	38297	1.29302	5.90201e-15	1.88365e-13	Red1	614
chr16	43224	44244	1.36536	2.20141e-19	9.38642e-18	Red1	1021
chr16	50693	52232	1.60382	2.03704e-46	2.73023e-44	Red1	1540
chr16	70652	71457	1.31578	2.40602e-15	7.90497e-14	Red1	806
chr16	72516	73108	1.44038	3.31971e-30	2.43108e-28	Red1	593
chr16	76289	76882	1.46655	1.91911e-30	1.42037e-28	Red1	594
chr16	89006	91197	1.7764	1.11609e-84	3.95276e-82	Red1	2192
chr16	120296	121216	1.26266	9.97241e-12	2.47229e-10	Red1	921
chr16	124688	126341	1.36195	3.12392e-19	1.32099e-17	Red1	1654
chr16	139613	140709	1.41152	3.88329e-26	2.36048e-24	Red1	1097
chr16	147390	147723	1.1815	1.64812e-06	2.37684e-05	Red1	334
chr16	148273	149050	1.2707	1.47265e-13	4.24033e-12	Red1	778
chr16	167160	168680	1.38427	1.2942e-24	7.30802e-23	Red1	1521
chr16	181448	184196	1.51482	7.87771e-37	7.56833e-35	Red1	2749
chr16	192985	194172	1.34157	4.1783e-19	1.75388e-17	Red1	1188
chr16	212208	212741	1.26528	9.47109e-13	2.55682e-11	Red1	534
chr16	213127	214010	1.15944	2.78715e-06	3.89996e-05	Red1	884
chr16	219267	220469	1.26269	5.92925e-12	1.49841e-10	Red1	1203
chr16	228367	228821	1.2494	3.86216e-10	8.29832e-09	Red1	455
chr16	232541	232844	1.30606	1.43648e-14	4.45964e-13	Red1	304
chr16	238751	239068	1.31592	3.57932e-15	1.16118e-13	Red1	318
chr16	249990	251479	1.82418	7.41993e-85	2.63815e-82	Red1	1490
chr16	275644	277439	1.72134	2.50207e-76	7.32825e-74	Red1	1796
chr16	305817	306074	1.21995	3.64704e-09	7.12426e-08	Red1	258
chr16	306377	306659	1.26314	1.20143e-11	2.95958e-10	Red1	283
chr16	316086	318564	1.43262	2.62603e-27	1.68539e-25	Red1	2479
chr16	323182	323827	1.27642	7.45762e-13	2.03002e-11	Red1	646
chr16	331206	332513	1.73551	7.70016e-65	1.72743e-62	Red1	1308
chr16	341106	341589	1.32696	2.9134e-20	1.30707e-18	Red1	484
chr16	349289	349916	1.17202	1.01023e-06	1.49741e-05	Red1	628
chr16	395844	398177	1.57	4.91134e-51	7.56659e-49	Red1	2334
chr16	422301	422866	1.30234	1.08318e-14	3.39156e-13	Red1	566
chr16	444585	446166	2.07057	1.25603e-125	9.09913e-123	Red1	1582
chr16	469983	470352	1.24955	1.43523e-10	3.21055e-09	Red1	370
chr16	470794	471085	1.21745	1.93482e-08	3.50372e-07	Red1	292
chr16	471529	473551	1.38124	1.09446e-23	5.89522e-22	Red1	2023
chr16	498856	500970	1.56874	2.68906e-42	3.15791e-40	Red1	2115
chr16	509539	512566	1.35645	1.46352e-19	6.30812e-18	Red1	3028
chr16	532560	534068	1.4886	2.40769e-32	1.93241e-30	Red1	1509
chr16	549607	551643	1.73804	6.6604e-86	2.42549e-83	Red1	2037
chr16	561041	561990	1.80041	1.5216e-77	4.57193e-75	Red1	950
chr16	576882	578726	1.20634	2.98497e-09	5.88396e-08	Red1	1845
chr16	599433	601629	1.40768	3.13545e-28	2.09894e-26	Red1	2197
chr16	618726	619782	1.38656	5.90337e-21	2.75359e-19	Red1	1057
chr16	623552	625157	1.24501	4.86968e-11	1.13708e-09	Red1	1606
chr16	636845	637848	1.38181	4.98425e-24	2.73401e-22	Red1	1004
chr16	649160	650424	1.70026	1.15878e-61	2.39939e-59	Red1	1265
chr16	650775	651111	1.21422	1.5294e-08	2.79917e-07	Red1	337
chr16	660531	661428	1.34776	5.48277e-18	2.15278e-16	Red1	898
chr16	691556	692636	1.6892	1.61994e-63	3.52128e-61	Red1	1081
chr16	694194	694763	1.25865	1.72266e-11	4.18504e-10	Red1	570
chr16	708543	708813	1.24815	3.96269e-10	8.50589e-09	Red1	271
chr16	714934	717102	1.51943	8.73575e-43	1.0428e-40	Red1	2169
chr16	733018	734196	1.56965	1.67071e-45	2.17621e-43	Red1	1179
chr16	749294	749918	1.18883	1.93201e-07	3.1286e-06	Red1	625
chr16	766832	768990	1.51634	5.83311e-36	5.42251e-34	Red1	2159
chr16	776403	776681	1.37884	3.05774e-20	1.37057e-18	Red1	279
chr16	793888	794245	1.1692	7.14924e-06	9.46303e-05	Red1	358
chr16	802930	804440	1.7307	2.78997e-68	6.81711e-66	Red1	1511
chr16	815270	815843	1.20688	3.5324e-08	6.21799e-07	Red1	574
chr16	834994	836578	1.74397	2.22229e-67	5.31251e-65	Red1	1585
chr16	863766	864782	1.35204	9.68947e-22	4.7152e-20	Red1	1017
chr16	885261	886994	1.2857	8.93511e-14	2.61577e-12	Red1	1734
chr16	893080	894083	1.29387	2.47628e-14	7.55614e-13	Red1	1004
chr16	909796	910274	1.31862	4.37119e-15	1.40994e-13	Red1	479
chr16	916405	918272	1.65159	4.55932e-57	8.34642e-55	Red1	1868
chr10	435451	437268	2.79901	0	0	Centromere	1818
chr16	555086	556674	2.55077	7.87046e-239	1.61436e-235	Centromere	1589
chr1	78308	78770	1.24401	3.56574e-10	7.68352e-09	Nil	463
chr1	220450	220770	1.37647	1.22405e-29	8.73977e-28	Nil	321
chr2	102	463	1.97049	1.23027e-183	1.62181e-180	Nil	362
chr2	5915	6363	1.68174	4.60681e-82	1.53993e-79	Nil	449
chr2	86587	86852	1.31667	8.04452e-16	2.73275e-14	Nil	266
chr2	160703	161353	1.18846	1.80206e-07	2.92712e-06	Nil	651
chr2	194658	195748	1.24841	4.52376e-14	1.35363e-12	Nil	1091
chr2	202570	202867	1.26298	1.16869e-11	2.88191e-10	Nil	298
chr2	270272	270607	1.181	8.7271e-08	1.47102e-06	Nil	336
chr2	275620	276029	1.40775	6.12774e-28	4.04855e-26	Nil	410
chr2	323673	323964	1.16173	6.58613e-06	8.75689e-05	Nil	292
chr2	427189	427462	1.2	2.67455e-08	4.77287e-07	Nil	274
chr2	549248	549520	1.19187	5.19481e-07	7.98675e-06	Nil	273
chr2	570554	570965	1.17294	3.93713e-06	5.39859e-05	Nil	412
chr2	605629	606316	1.28839	3.01231e-13	8.45863e-12	Nil	688
chr2	635233	635567	1.26824	5.92652e-12	1.49775e-10	Nil	335
chr2	679619	679973	1.18336	1.20415e-07	1.99701e-06	Nil	355
chr2	703467	703807	1.18148	7.25354e-07	1.09496e-05	Nil	341
chr2	722632	722973	1.20172	1.42338e-07	2.34029e-06	Nil	342
chr2	771310	771773	1.20869	3.60521e-09	7.04644e-08	Nil	464
chr2	796763	798619	1.29835	4.66874e-17	1.72822e-15	Nil	1857
chr3	8612	9091	1.16176	1.19135e-07	1.97665e-06	Nil	480
chr3	11423	11724	1.45622	2.93359e-28	1.96698e-26	Nil	302
chr3	14156	14962	1.30235	4.49676e-15	1.4481e-13	Nil	807
chr3	40366	40659	1.22392	6.14441e-10	1.29563e-08	Nil	294
chr3	41039	41731	1.37924	5.19398e-22	2.56448e-20	Nil	693
chr3	47649	47990	1.17575	1.06933e-06	1.58041e-05	Nil	342
chr3	60880	61141	1.31242	1.59735e-15	5.31496e-14	Nil	262
chr3	61870	62588	1.33896	1.39412e-18	5.67545e-17	Nil	719
chr3	109890	110435	1.18856	8.89365e-07	1.32804e-05	Nil	546
chr3	120957	122260	1.2961	1.95884e-19	8.38108e-18	Nil	1304
chr3	223518	223987	1.22375	8.92689e-11	2.03456e-09	Nil	470
chr3	226323	227395	1.17971	3.01072e-07	4.76168e-06	Nil	1073
chr3	291786	292470	1.29855	1.55489e-13	4.46889e-12	Nil	685
chr3	315826	316214	2.02897	9.7949e-162	1.07895e-158	Nil	389
chr4	118701	119218	1.19758	7.54067e-08	1.28071e-06	Nil	518
chr4	135143	135446	1.19443	2.28723e-07	3.67139e-06	Nil	304
chr4	227341	227750	1.18886	3.21573e-07	5.07002e-06	Nil	410
chr4	371234	371497	1.2206	3.57026e-10	7.6929e-09	Nil	264
chr4	410627	411188	1.26408	1.31947e-11	3.23787e-10	Nil	562
chr4	461867	462400	1.24873	1.54953e-15	5.1606e-14	Nil	534
chr4	462993	463355	1.32954	5.13689e-18	2.02023e-16	Nil	363
chr4	553304	554122	1.2334	9.49773e-10	1.96684e-08	Nil	819
chr4	655025	655429	1.31154	8.43918e-16	2.86352e-14	Nil	405
chr4	768468	768757	1.32569	2.74031e-17	1.02991e-15	Nil	290
chr4	769576	769946	1.16688	1.33961e-06	1.95402e-05	Nil	371
chr4	1016446	1017091	1.25686	1.37528e-10	3.08319e-09	Nil	646
chr4	1167260	1167575	1.17185	9.1563e-06	0.000119308	Nil	316
chr4	1234204	1234578	1.23399	4.26874e-11	1.00124e-09	Nil	375
chr4	1256225	1256822	1.17955	1.51908e-06	2.20181e-05	Nil	598
chr4	1293361	1293631	1.17751	1.20479e-06	1.76807e-05	Nil	271
chr4	1436242	1436659	1.1677	9.09369e-06	0.000118541	Nil	418
chr4	1449685	1450043	1.27493	2.86088e-12	7.42335e-11	Nil	359
chr4	1476066	1476454	1.17761	1.15998e-06	1.70573e-05	Nil	389
chr4	1492012	1492672	1.17267	3.19315e-06	4.43558e-05	Nil	661
chr4	1502483	1502956	1.25209	1.27673e-10	2.87032e-09	Nil	474
chr4	1524281	1525209	1.55771	1.14288e-56	2.06824e-54	Nil	929
chr4	1525659	1526092	1.34233	5.65718e-18	2.21973e-16	Nil	434
chr4	1526588	1527167	1.2862	1.2697e-12	3.39313e-11	Nil	580
chr5	200	740	1.40155	8.60994e-54	1.43615e-51	Nil	541
chr5	4735	5304	1.3941	2.96278e-24	1.64399e-22	Nil	570
chr5	19632	19920	1.28657	5.67283e-25	3.26062e-23	Nil	289
chr5	26705	26994	1.16948	5.28835e-07	8.11652e-06	Nil	290
chr5	40406	41354	1.18424	9.31044e-08	1.56322e-06	Nil	949
chr5	134674	135376	1.16318	5.41539e-06	7.29038e-05	Nil	703
chr5	136369	137322	1.21336	3.46354e-08	6.10267e-07	Nil	954
chr5	137621	138602	1.32801	1.49934e-16	5.36167e-15	Nil	982
chr5	144887	146883	1.25118	2.25268e-11	5.42001e-10	Nil	1997
chr5	147809	148467	1.26076	2.14536e-11	5.16976e-10	Nil	659
chr5	148731	150085	1.27792	1.22914e-14	3.83442e-13	Nil	1355
chr5	207809	208386	1.18875	2.85555e-07	4.53169e-06	Nil	578
chr5	221944	222209	1.20187	6.55285e-08	1.11982e-06	Nil	266
chr5	236830	237146	1.31485	3.97466e-15	1.28529e-13	Nil	317
chr5	237575	238066	1.17657	6.22472e-07	9.47611e-06	Nil	492
chr5	342844	343137	1.2052	3.82111e-08	6.70193e-07	Nil	294
chr5	353783	354060	1.29392	3.44747e-13	9.63829e-12	Nil	278
chr5	423542	423811	1.30456	3.41901e-14	1.03229e-12	Nil	270
chr5	441683	442080	1.23215	5.08534e-09	9.79107e-08	Nil	398
chr5	468465	468889	1.30005	5.74645e-17	2.11349e-15	Nil	425
chr5	483421	483800	1.18477	2.22403e-07	3.57479e-06	Nil	380
chr6	5810	6312	1.43751	5.7544e-26	3.47056e-24	Nil	503
chr6	22536	22802	1.20619	4.81815e-08	8.3593e-07	Nil	267
chr6	75513	75915	1.23751	3.31742e-12	8.56446e-11	Nil	403
chr6	182201	182867	1.30917	1.83443e-18	7.4131e-17	Nil	667
chr6	249299	249769	1.21749	1.05747e-08	1.96897e-07	Nil	471
chr6	254422	255083	1.18673	1.06064e-06	1.56834e-05	Nil	662
chr7	507	883	1.86924	4.87528e-126	3.55631e-123	Nil	377
chr7	198137	198513	1.19434	7.9873e-08	1.35161e-06	Nil	377
chr7	358560	358975	1.17945	1.02634e-06	1.52006e-05	Nil	416
chr7	385367	386050	1.34452	6.48187e-19	2.69092e-17	Nil	684
chr7	386612	388301	1.2815	3.70766e-15	1.20143e-13	Nil	1690
chr7	400713	401132	1.33572	1.21927e-16	4.38935e-15	Nil	420
chr7	527901	528291	1.16516	5.10564e-06	6.89557e-05	Nil	391
chr7	543586	544136	1.35817	3.57437e-21	1.68655e-19	Nil	551
chr7	639888	640297	1.20629	2.80227e-08	4.98551e-07	Nil	410
chr7	649651	650558	1.24947	1.11122e-11	2.74486e-10	Nil	908
chr7	731448	732069	1.19592	3.43637e-08	6.0562e-07	Nil	622
chr7	810251	810581	1.15181	5.16607e-06	6.97301e-05	Nil	331
chr7	959944	960234	1.23864	6.24928e-10	1.31683e-08	Nil	291
chr7	997559	997975	1.26331	5.82505e-12	1.47397e-10	Nil	417
chr7	998433	998732	1.16913	5.57866e-06	7.49169e-05	Nil	300
chr7	1002762	1003100	1.1892	6.53868e-07	9.92179e-06	Nil	339
chr7	1004896	1005202	1.18373	2.3663e-07	3.7921e-06	Nil	307
chr7	1026169	1026570	1.20303	1.01405e-09	2.09445e-08	Nil	402
chr7	1049313	1049671	1.16973	2.9487e-06	4.11358e-05	Nil	359
chr7	1051422	1051702	1.17395	1.10851e-06	1.63471e-05	Nil	281
chr7	1083797	1084215	1.64717	7.67715e-59	1.47435e-56	Nil	419
chr8	19989	20352	1.19589	9.0711e-08	1.52627e-06	Nil	364
chr8	54885	55761	1.38936	1.01859e-24	5.78362e-23	Nil	877
chr8	56651	57198	1.2548	4.76541e-12	1.21386e-10	Nil	548
chr8	76181	76561	1.32683	1.99343e-17	7.55614e-16	Nil	381
chr8	143999	144298	1.31057	2.33507e-15	7.67892e-14	Nil	300
chr8	237384	237642	1.20461	2.13865e-08	3.85549e-07	Nil	259
chr8	353621	353892	1.24296	1.0886e-09	2.24238e-08	Nil	272
chr8	382883	383222	1.39119	2.1717e-21	1.03705e-19	Nil	340
chr8	513730	514005	1.22671	1.02136e-09	2.10902e-08	Nil	276
chr8	517552	517957	1.16722	1.66529e-06	2.40038e-05	Nil	406
chr8	530318	530829	1.18583	1.90634e-06	2.72854e-05	Nil	512
chr8	554396	554725	1.11253	1.46555e-11	3.5836e-10	Nil	330
chr8	555671	556213	1.37926	2.70085e-96	1.19591e-93	Nil	543
chr8	562322	562581	3.15053	0	0	Nil	260
chr9	86	811	1.80139	0	0	Nil	726
chr9	1778	2199	1.11972	8.41201e-11	1.92291e-09	Nil	422
chr9	6414	6816	1.39911	5.09683e-44	6.33578e-42	Nil	403
chr9	7402	8412	1.5781	7.84874e-81	2.54449e-78	Nil	1011
chr9	15450	17435	1.2295	3.63831e-15	1.17978e-13	Nil	1986
chr9	95277	95556	1.29591	1.10255e-14	3.45064e-13	Nil	280
chr9	104813	105189	1.18046	5.99708e-07	9.14682e-06	Nil	377
chr9	159770	160106	1.19657	1.50994e-07	2.47594e-06	Nil	337
chr9	163365	163706	1.30912	5.10623e-15	1.63795e-13	Nil	342
chr9	247916	248533	1.27601	2.74663e-13	7.73393e-12	Nil	618
chr9	292490	292801	1.18031	8.21694e-07	1.23169e-05	Nil	312
chr9	380036	380399	1.2063	1.32947e-09	2.7155e-08	Nil	364
chr9	387218	387602	1.17407	2.69911e-06	3.78669e-05	Nil	385
chr9	438669	439679	1.72007	1.88495e-62	3.98749e-60	Nil	1011
chr10	79	805	1.82884	0	0	Nil	727
chr10	1410	2178	1.12704	5.6637e-12	1.4346e-10	Nil	769
chr10	3645	3960	1.1515	3.4724e-09	6.79704e-08	Nil	316
chr10	6392	6786	1.34484	5.02343e-35	4.50091e-33	Nil	395
chr10	7392	8373	1.57893	8.75588e-82	2.9067e-79	Nil	982
chr10	15431	17378	1.26043	1.33721e-21	6.45803e-20	Nil	1948
chr10	89573	89962	1.18952	2.27709e-07	3.6557e-06	Nil	390
chr10	122442	122929	1.24255	9.22996e-11	2.10141e-09	Nil	488
chr10	123843	124601	1.29299	1.80385e-14	5.55904e-13	Nil	759
chr10	207912	208231	1.20486	7.97737e-08	1.35002e-06	Nil	320
chr10	237297	237709	1.18919	3.2276e-07	5.08792e-06	Nil	413
chr10	265847	266333	1.18455	2.13098e-07	3.43218e-06	Nil	487
chr10	266646	267164	1.17153	8.44773e-06	0.000110662	Nil	519
chr10	344568	344838	1.17329	3.5156e-06	4.85411e-05	Nil	271
chr10	361238	361690	1.24754	1.34586e-12	3.58757e-11	Nil	453
chr10	433162	433516	1.2883	1.72385e-13	4.93401e-12	Nil	355
chr10	438834	439485	1.20243	7.51761e-09	1.42217e-07	Nil	652
chr10	441800	442214	1.18346	3.46944e-07	5.44979e-06	Nil	415
chr10	519618	519940	1.19949	2.28649e-08	4.108e-07	Nil	323
chr10	538784	539091	1.31258	9.94489e-16	3.35892e-14	Nil	308
chr10	605512	605784	1.1731	3.71655e-08	6.5277e-07	Nil	273
chr10	650984	651270	1.26149	6.75305e-11	1.557e-09	Nil	287
chr10	704775	705163	1.19981	3.12047e-08	5.52752e-07	Nil	389
chr10	705766	706403	1.21738	1.55873e-08	2.85069e-07	Nil	638
chr11	80291	80549	1.27247	1.08768e-13	3.16301e-12	Nil	259
chr11	92923	93271	1.1545	8.22356e-06	0.000107895	Nil	349
chr11	217987	218383	1.30119	5.26381e-14	1.56819e-12	Nil	397
chr11	279594	279932	1.20597	2.03109e-09	4.07324e-08	Nil	339
chr11	303215	303563	1.32634	1.05075e-15	3.54324e-14	Nil	349
chr11	328066	328415	1.26173	1.77174e-12	4.67627e-11	Nil	350
chr11	340778	341041	1.27848	4.54151e-12	1.15955e-10	Nil	264
chr11	455984	456372	1.21103	5.68473e-09	1.0886e-07	Nil	389
chr11	519579	520613	1.24497	9.03858e-12	2.25061e-10	Nil	1035
chr12	5500	5951	2.40449	0	0	Nil	452
chr12	36155	36567	1.172	5.32439e-06	7.1748e-05	Nil	413
chr12	64033	64312	1.16397	9.33018e-07	1.38845e-05	Nil	280
chr12	124488	124849	1.2144	3.95021e-09	7.69113e-08	Nil	362
chr12	260140	260461	1.22024	2.34455e-10	5.14174e-09	Nil	322
chr12	326682	327008	1.16852	3.63555e-06	5.01095e-05	Nil	327
chr12	340499	340881	1.20494	1.51032e-08	2.76535e-07	Nil	383
chr12	367947	368267	1.21992	4.783e-09	9.2323e-08	Nil	321
chr12	372560	372818	1.22544	1.92841e-09	3.87498e-08	Nil	259
chr12	373345	373628	1.3109	1.76685e-14	5.45255e-13	Nil	284
chr12	399684	400095	1.20457	4.82025e-08	8.362e-07	Nil	412
chr12	401566	401828	1.19546	1.626e-07	2.65675e-06	Nil	263
chr12	403879	404215	1.203	9.67409e-08	1.62162e-06	Nil	337
chr12	513176	513770	1.3708	5.1027e-22	2.52058e-20	Nil	595
chr12	547842	548172	1.20871	1.68857e-08	3.07794e-07	Nil	331
chr12	746809	747068	1.18182	8.44034e-07	1.26351e-05	Nil	260
chr12	904058	904358	1.18152	1.30867e-07	2.16197e-06	Nil	301
chr12	953406	953755	1.21488	9.21552e-09	1.72703e-07	Nil	350
chr12	1061106	1061502	1.18243	1.8578e-11	4.50194e-10	Nil	397
chr12	1063086	1063613	1.35319	3.41743e-25	1.98564e-23	Nil	528
chr12	1066386	1066809	1.3037	5.00495e-16	1.72584e-14	Nil	424
chr12	1071876	1072279	1.3381	3.45462e-17	1.28944e-15	Nil	404
chr13	159364	159638	1.34551	8.04822e-20	3.51965e-18	Nil	275
chr13	409910	410232	1.16481	6.24195e-06	8.33182e-05	Nil	323
chr13	433151	433514	1.27075	1.57688e-11	3.84574e-10	Nil	364
chr13	469246	469516	1.21582	1.73225e-08	3.15399e-07	Nil	271
chr13	482738	483347	1.22504	1.90047e-10	4.20378e-09	Nil	610
chr13	696785	697548	1.20862	1.89662e-08	3.43732e-07	Nil	764
chr13	700550	701079	1.22779	3.67655e-10	7.91353e-09	Nil	530
chr13	860426	860904	1.19682	7.80782e-08	1.32285e-06	Nil	479
chr13	920977	921253	1.22057	5.45984e-10	1.15712e-08	Nil	277
chr13	923016	923403	1.38831	2.33238e-38	2.37192e-36	Nil	388
chr14	6296	6632	1.47766	2.86352e-30	2.10329e-28	Nil	337
chr14	271541	272328	1.27184	8.73373e-14	2.55859e-12	Nil	788
chr14	272710	273553	1.23545	9.40589e-11	2.13998e-09	Nil	844
chr14	391051	391610	1.184	4.2923e-07	6.66699e-06	Nil	560
chr14	498851	499432	1.32634	1.05075e-15	3.54324e-14	Nil	582
chr14	600010	600280	1.23471	2.04362e-12	5.36908e-11	Nil	271
chr14	620734	621605	1.19461	4.29724e-08	7.49307e-07	Nil	872
chr14	624882	625450	1.23061	4.12382e-10	8.83873e-09	Nil	569
chr14	633043	633596	1.20618	8.78011e-09	1.64892e-07	Nil	554
chr14	664374	664865	1.17729	2.33663e-07	3.74697e-06	Nil	492
chr14	751114	751502	1.31902	9.54333e-16	3.22701e-14	Nil	389
chr14	775491	775799	1.19874	7.92501e-13	2.15179e-11	Nil	309
chr14	783401	783851	2.00601	8.09096e-114	4.87528e-111	Nil	451
chr15	1200	1500	1.18366	3.3123e-08	5.8514e-07	Nil	301
chr15	22915	23349	1.24145	6.75772e-15	2.14783e-13	Nil	435
chr15	79645	80498	1.26278	4.25207e-11	9.97516e-10	Nil	854
chr15	81939	82787	1.15426	3.86687e-06	5.30738e-05	Nil	849
chr15	118008	118287	1.59567	2.60615e-54	4.41266e-52	Nil	280
chr15	217289	217885	1.17586	2.75106e-07	4.37341e-06	Nil	597
chr15	252228	252553	1.22023	1.78107e-08	3.23869e-07	Nil	326
chr15	282475	282794	1.22616	6.98136e-10	1.46396e-08	Nil	320
chr15	286322	286608	1.17182	6.70409e-07	1.01604e-05	Nil	287
chr15	390383	390776	1.16433	6.13804e-06	8.2003e-05	Nil	394
chr15	444070	444344	1.27984	2.87872e-12	7.46793e-11	Nil	275
chr15	513894	514191	1.16835	9.94672e-06	0.000129012	Nil	298
chr15	540275	540570	1.17969	3.69386e-06	5.08686e-05	Nil	296
chr15	586073	586363	1.21204	1.60668e-08	2.93481e-07	Nil	291
chr15	586970	587334	1.17303	4.64248e-07	7.17629e-06	Nil	365
chr15	761680	762047	1.16346	4.6301e-06	6.28652e-05	Nil	368
chr15	768387	768820	1.18659	8.93285e-07	1.33355e-05	Nil	434
chr15	891051	891437	1.30361	2.91608e-16	1.02259e-14	Nil	387
chr15	902570	902835	1.18807	1.12019e-06	1.6501e-05	Nil	266
chr15	943010	943348	1.2337	4.09515e-09	7.96159e-08	Nil	339
chr15	1039857	1041015	1.23668	3.04719e-13	8.55067e-12	Nil	1159
chr15	1084801	1085246	1.37832	3.87972e-21	1.82726e-19	Nil	446
chr15	1086292	1086682	1.2869	1.04616e-12	2.8132e-11	Nil	391
chr16	12177	12801	1.33879	2.49172e-18	9.98849e-17	Nil	625
chr16	73407	73896	1.33903	7.45933e-21	3.4586e-19	Nil	490
chr16	96482	96779	1.18133	2.76166e-07	4.38945e-06	Nil	298
chr16	115228	115569	1.20921	4.90129e-09	9.45127e-08	Nil	342
chr16	195142	195499	1.25377	2.19639e-10	4.83203e-09	Nil	358
chr16	195942	196294	1.19057	6.89128e-07	1.04299e-05	Nil	353
chr16	226613	227292	1.15702	7.21573e-06	9.54641e-05	Nil	680
chr16	443735	444118	1.18166	2.01595e-06	2.87429e-05	Nil	384
chr16	489868	490221	1.25667	1.67533e-11	4.07483e-10	Nil	354
chr16	588632	588922	1.21831	1.67317e-08	3.05105e-07	Nil	291
chr16	627892	628316	1.18802	2.94435e-07	4.66563e-06	Nil	425
chr16	681334	681733	1.20185	1.826e-08	3.31444e-07	Nil	400
chr16	695808	696160	1.1776	3.64712e-07	5.71071e-06	Nil	353
chr16	829993	830384	1.20519	2.59502e-08	4.63596e-07	Nil	392
chr16	881077	881439	1.20436	2.03479e-07	3.287e-06	Nil	363
chr16	946200	946496	1.19425	1.20171e-10	2.70745e-09	Nil	297

## Sheet: Mms4_Peak_annotation_spo11_null
S2 Table. B) Mms4 peak locations at 5h time point in the spo11∆ mutant. Label indicates overlap of Mms4 peak with Spo11 peaks, Red1 peaks and centromeres. Nil indicates other regions. p value indicates statistical significance of the peaks, q value indicates the adjusted p value using Benjamini Hochberg correction.
Chromosome	Start	End	Fold enrichment	p value	q value	Label	Peak width (bp)
chr1	143723	157729	2.03446	3.14051e-159	9.977e-157	Spo11 & Red1 & Centromere	14007
chr1	40746	42669	1.54845	4.37824e-52	1.89933e-50	Spo11 & Red1	1924
chr1	50689	55613	2.25588	1.3213e-229	1.07895e-226	Spo11 & Red1	4925
chr1	68351	68888	1.26461	5.23118e-13	6.3387e-12	Spo11 & Red1	538
chr1	73534	81877	2.17728	2.37137e-201	1.35207e-198	Spo11 & Red1	8344
chr1	82214	83756	1.28183	8.07235e-15	1.07103e-13	Spo11 & Red1	1543
chr1	93188	98590	2.48376	1.41254e-243	1.35207e-240	Spo11 & Red1	5403
chr1	99166	107580	1.71705	4.83504e-68	3.00677e-66	Spo11 & Red1	8415
chr1	109548	110499	1.33995	1.30227e-18	2.04362e-17	Spo11 & Red1	952
chr1	113266	114550	1.32603	6.64661e-20	1.09724e-18	Spo11 & Red1	1285
chr1	124646	128980	2.32077	1.05439e-301	1.74582e-298	Spo11 & Red1	4335
chr1	132153	138961	2.38908	3.37287e-234	2.91743e-231	Spo11 & Red1	6809
chr1	169678	180666	2.69523	0	0	Spo11 & Red1	10989
chr1	184334	187375	1.97477	6.15177e-119	1.04713e-116	Spo11 & Red1	3042
chr1	189863	190206	2.82156	0	0	Spo11 & Red1	344
chr1	190863	192147	1.2665	7.99834e-15	1.06145e-13	Spo11 & Red1	1285
chr2	140500	140923	1.41989	2.01651e-26	4.24815e-25	Spo11 & Red1	424
chr2	148974	151669	1.80916	2.04503e-95	2.25892e-93	Spo11 & Red1	2696
chr2	196100	196919	1.26722	1.17004e-12	1.39091e-11	Spo11 & Red1	820
chr2	209538	210099	1.31573	6.40324e-18	9.75888e-17	Spo11 & Red1	562
chr2	218730	220856	1.62152	8.28705e-56	3.92283e-54	Spo11 & Red1	2127
chr2	318705	322235	1.73519	1.70059e-91	1.741e-89	Spo11 & Red1	3531
chr2	343782	345246	1.44845	1.95209e-32	4.97852e-31	Spo11 & Red1	1465
chr2	419508	419969	1.64972	1.12202e-57	5.53988e-56	Spo11 & Red1	462
chr2	460330	462432	1.76285	7.62255e-85	6.84384e-83	Spo11 & Red1	2103
chr2	468965	471746	1.72786	3.07964e-76	2.28981e-74	Spo11 & Red1	2782
chr2	472257	472844	1.21835	5.90867e-09	5.6697e-08	Spo11 & Red1	588
chr2	515095	518778	1.94316	6.29506e-133	1.34896e-130	Spo11 & Red1	3684
chr2	630942	633873	1.48547	4.65586e-35	1.28381e-33	Spo11 & Red1	2932
chr2	707088	709142	1.60778	6.48037e-55	3.00469e-53	Spo11 & Red1	2055
chr2	731530	737592	1.71306	4.71303e-73	3.26889e-71	Spo11 & Red1	6063
chr2	738638	739636	1.28808	4.45349e-15	5.98274e-14	Spo11 & Red1	999
chr2	742255	742564	1.20838	8.95653e-09	8.49337e-08	Spo11 & Red1	310
chr2	744883	746996	1.43112	3.38532e-29	7.81808e-28	Spo11 & Red1	2114
chr2	788644	788932	1.27744	1.88973e-13	2.34315e-12	Spo11 & Red1	289
chr3	42102	46863	1.95324	2.13796e-126	4.12098e-124	Spo11 & Red1	4762
chr3	83232	83888	1.3614	1.19069e-24	2.35613e-23	Spo11 & Red1	657
chr3	90994	91756	1.21547	3.03599e-20	5.08042e-19	Spo11 & Red1	763
chr3	92045	94153	1.56867	2.24388e-121	3.98107e-119	Spo11 & Red1	2109
chr3	104894	106354	1.19587	1.86496e-09	1.84672e-08	Spo11 & Red1	1461
chr3	107754	112148	1.56587	4.25011e-46	1.58818e-44	Spo11 & Red1	4395
chr3	157474	158053	1.30271	2.85957e-15	3.87793e-14	Spo11 & Red1	580
chr3	189568	192337	1.78434	5.32967e-85	4.80065e-83	Spo11 & Red1	2770
chr3	206266	210520	1.69182	7.5145e-64	4.25011e-62	Spo11 & Red1	4255
chr3	211231	211535	1.28327	6.04784e-14	7.68599e-13	Spo11 & Red1	305
chr3	211794	213797	1.30333	1.6512e-16	2.36974e-15	Spo11 & Red1	2004
chr3	214064	222877	2.38105	2.97852e-266	3.5156e-263	Spo11 & Red1	8814
chr3	230569	235555	2.53322	0	0	Spo11 & Red1	4987
chr3	239182	246551	1.54465	1.32831e-52	5.83042e-51	Spo11 & Red1	7370
chr3	248015	260007	2.06858	1.93197e-172	7.4131e-170	Spo11 & Red1	11993
chr3	268265	278684	1.96725	1.02565e-165	3.57273e-163	Spo11 & Red1	10420
chr4	37922	39078	1.4161	8.43918e-28	1.86037e-26	Spo11 & Red1	1157
chr4	161751	164742	1.28084	6.2647e-15	8.35603e-14	Spo11 & Red1	2992
chr4	336992	337619	1.25608	1.29628e-11	1.457e-10	Spo11 & Red1	628
chr4	465117	465560	2.85595	0	0	Spo11 & Red1	444
chr4	599804	600277	1.40027	2.62966e-24	5.14044e-23	Spo11 & Red1	474
chr4	623162	625985	1.79511	2.21106e-93	2.34801e-91	Spo11 & Red1	2824
chr4	672112	674860	1.41131	3.85478e-28	8.59607e-27	Spo11 & Red1	2749
chr4	696414	701340	1.62554	1.06243e-55	5.01765e-54	Spo11 & Red1	4927
chr4	709483	709800	1.32201	1.62181e-17	2.43052e-16	Spo11 & Red1	318
chr4	825313	832423	1.81724	2.24388e-103	2.8774e-101	Spo11 & Red1	7111
chr4	850044	854630	1.65958	1.15505e-58	5.82908e-57	Spo11 & Red1	4587
chr4	962906	964478	1.40414	6.30376e-29	1.44278e-27	Spo11 & Red1	1573
chr4	964950	966088	1.39623	6.3577e-24	1.22518e-22	Spo11 & Red1	1139
chr4	1022115	1022889	1.1938	1.28911e-08	1.20951e-07	Spo11 & Red1	775
chr4	1035279	1035984	1.19217	1.68951e-07	1.467e-06	Spo11 & Red1	706
chr4	1041118	1047309	1.93563	7.36207e-130	1.49968e-127	Spo11 & Red1	6192
chr4	1066084	1069411	2.06425	6.69885e-138	1.5417e-135	Spo11 & Red1	3328
chr4	1143572	1148366	1.56827	7.73927e-53	3.41743e-51	Spo11 & Red1	4795
chr4	1151779	1153977	1.50679	8.95159e-37	2.59478e-35	Spo11 & Red1	2199
chr4	1166237	1166905	1.33522	6.74217e-19	1.07053e-17	Spo11 & Red1	669
chr4	1311443	1316380	1.9971	2.53513e-137	5.78096e-135	Spo11 & Red1	4938
chr4	1334221	1334491	1.15704	5.70243e-06	4.3848e-05	Spo11 & Red1	271
chr4	1490061	1490506	2.14035	2.89734e-154	8.57038e-152	Spo11 & Red1	446
chr5	42116	42562	1.69145	1.31462e-72	9.03441e-71	Spo11 & Red1	447
chr5	77489	79426	1.92084	2.67301e-118	4.50817e-116	Spo11 & Red1	1938
chr5	181900	184747	1.51027	2.36974e-39	7.38414e-38	Spo11 & Red1	2848
chr5	185648	191075	1.96708	5.29663e-129	1.0666e-126	Spo11 & Red1	5428
chr5	204808	206976	1.50949	1.76401e-37	5.21555e-36	Spo11 & Red1	2169
chr5	233953	236399	1.95718	1.63305e-126	3.155e-124	Spo11 & Red1	2447
chr5	331608	333366	1.41183	1.5188e-31	3.77051e-30	Spo11 & Red1	1759
chr5	377993	378625	1.28451	1.29509e-13	1.61845e-12	Spo11 & Red1	633
chr6	32268	32691	1.23627	4.93503e-10	5.06641e-09	Spo11 & Red1	424
chr6	40995	43540	2.09496	4.90908e-150	1.36773e-147	Spo11 & Red1	2546
chr6	44670	45327	1.22701	6.02282e-11	6.51884e-10	Spo11 & Red1	658
chr6	46571	52958	2.00859	2.1928e-124	4.09261e-122	Spo11 & Red1	6388
chr6	62053	64742	1.41633	8.64172e-34	2.29403e-32	Spo11 & Red1	2690
chr6	77293	87374	1.88313	2.76694e-122	4.98884e-120	Spo11 & Red1	10082
chr6	96896	100512	1.45487	1.40411e-36	4.04576e-35	Spo11 & Red1	3617
chr6	111560	113983	1.77415	1.0666e-101	1.32373e-99	Spo11 & Red1	2424
chr6	127686	135278	2.61947	0	0	Spo11 & Red1	7593
chr6	151078	153656	1.38212	1.51496e-25	3.09457e-24	Spo11 & Red1	2579
chr6	154230	157786	1.62384	4.49055e-68	2.79447e-66	Spo11 & Red1	3557
chr6	158069	160288	1.50646	4.75335e-40	1.50904e-38	Spo11 & Red1	2220
chr6	164023	164824	1.32983	6.28637e-20	1.03944e-18	Spo11 & Red1	802
chr6	169900	174959	2.22251	3.11889e-217	2.15278e-214	Spo11 & Red1	5060
chr6	191882	204162	2.47458	2.60615e-251	2.70396e-248	Spo11 & Red1	12281
chr6	207151	208896	1.2218	5.7111e-10	5.83915e-09	Spo11 & Red1	1746
chr6	219980	220301	1.19422	2.10601e-07	1.8161e-06	Spo11 & Red1	322
chr6	227876	233391	2.28853	1.17761e-212	7.65597e-210	Spo11 & Red1	5516
chr6	237410	241389	1.7111	2.05968e-82	1.75631e-80	Spo11 & Red1	3980
chr7	170026	174355	2.16779	2.83139e-185	1.29718e-182	Spo11 & Red1	4330
chr7	174785	176163	1.2931	4.7863e-16	6.72667e-15	Spo11 & Red1	1379
chr7	231082	235951	1.65701	2.74347e-73	1.91249e-71	Spo11 & Red1	4870
chr7	296971	301711	1.77866	6.39882e-89	6.23161e-87	Spo11 & Red1	4741
chr7	393884	394468	1.30662	9.44931e-16	1.31069e-14	Spo11 & Red1	585
chr7	441156	449961	2.1191	1.1246e-149	3.11889e-147	Spo11 & Red1	8806
chr7	451160	452139	1.25797	3.67451e-14	4.72063e-13	Spo11 & Red1	980
chr7	452574	471239	2.84411	0	0	Spo11 & Red1	18666
chr7	472333	479336	1.98775	3.0761e-160	9.90832e-158	Spo11 & Red1	7004
chr7	483412	484333	1.78932	1.68384e-81	1.4067e-79	Spo11 & Red1	922
chr7	487721	493746	2.23562	3.11172e-199	1.72187e-196	Spo11 & Red1	6026
chr7	557676	558050	1.82778	9.05316e-88	8.61787e-86	Spo11 & Red1	375
chr7	576667	576938	1.23401	1.09926e-10	1.17176e-09	Spo11 & Red1	272
chr7	605511	605896	1.16333	8.12363e-06	6.15758e-05	Spo11 & Red1	386
chr7	642097	644614	1.32466	6.8533e-18	1.04328e-16	Spo11 & Red1	2518
chr7	790034	793372	1.53155	1.74985e-44	6.26037e-43	Spo11 & Red1	3339
chr8	135512	142535	1.74859	1.12021e-79	8.99083e-78	Spo11 & Red1	7024
chr8	155377	160537	2.09782	3.58096e-153	1.04472e-150	Spo11 & Red1	5161
chr8	196056	200065	1.88947	2.99916e-109	4.28549e-107	Spo11 & Red1	4010
chr8	323246	328016	1.64172	3.1153e-57	1.52335e-55	Spo11 & Red1	4771
chr8	352309	352569	1.1746	2.5127e-06	1.99132e-05	Spo11 & Red1	261
chr8	362169	365010	1.39742	3.1886e-29	7.37055e-28	Spo11 & Red1	2842
chr8	377390	377846	1.22119	6.88098e-10	7.00052e-09	Spo11 & Red1	457
chr8	410323	411627	1.32022	4.01144e-17	5.91017e-16	Spo11 & Red1	1305
chr8	470432	470791	1.3814	1.27997e-23	2.43837e-22	Spo11 & Red1	360
chr8	472678	473268	1.29654	1.49245e-14	1.95524e-13	Spo11 & Red1	591
chr9	51723	53074	1.42853	5.16297e-32	1.30017e-30	Spo11 & Red1	1352
chr9	53422	53736	1.3174	9.15166e-19	1.44544e-17	Spo11 & Red1	315
chr9	54030	54454	1.16313	2.22019e-06	1.76649e-05	Spo11 & Red1	425
chr9	55303	55804	1.27137	6.1546e-16	8.60796e-15	Spo11 & Red1	502
chr9	56122	58562	1.40554	4.23253e-28	9.42758e-27	Spo11 & Red1	2441
chr9	337181	337569	1.2059	1.11903e-08	1.05444e-07	Spo11 & Red1	389
chr9	339713	351635	2.25621	1.31522e-194	6.83912e-192	Spo11 & Red1	11923
chr9	388210	389315	1.66098	6.93585e-59	3.51641e-57	Spo11 & Red1	1106
chr10	87088	87744	1.24943	1.01742e-11	1.15027e-10	Spo11 & Red1	657
chr10	162175	166291	2.14787	1.01391e-178	4.23643e-176	Spo11 & Red1	4117
chr10	268978	276275	1.90634	8.31764e-116	1.33968e-113	Spo11 & Red1	7298
chr10	304212	312701	1.80062	1.0792e-89	1.0666e-87	Spo11 & Red1	8490
chr10	323451	329919	1.94737	4.68813e-128	9.28966e-126	Spo11 & Red1	6469
chr10	337472	337918	1.33159	1.42004e-17	2.13403e-16	Spo11 & Red1	447
chr10	383820	388769	2.10839	1.58855e-181	6.9024e-179	Spo11 & Red1	4950
chr10	462557	464300	1.72443	7.12525e-70	4.61849e-68	Spo11 & Red1	1744
chr10	470368	472095	1.48336	4.84953e-40	1.53922e-38	Spo11 & Red1	1728
chr10	490199	494105	1.38902	1.09698e-25	2.25268e-24	Spo11 & Red1	3907
chr10	560846	570590	2.14574	3.99945e-173	1.54525e-170	Spo11 & Red1	9745
chr10	572366	573724	1.28278	2.2751e-16	3.24564e-15	Spo11 & Red1	1359
chr10	652831	655118	1.68519	3.0669e-70	2.00355e-68	Spo11 & Red1	2288
chr11	24879	28710	1.71536	8.45279e-70	5.47142e-68	Spo11 & Red1	3832
chr11	49191	49848	1.29654	1.49245e-14	1.95524e-13	Spo11 & Red1	658
chr11	54435	60133	2.6327	0	0	Spo11 & Red1	5699
chr11	129614	132083	1.5417	2.86484e-50	1.19042e-48	Spo11 & Red1	2470
chr11	184216	188768	1.67203	7.9506e-64	4.49262e-62	Spo11 & Red1	4553
chr11	194280	195985	1.21527	6.17447e-09	5.91848e-08	Spo11 & Red1	1706
chr11	444608	448452	1.50108	4.94538e-40	1.56928e-38	Spo11 & Red1	3845
chr11	470920	474065	1.94989	5.39511e-145	1.38676e-142	Spo11 & Red1	3146
chr11	480921	483223	1.35741	1.05706e-22	1.94491e-21	Spo11 & Red1	2303
chr11	518351	519182	1.9315	3.9355e-108	5.52077e-106	Spo11 & Red1	832
chr11	521081	535550	2.00849	4.19759e-141	1.01391e-138	Spo11 & Red1	14470
chr11	563521	565785	1.1719	1.03841e-06	8.49063e-06	Spo11 & Red1	2265
chr11	572685	576122	1.8295	5.79429e-107	7.94328e-105	Spo11 & Red1	3438
chr11	577678	578102	1.18208	5.65028e-07	4.71487e-06	Spo11 & Red1	425
chr11	595302	597712	1.52281	3.10384e-41	1.01695e-39	Spo11 & Red1	2411
chr11	601841	604940	1.67835	9.64495e-67	5.81567e-65	Spo11 & Red1	3100
chr11	630347	630860	3.25695	0	0	Spo11 & Red1	514
chr12	137916	140900	1.58515	7.08435e-48	2.77332e-46	Spo11 & Red1	2985
chr12	144447	146817	1.40447	2.65766e-29	6.15886e-28	Spo11 & Red1	2371
chr12	154347	157022	1.35655	1.71041e-21	3.00608e-20	Spo11 & Red1	2676
chr12	181821	184963	1.55413	1.52546e-45	5.61694e-44	Spo11 & Red1	3143
chr12	265668	269498	1.51444	1.43946e-38	4.38733e-37	Spo11 & Red1	3831
chr12	270741	271301	1.20752	2.60142e-08	2.38979e-07	Spo11 & Red1	561
chr12	284863	287604	1.34762	1.68811e-20	2.8543e-19	Spo11 & Red1	2742
chr12	289428	290513	1.71819	8.64172e-80	6.95184e-78	Spo11 & Red1	1086
chr12	370527	370790	1.3414	1.80136e-18	2.81125e-17	Spo11 & Red1	264
chr12	620377	620750	1.23741	4.02393e-10	4.14973e-09	Spo11 & Red1	374
chr12	622145	625410	1.43362	1.12512e-29	2.63876e-28	Spo11 & Red1	3266
chr12	747412	749759	1.92449	1.0617e-106	1.44877e-104	Spo11 & Red1	2348
chr12	822266	823260	1.62552	6.42392e-56	3.0486e-54	Spo11 & Red1	995
chr12	866352	869399	1.7647	2.85891e-76	2.12814e-74	Spo11 & Red1	3048
chr12	875089	875346	1.68621	6.18871e-63	3.42926e-61	Spo11 & Red1	258
chr12	909691	910742	1.2267	2.10179e-10	2.20399e-09	Spo11 & Red1	1052
chr13	110647	113310	1.61902	1.05487e-57	5.21195e-56	Spo11 & Red1	2664
chr13	218392	220523	1.27235	2.80673e-13	3.44826e-12	Spo11 & Red1	2132
chr13	220807	221752	1.49891	2.85036e-38	8.61986e-37	Spo11 & Red1	946
chr13	232557	234522	1.48515	3.19963e-37	9.39291e-36	Spo11 & Red1	1966
chr13	318597	319736	1.1846	1.0345e-07	9.11864e-07	Spo11 & Red1	1140
chr13	338504	342179	1.70216	3.91652e-77	2.97098e-75	Spo11 & Red1	3676
chr13	458156	460465	1.52221	2.39718e-39	7.46965e-38	Spo11 & Red1	2310
chr13	540283	540817	1.71668	6.63896e-69	4.21114e-67	Spo11 & Red1	535
chr13	576867	579972	1.92251	1.7378e-119	2.99226e-117	Spo11 & Red1	3106
chr13	688391	691376	1.44984	9.3821e-32	2.34477e-30	Spo11 & Red1	2986
chr13	710991	712461	1.18156	2.04117e-07	1.76169e-06	Spo11 & Red1	1471
chr13	822829	827341	1.525	2.85825e-48	1.13084e-46	Spo11 & Red1	4513
chr13	841305	842233	1.33577	2.69464e-19	4.3461e-18	Spo11 & Red1	929
chr13	863409	865333	1.40235	6.46547e-29	1.47911e-27	Spo11 & Red1	1925
chr14	38752	39995	1.26086	4.96249e-12	5.70558e-11	Spo11 & Red1	1244
chr14	81880	84024	1.21189	2.06571e-09	2.04056e-08	Spo11 & Red1	2145
chr14	183373	185586	1.28816	1.59551e-14	2.08641e-13	Spo11 & Red1	2214
chr14	405715	406040	2.73599	0	0	Spo11 & Red1	326
chr14	434409	438894	1.81283	2.84774e-97	3.25312e-95	Spo11 & Red1	4486
chr14	493194	493575	1.31196	7.57705e-16	1.05584e-14	Spo11 & Red1	382
chr14	532796	537168	1.40863	8.46447e-28	1.86595e-26	Spo11 & Red1	4373
chr14	537421	540802	1.82564	1.41514e-88	1.36836e-86	Spo11 & Red1	3382
chr14	556512	557799	1.26672	1.30227e-12	1.54454e-11	Spo11 & Red1	1288
chr14	643203	645005	1.4744	5.76634e-38	1.72902e-36	Spo11 & Red1	1803
chr14	669747	674228	1.50169	1.13084e-40	3.65006e-39	Spo11 & Red1	4482
chr14	676282	681885	1.85378	5.74116e-112	8.62979e-110	Spo11 & Red1	5604
chr14	691692	692811	1.2025	1.14248e-08	1.07597e-07	Spo11 & Red1	1120
chr14	711512	714373	1.86344	3.22849e-109	4.61318e-107	Spo11 & Red1	2862
chr14	714966	715921	1.25453	7.80908e-13	9.36915e-12	Spo11 & Red1	956
chr15	83106	83479	3.65261	0	0	Spo11 & Red1	374
chr15	130786	140012	2.20259	3.11889e-196	1.65959e-193	Spo11 & Red1	9227
chr15	179849	181930	1.36422	2.49919e-24	4.88877e-23	Spo11 & Red1	2082
chr15	184484	185674	1.26425	5.11093e-14	6.52079e-13	Spo11 & Red1	1191
chr15	187913	200085	2.29031	6.47143e-238	5.79429e-235	Spo11 & Red1	12173
chr15	205494	208920	1.38582	2.26621e-25	4.60151e-24	Spo11 & Red1	3427
chr15	209551	214517	1.6661	1.6684e-65	9.78138e-64	Spo11 & Red1	4967
chr15	238475	242006	1.63567	2.58762e-65	1.51078e-63	Spo11 & Red1	3532
chr15	246366	250957	1.76901	5.74645e-89	5.60015e-87	Spo11 & Red1	4592
chr15	263071	266818	1.83011	2.50611e-103	3.20627e-101	Spo11 & Red1	3748
chr15	312638	313033	1.34108	1.77133e-19	2.87674e-18	Spo11 & Red1	396
chr15	321100	323123	1.80772	3.02691e-111	4.48745e-109	Spo11 & Red1	2024
chr15	328284	329744	1.26535	1.80468e-13	2.23924e-12	Spo11 & Red1	1461
chr15	424204	424729	3.26309	0	0	Spo11 & Red1	526
chr15	504528	504851	1.49878	3.19963e-37	9.39291e-36	Spo11 & Red1	324
chr15	529993	533128	1.35727	7.16473e-21	1.22885e-19	Spo11 & Red1	3136
chr15	533537	534663	1.27206	1.04665e-13	1.31401e-12	Spo11 & Red1	1127
chr15	537281	541614	1.93712	7.60326e-116	1.22744e-113	Spo11 & Red1	4334
chr15	550676	552065	1.29322	1.97106e-16	2.81838e-15	Spo11 & Red1	1390
chr15	601279	603192	1.3659	3.50106e-21	6.07995e-20	Spo11 & Red1	1914
chr15	608239	609516	1.52692	5.75043e-43	1.97424e-41	Spo11 & Red1	1278
chr15	658291	660702	1.49431	4.53628e-41	1.47945e-39	Spo11 & Red1	2412
chr15	735243	737974	1.83376	3.29382e-89	3.22552e-87	Spo11 & Red1	2732
chr15	887534	891405	1.404	3.6241e-28	8.09282e-27	Spo11 & Red1	3872
chr15	912012	912535	1.20442	4.51492e-08	4.08395e-07	Spo11 & Red1	524
chr15	1048213	1048467	1.3334	1.04858e-19	1.7183e-18	Spo11 & Red1	255
chr15	1058799	1059311	1.26881	5.07341e-14	6.47292e-13	Spo11 & Red1	513
chr16	120229	121350	1.34328	1.58526e-19	2.58048e-18	Spo11 & Red1	1122
chr16	443816	446302	2.5202	5.90201e-254	6.28058e-251	Spo11 & Red1	2487
chr16	485802	488527	1.40411	1.24595e-28	2.82488e-27	Spo11 & Red1	2726
chr16	502591	503238	1.66376	3.07539e-60	1.6062e-58	Spo11 & Red1	648
chr16	523101	525666	1.69984	6.66346e-79	5.25775e-77	Spo11 & Red1	2566
chr16	531446	536487	2.148	4.88652e-166	1.70608e-163	Spo11 & Red1	5042
chr16	641257	641526	1.43836	3.13979e-29	7.25772e-28	Spo11 & Red1	270
chr16	658865	662770	1.83871	1.64778e-91	1.68694e-89	Spo11 & Red1	3906
chr16	670554	671700	1.37592	7.57007e-22	1.34834e-20	Spo11 & Red1	1147
chr16	672465	675649	1.55281	2.89068e-50	1.20116e-48	Spo11 & Red1	3185
chr16	687987	689162	1.35062	1.4481e-20	2.45414e-19	Spo11 & Red1	1176
chr16	702174	704011	1.33393	7.54223e-21	1.29211e-19	Spo11 & Red1	1838
chr16	705899	711262	1.73353	1.53109e-79	1.22518e-77	Spo11 & Red1	5364
chr16	711516	711897	1.45914	6.69422e-31	1.6308e-29	Spo11 & Red1	382
chr16	720360	721275	1.33159	1.42004e-17	2.13403e-16	Spo11 & Red1	916
chr16	876371	877014	1.21665	9.44213e-09	8.9417e-08	Spo11 & Red1	644
chr2	237176	239928	2.19751	5.04661e-197	2.71644e-194	Red1 & Centromere	2753
chr3	112612	115018	2.00489	5.63638e-124	1.04472e-121	Red1 & Centromere	2407
chr4	449068	450150	2.97703	0	0	Red1 & Centromere	1083
chr6	144618	149398	1.71394	1.63682e-79	1.30888e-77	Red1 & Centromere	4781
chr7	496359	498996	1.89808	4.3451e-105	5.76766e-103	Red1 & Centromere	2638
chr8	105240	106639	2.05458	2.64241e-139	6.20869e-137	Red1 & Centromere	1400
chr9	355242	357199	1.82497	3.03669e-87	2.86022e-85	Red1 & Centromere	1958
chr11	438997	441722	2.08709	7.11214e-142	1.74181e-139	Red1 & Centromere	2726
chr12	148547	153020	1.85607	1.10586e-93	1.18195e-91	Red1 & Centromere	4474
chr13	265961	268882	2.66738	1.67109e-297	2.65461e-294	Red1 & Centromere	2922
chr14	627841	629447	2.566	0	0	Red1 & Centromere	1607
chr15	324965	328004	1.89266	4.21697e-103	5.37032e-101	Red1 & Centromere	3040
chr5	150697	153199	1.92066	9.977e-111	1.46555e-108	Spo11 & Centromere	2503
chr1	142	1358	1.79484	1.56675e-280	2.09411e-277	Spo11	1217
chr2	28899	29272	1.21242	9.58871e-09	9.06964e-08	Spo11	374
chr2	165110	165442	1.70443	6.23017e-66	3.68893e-64	Spo11	333
chr2	193657	193983	1.7454	8.79427e-74	6.19441e-72	Spo11	327
chr2	235999	236310	1.5082	5.91562e-37	1.72385e-35	Spo11	312
chr2	255811	256182	1.41116	1.38007e-30	3.32966e-29	Spo11	372
chr2	338440	338856	1.66924	6.74839e-74	4.7665e-72	Spo11	417
chr2	408608	408894	1.69462	2.60555e-64	1.48868e-62	Spo11	287
chr3	50566	51569	1.70444	2.90202e-71	1.93731e-69	Spo11	1004
chr3	78221	78761	1.98039	2.11349e-124	3.94457e-122	Spo11	541
chr3	106690	107171	1.2042	4.19817e-08	3.80435e-07	Spo11	482
chr3	122494	123728	2.62805	3.2434e-305	5.49541e-302	Spo11	1235
chr3	133319	133748	2.54053	1.35519e-260	1.52757e-257	Spo11	430
chr4	62323	62785	1.35458	2.91944e-21	5.08394e-20	Spo11	463
chr4	132746	133121	1.61332	1.46622e-51	6.28203e-50	Spo11	376
chr4	368809	369136	1.92169	3.95367e-106	5.33335e-104	Spo11	328
chr4	386419	387103	1.5909	2.91005e-48	1.15107e-46	Spo11	685
chr4	538836	539495	2.16838	5.97035e-161	1.94089e-158	Spo11	660
chr4	591656	592138	1.98617	1.46555e-119	2.52348e-117	Spo11	483
chr4	635936	636364	1.30722	8.80035e-16	1.22208e-14	Spo11	429
chr4	721791	722223	1.72966	3.51237e-70	2.29245e-68	Spo11	433
chr4	854987	856709	1.32014	4.77529e-18	7.31476e-17	Spo11	1723
chr4	893977	894439	2.91753	0	0	Spo11	463
chr4	955214	955567	1.32957	2.12373e-17	3.16665e-16	Spo11	354
chr4	1039239	1040018	1.31706	1.71989e-16	2.46661e-15	Spo11	780
chr4	1161698	1162489	1.39186	1.99848e-23	3.78094e-22	Spo11	792
chr4	1278661	1278976	2.1327	4.75335e-259	5.28445e-256	Spo11	316
chr5	69061	69536	1.74614	9.43409e-76	6.94065e-74	Spo11	476
chr5	85058	85328	1.35541	8.64172e-20	1.42102e-18	Spo11	271
chr5	242053	242772	1.22355	2.60369e-09	2.55611e-08	Spo11	720
chr5	264213	264814	2.82997	0	0	Spo11	602
chr5	287140	287430	1.61753	3.9564e-55	1.84374e-53	Spo11	291
chr5	467786	468095	1.28299	1.24137e-14	1.63155e-13	Spo11	310
chr5	558991	559470	1.64882	3.38766e-90	3.38065e-88	Spo11	480
chr5	569535	571010	1.67319	2.30675e-228	1.85353e-225	Spo11	1476
chr6	3952	4460	1.39968	7.74462e-104	1.00231e-101	Spo11	509
chr6	106558	106824	1.46615	9.80618e-32	2.44963e-30	Spo11	267
chr6	225315	225660	1.52782	1.63042e-39	5.10387e-38	Spo11	346
chr6	255882	256256	1.15832	1.65772e-06	1.33325e-05	Spo11	375
chr7	20348	20690	1.32738	3.38766e-17	5.00956e-16	Spo11	343
chr7	197274	197699	1.91889	1.46555e-105	1.95884e-103	Spo11	426
chr7	383935	385014	2.31847	3.2961e-210	2.0893e-207	Spo11	1080
chr7	397975	398278	1.82638	1.65882e-87	1.57072e-85	Spo11	304
chr7	412956	413405	1.29348	1.60694e-16	2.30728e-15	Spo11	450
chr7	547372	547624	1.26571	3.93369e-12	4.54779e-11	Spo11	253
chr7	592534	593132	2.03951	4.68813e-150	1.30317e-147	Spo11	599
chr7	625098	625890	1.88292	1.46893e-102	1.85567e-100	Spo11	793
chr7	654066	654328	1.42043	1.57145e-34	4.26481e-33	Spo11	263
chr7	766194	766553	1.74154	3.32047e-78	2.57929e-76	Spo11	360
chr7	894433	894768	1.18263	2.54214e-07	2.17691e-06	Spo11	336
chr7	924367	927086	1.24694	1.69317e-11	1.88899e-10	Spo11	2720
chr7	986813	987492	1.80867	4.43609e-109	6.32412e-107	Spo11	680
chr7	1000077	1000378	1.42269	9.90148e-27	2.10717e-25	Spo11	302
chr8	218204	219740	1.31489	4.37623e-19	6.99842e-18	Spo11	1537
chr8	296913	297207	1.4241	6.92628e-27	1.48218e-25	Spo11	295
chr8	540741	541023	1.53749	7.59277e-71	5.02574e-69	Spo11	283
chr9	21934	22379	1.25429	2.88071e-12	3.35506e-11	Spo11	446
chr9	248936	249491	3.00552	0	0	Spo11	556
chr9	393928	395852	2.06326	1.81552e-136	4.09261e-134	Spo11	1925
chr10	166907	171712	1.67543	1.22546e-66	7.37225e-65	Spo11	4806
chr10	339579	339954	1.1588	2.85404e-06	2.25128e-05	Spo11	376
chr10	558737	560398	1.33272	5.72137e-19	9.10542e-18	Spo11	1662
chr10	606146	607451	3.68327	0	0	Spo11	1306
chr10	608982	609343	3.05019	0	0	Spo11	362
chr11	20820	21922	2.00144	3.3266e-125	6.29506e-123	Spo11	1103
chr11	68133	69207	3.11689	0	0	Spo11	1075
chr11	91783	92132	1.37506	2.66318e-24	5.20236e-23	Spo11	350
chr11	230397	230733	1.29654	1.49245e-14	1.95524e-13	Spo11	337
chr11	231052	231677	2.11608	1.57036e-150	4.39542e-148	Spo11	626
chr11	258578	258887	1.50474	5.88437e-39	1.81217e-37	Spo11	310
chr11	355475	356124	1.41148	1.66495e-25	3.39703e-24	Spo11	650
chr11	514177	514499	1.3226	7.95426e-17	1.15798e-15	Spo11	323
chr12	108361	108907	1.90221	3.43558e-115	5.47016e-113	Spo11	547
chr12	424110	424604	1.69916	1.19674e-69	7.71792e-68	Spo11	495
chr12	449477	449900	1.30495	2.98401e-15	4.04297e-14	Spo11	424
chr12	783627	784082	1.52361	5.85194e-39	1.80343e-37	Spo11	456
chr12	1011914	1012410	1.70196	1.76279e-76	1.31795e-74	Spo11	497
chr12	1063972	1065828	1.84716	5.42001e-210	3.42768e-207	Spo11	1857
chr13	70280	71547	1.63596	5.19876e-57	2.5293e-55	Spo11	1268
chr13	91152	91548	1.51788	1.2314e-41	4.07756e-40	Spo11	397
chr13	180840	181737	1.2484	2.33292e-12	2.73023e-11	Spo11	898
chr13	192316	192630	1.58248	4.73696e-47	1.81593e-45	Spo11	315
chr13	228878	229408	1.22971	4.70262e-10	4.83326e-09	Spo11	531
chr13	282923	283346	1.39185	6.72822e-24	1.29539e-22	Spo11	424
chr13	306240	306835	1.79414	1.49624e-81	1.2517e-79	Spo11	596
chr13	309712	310116	1.61052	3.83442e-51	1.62667e-49	Spo11	405
chr13	431812	432866	2.58328	2.65461e-272	3.3037e-269	Spo11	1055
chr13	472894	473391	1.65599	7.15814e-80	5.76899e-78	Spo11	498
chr13	497207	498184	1.24651	3.08177e-11	3.39086e-10	Spo11	978
chr13	686989	688084	1.23207	9.46041e-10	9.54773e-09	Spo11	1096
chr13	758979	759275	1.26347	2.36265e-12	2.76439e-11	Spo11	297
chr13	773814	775009	2.57906	2.19786e-280	2.93089e-277	Spo11	1196
chr13	914950	915620	1.34841	3.99577e-19	6.40324e-18	Spo11	671
chr14	197990	198897	1.77029	5.06058e-85	4.56037e-83	Spo11	908
chr14	576196	576574	2.48252	2.40991e-278	3.155e-275	Spo11	379
chr14	662181	662433	1.53202	4.50402e-40	1.43153e-38	Spo11	253
chr15	109186	109829	1.31757	2.4837e-16	3.53753e-15	Spo11	644
chr15	161518	161985	1.81727	1.38197e-92	1.44544e-90	Spo11	468
chr15	216477	216799	1.30644	1.45378e-15	1.99848e-14	Spo11	323
chr15	480068	481086	1.72378	2.68658e-81	2.23512e-79	Spo11	1019
chr15	560180	560919	1.20505	1.36776e-08	1.2815e-07	Spo11	740
chr15	619096	619576	2.72872	0	0	Spo11	481
chr15	670799	672000	4.33658	0	0	Spo11	1202
chr15	836765	837098	1.20698	2.23157e-08	2.05992e-07	Spo11	334
chr15	908528	908949	1.59021	1.45848e-53	6.55239e-52	Spo11	422
chr15	968048	968532	2.09409	1.75792e-143	4.4157e-141	Spo11	485
chr15	987386	988499	2.98235	0	0	Spo11	1114
chr15	989269	989584	1.68219	1.43021e-65	8.39653e-64	Spo11	316
chr15	1043302	1043631	1.77829	1.08368e-80	8.88792e-79	Spo11	330
chr16	40131	40748	1.57478	1.93731e-46	7.3013e-45	Spo11	618
chr16	75013	75311	1.21786	4.41988e-09	4.27455e-08	Spo11	299
chr16	214599	214981	1.73667	2.2136e-71	1.48184e-69	Spo11	383
chr16	296978	297294	1.61967	2.86154e-54	1.30707e-52	Spo11	317
chr16	431740	432351	2.64635	3.99025e-291	5.95662e-288	Spo11	612
chr16	520016	520306	1.21268	1.25701e-08	1.1801e-07	Spo11	291
chr16	645333	645816	3.75795	0	0	Spo11	484
chr16	678847	679193	1.35851	3.86812e-20	6.44763e-19	Spo11	347
chr16	695134	695492	1.36952	2.34369e-22	4.25598e-21	Spo11	359
chr16	785561	785993	1.68081	6.89128e-65	3.98658e-63	Spo11	433
chr16	812808	813352	1.68341	1.76767e-62	9.69617e-61	Spo11	545
chr16	828830	829365	1.55013	3.67705e-44	1.30377e-42	Spo11	536
chr16	831896	832364	1.54591	2.10669e-45	7.72503e-44	Spo11	469
chr16	921013	921459	1.42189	2.81255e-31	6.92787e-30	Spo11	447
chr16	921984	922618	1.14112	1.99577e-06	1.59463e-05	Spo11	635
chr1	26983	27554	1.23999	2.28034e-27	4.95678e-26	Red1	572
chr1	36593	36981	1.16558	2.22859e-06	1.7726e-05	Red1	389
chr1	64446	66528	2.11035	4.76431e-155	1.42561e-152	Red1	2083
chr1	66835	67587	1.21386	6.84573e-10	6.96562e-09	Red1	753
chr1	87886	89083	1.26904	2.29456e-13	2.83204e-12	Red1	1198
chr1	107999	108504	1.17776	7.27428e-07	6.0206e-06	Red1	506
chr1	110948	112963	1.40113	4.77419e-28	1.0617e-26	Red1	2016
chr1	117121	119542	1.56879	8.10588e-48	3.16811e-46	Red1	2422
chr1	130139	130395	1.2595	2.474e-12	2.89001e-11	Red1	257
chr1	130807	131469	1.24401	4.21405e-11	4.59907e-10	Red1	663
chr1	159431	160078	1.3939	3.63747e-27	7.85236e-26	Red1	648
chr1	166335	168436	1.69322	4.4269e-64	2.51652e-62	Red1	2102
chr1	194777	197409	2.16838	5.97035e-161	1.94089e-158	Red1	2633
chr1	197792	198146	1.4269	3.38065e-27	7.30802e-26	Red1	355
chr2	13387	13776	1.17257	1.68082e-06	1.35133e-05	Red1	390
chr2	50233	52470	1.58347	1.7394e-53	7.8001e-52	Red1	2238
chr2	66161	67753	1.3233	1.96789e-19	3.1908e-18	Red1	1593
chr2	78640	79839	1.57788	2.09701e-46	7.89769e-45	Red1	1200
chr2	93188	93793	1.34	2.42717e-18	3.76704e-17	Red1	606
chr2	161976	162634	1.16855	7.59242e-07	6.26989e-06	Red1	659
chr2	173066	176330	2.35999	5.7544e-211	3.68129e-208	Red1	3265
chr2	184278	187610	1.53803	5.83714e-47	2.23152e-45	Red1	3333
chr2	198593	199219	1.19953	2.09759e-08	1.94089e-07	Red1	627
chr2	205504	206955	1.32629	4.5941e-19	7.34176e-18	Red1	1452
chr2	210375	214132	2.25636	2.21309e-230	1.8281e-227	Red1	3758
chr2	231472	235371	1.66098	6.93585e-59	3.51641e-57	Red1	3900
chr2	243449	245570	1.66164	1.10154e-59	5.68329e-58	Red1	2122
chr2	247059	250110	2.00563	1.21619e-143	3.06196e-141	Red1	3052
chr2	252291	254025	1.39082	4.75992e-25	9.54993e-24	Red1	1735
chr2	256964	257222	1.24608	1.04014e-10	1.11094e-09	Red1	259
chr2	278446	278844	1.86661	2.47172e-164	8.43335e-162	Red1	399
chr2	281352	286002	1.93851	6.93426e-139	1.62181e-136	Red1	4651
chr2	290066	291051	1.34876	7.52489e-20	1.23994e-18	Red1	986
chr2	292886	294194	1.38959	1.42167e-26	3.00815e-25	Red1	1309
chr2	303862	306010	1.36846	6.82967e-25	1.36301e-23	Red1	2149
chr2	308390	309464	1.25031	1.1285e-12	1.34307e-11	Red1	1075
chr2	327659	330134	1.36287	4.11055e-21	7.11705e-20	Red1	2476
chr2	333965	334373	1.53763	8.00203e-41	2.59358e-39	Red1	409
chr2	348607	349995	1.16436	1.37101e-06	1.10963e-05	Red1	1389
chr2	351336	351720	1.1788	1.50515e-06	1.21509e-05	Red1	385
chr2	388576	389745	1.25275	2.58404e-12	3.01578e-11	Red1	1170
chr2	390523	391075	1.18202	2.03161e-07	1.7536e-06	Red1	553
chr2	395025	396202	1.76359	2.53279e-93	2.68658e-91	Red1	1178
chr2	412663	414043	1.43714	8.01863e-32	2.00771e-30	Red1	1381
chr2	449693	450397	1.15974	7.60239e-06	5.78136e-05	Red1	705
chr2	459612	460059	1.17927	1.04846e-06	8.56959e-06	Red1	448
chr2	479467	482465	1.68246	3.39234e-74	2.41102e-72	Red1	2999
chr2	488272	488566	1.17482	2.04762e-06	1.63493e-05	Red1	295
chr2	497823	500166	1.96855	6.9024e-118	1.15611e-115	Red1	2344
chr2	511955	513657	1.4689	2.39662e-37	7.06155e-36	Red1	1703
chr2	539944	541568	1.52822	4.16486e-45	1.51565e-43	Red1	1625
chr2	549801	550067	1.20024	4.20388e-08	3.80943e-07	Red1	267
chr2	550530	551251	1.19382	1.03796e-08	9.79828e-08	Red1	722
chr2	573096	573670	1.38729	1.45077e-24	2.86154e-23	Red1	575
chr2	584326	584592	1.23284	1.02252e-10	1.09252e-09	Red1	267
chr2	607945	611731	1.23929	2.58762e-12	3.01995e-11	Red1	3787
chr2	635200	641511	2.10837	5.188e-184	2.33346e-181	Red1	6312
chr2	653725	658670	2.00515	6.72977e-150	1.87068e-147	Red1	4946
chr2	659011	660802	1.39064	1.81426e-23	3.43716e-22	Red1	1792
chr2	672355	677641	2.02093	3.31894e-140	7.90679e-138	Red1	5287
chr2	688530	691668	1.71978	9.81748e-81	8.05749e-79	Red1	3139
chr2	693705	694595	1.60491	2.59537e-50	1.07994e-48	Red1	891
chr2	695035	697233	1.62693	2.94849e-55	1.37848e-53	Red1	2199
chr2	705472	706742	1.21585	2.07267e-09	2.04729e-08	Red1	1271
chr2	711685	715487	1.38333	2.10814e-23	3.98382e-22	Red1	3803
chr2	749673	753253	1.68228	1.42266e-71	9.55652e-70	Red1	3581
chr2	761942	764283	1.61918	1.6819e-60	8.8308e-59	Red1	2342
chr2	777593	778345	1.22226	4.15432e-09	4.02726e-08	Red1	753
chr2	802641	803000	1.2206	1.60336e-10	1.69395e-09	Red1	360
chr3	33427	33965	1.31617	3.28776e-16	4.65693e-15	Red1	539
chr3	36485	38100	1.55839	1.47673e-44	5.29298e-43	Red1	1616
chr3	38391	38712	1.15649	6.68344e-06	5.10846e-05	Red1	322
chr3	53852	56466	1.99544	3.16228e-150	8.8308e-148	Red1	2615
chr3	63365	65479	2.03718	6.60693e-172	2.51768e-169	Red1	2115
chr3	65980	68193	1.66627	5.93608e-69	3.76877e-67	Red1	2214
chr3	68712	73968	1.51161	6.60541e-44	2.32648e-42	Red1	5257
chr3	74735	75384	1.19424	8.75508e-09	8.30673e-08	Red1	650
chr3	81146	82267	1.20959	2.0773e-09	2.05178e-08	Red1	1122
chr3	98740	102662	2.38475	2.31739e-278	3.03389e-275	Red1	3923
chr3	129926	131183	1.37491	7.89223e-26	1.62855e-24	Red1	1258
chr3	144001	145311	1.24613	6.51478e-12	7.43704e-11	Red1	1311
chr3	193269	195805	1.7776	2.69526e-89	2.64363e-87	Red1	2537
chr3	201235	202099	1.29234	3.29079e-14	4.23936e-13	Red1	865
chr3	260475	261105	1.35401	1.17625e-19	1.92442e-18	Red1	631
chr3	287230	288550	1.50285	3.2181e-37	9.44713e-36	Red1	1321
chr3	290635	291285	1.35962	3.40565e-20	5.68984e-19	Red1	651
chr3	296371	296697	1.17926	1.30116e-06	1.05465e-05	Red1	327
chr3	297408	297773	1.20123	8.23247e-08	7.31274e-07	Red1	366
chr3	314013	314690	1.3072	4.62062e-24	8.95159e-23	Red1	678
chr4	24603	26801	1.79333	2.64119e-82	2.24595e-80	Red1	2199
chr4	50027	50884	1.19763	8.51314e-08	7.54814e-07	Red1	858
chr4	53174	55220	1.74012	3.34426e-82	2.83792e-80	Red1	2047
chr4	64711	66441	1.35925	2.79963e-22	5.07107e-21	Red1	1731
chr4	66717	67443	1.29272	5.01303e-15	6.71893e-14	Red1	727
chr4	90986	92379	1.39509	1.69395e-24	3.33426e-23	Red1	1394
chr4	93116	93652	1.21918	3.54315e-10	3.66716e-09	Red1	537
chr4	95318	95801	1.19407	3.39876e-08	3.0987e-07	Red1	484
chr4	143545	145593	1.58358	4.97508e-52	2.15526e-50	Red1	2049
chr4	160100	161459	1.39343	3.27416e-25	6.6115e-24	Red1	1360
chr4	165036	165571	1.22299	2.65021e-09	2.60076e-08	Red1	536
chr4	169318	169637	1.20964	2.56957e-08	2.36336e-07	Red1	320
chr4	180556	180904	1.20714	1.68869e-08	1.57243e-07	Red1	349
chr4	181174	182323	1.4595	2.71894e-32	6.90558e-31	Red1	1150
chr4	186977	189204	1.55025	1.55561e-42	5.27959e-41	Red1	2228
chr4	192995	195923	1.79414	1.49624e-81	1.2517e-79	Red1	2929
chr4	203136	206353	1.69792	8.08351e-76	5.95799e-74	Red1	3218
chr4	253090	254451	1.39381	3.67451e-25	7.40287e-24	Red1	1362
chr4	256029	256509	1.18982	1.65607e-07	1.43883e-06	Red1	481
chr4	261839	264062	1.39706	4.15815e-26	8.65964e-25	Red1	2224
chr4	269487	269976	1.17439	1.27312e-06	1.03276e-05	Red1	490
chr4	279346	281094	1.46869	3.95276e-33	1.0292e-31	Red1	1749
chr4	291577	294447	1.25794	1.13084e-13	1.41808e-12	Red1	2871
chr4	297346	298626	1.34128	1.10205e-19	1.80509e-18	Red1	1281
chr4	335697	336639	1.3577	6.02837e-21	1.03705e-19	Red1	943
chr4	338434	338978	1.19421	6.86309e-08	6.12506e-07	Red1	545
chr4	353235	355402	1.34949	8.61787e-22	1.53215e-20	Red1	2168
chr4	372278	373106	1.32493	4.52168e-18	6.93266e-17	Red1	829
chr4	375893	380264	1.63128	1.90327e-62	1.04304e-60	Red1	4372
chr4	388688	389401	1.23184	4.7852e-11	5.20835e-10	Red1	714
chr4	399935	402282	1.91255	7.24436e-109	1.02802e-106	Red1	2348
chr4	413971	414890	1.22986	7.53009e-12	8.57235e-11	Red1	920
chr4	440040	441294	1.44529	1.92176e-36	5.51823e-35	Red1	1255
chr4	445774	446903	1.43863	7.43704e-32	1.8638e-30	Red1	1130
chr4	455250	457553	1.41666	1.33229e-31	3.31436e-30	Red1	2304
chr4	470604	471208	1.35261	1.59919e-19	2.60315e-18	Red1	605
chr4	475164	476289	1.65884	2.76312e-59	1.41286e-57	Red1	1126
chr4	478628	478876	1.23536	3.90256e-10	4.03023e-09	Red1	249
chr4	491537	491821	1.26851	2.42159e-12	2.83204e-11	Red1	285
chr4	492450	493517	1.38565	4.72172e-27	1.01578e-25	Red1	1068
chr4	509568	510303	1.23908	3.18039e-10	3.30248e-09	Red1	736
chr4	553331	555534	1.53639	2.36157e-43	8.19408e-42	Red1	2204
chr4	566762	568111	1.34341	1.01438e-20	1.72902e-19	Red1	1350
chr4	580613	581259	1.15752	7.50654e-06	5.71071e-05	Red1	647
chr4	581623	585462	1.2674	1.56459e-14	2.04692e-13	Red1	3840
chr4	604503	608403	2.08505	1.72187e-157	5.33335e-155	Red1	3901
chr4	611440	611881	1.1933	9.13777e-08	8.08798e-07	Red1	442
chr4	612182	612499	1.26571	3.93369e-12	4.54779e-11	Red1	318
chr4	612839	614405	1.23135	3.55083e-10	3.67494e-09	Red1	1567
chr4	639448	641835	2.19392	1.40605e-193	7.2277e-191	Red1	2388
chr4	655748	656305	1.2565	1.80634e-11	2.01266e-10	Red1	558
chr4	656556	657071	1.33478	6.08275e-18	9.27897e-17	Red1	516
chr4	659191	664894	1.81307	4.23058e-93	4.46889e-91	Red1	5704
chr4	676760	678702	1.7247	6.18016e-74	4.36817e-72	Red1	1943
chr4	710512	714386	1.93315	7.44732e-139	1.7378e-136	Red1	3875
chr4	732989	735999	1.86915	2.07491e-115	3.3266e-113	Red1	3011
chr4	748690	749028	1.25183	7.28618e-12	8.30042e-11	Red1	339
chr4	752716	753226	1.23521	1.18065e-10	1.25658e-09	Red1	511
chr4	762461	764707	1.42631	8.93923e-30	2.10378e-28	Red1	2247
chr4	779047	782513	1.50572	5.14754e-37	1.5021e-35	Red1	3467
chr4	784932	786602	1.41692	1.34462e-26	2.84905e-25	Red1	1671
chr4	791078	792706	1.60074	6.63896e-50	2.7359e-48	Red1	1629
chr4	832779	833509	1.28062	7.27277e-14	9.2045e-13	Red1	731
chr4	838349	841948	1.83776	1.4983e-98	1.75186e-96	Red1	3600
chr4	842882	844917	1.42473	2.03376e-30	4.88315e-29	Red1	2036
chr4	862568	864826	2.14232	6.13762e-216	4.16869e-213	Red1	2259
chr4	865097	865672	1.25926	8.95365e-13	1.07152e-11	Red1	576
chr4	898383	901806	2.23478	4.37522e-191	2.1727e-188	Red1	3424
chr4	920337	922750	1.77956	4.89103e-83	4.22766e-81	Red1	2414
chr4	932057	933824	1.20224	4.07352e-09	3.95066e-08	Red1	1768
chr4	934113	935766	1.28747	2.98607e-14	3.8539e-13	Red1	1654
chr4	936649	938225	1.9722	2.94442e-128	5.8479e-126	Red1	1577
chr4	947997	949097	1.26403	4.44734e-13	5.4063e-12	Red1	1101
chr4	957805	958940	1.23148	7.21274e-11	7.77088e-10	Red1	1136
chr4	993798	995515	1.20487	1.42617e-08	1.33364e-07	Red1	1718
chr4	1023869	1025162	1.30498	6.47888e-17	9.46237e-16	Red1	1294
chr4	1037922	1038848	1.283	1.20116e-13	1.50453e-12	Red1	927
chr4	1060945	1062235	1.25911	3.65006e-12	4.22571e-11	Red1	1291
chr4	1077057	1078719	1.45311	2.94239e-32	7.46621e-31	Red1	1663
chr4	1088479	1088978	1.27785	5.24204e-14	6.68498e-13	Red1	500
chr4	1111316	1111592	1.21665	9.44213e-09	8.9417e-08	Red1	277
chr4	1119318	1121615	1.61286	1.05317e-57	5.20355e-56	Red1	2298
chr4	1131976	1134126	1.37471	8.73575e-23	1.6125e-21	Red1	2151
chr4	1190515	1192494	1.69261	6.06457e-84	5.34318e-82	Red1	1980
chr4	1214570	1214858	1.18321	3.62811e-07	3.07348e-06	Red1	289
chr4	1220489	1220842	1.2289	1.19481e-09	1.19735e-08	Red1	354
chr4	1238374	1238716	1.16624	1.89657e-06	1.51736e-05	Red1	343
chr4	1247864	1248980	1.32919	1.1246e-19	1.8412e-18	Red1	1117
chr4	1253870	1255959	1.64248	1.64513e-63	9.23209e-62	Red1	2090
chr4	1271001	1274014	1.82358	2.39332e-103	3.06902e-101	Red1	3014
chr4	1274309	1274908	1.21536	5.77059e-09	5.54051e-08	Red1	600
chr4	1275293	1275595	1.29096	5.5195e-15	7.38074e-14	Red1	303
chr4	1282902	1286627	2.409	2.36592e-228	1.90108e-225	Red1	3726
chr4	1291271	1293124	1.41343	1.01111e-30	2.4485e-29	Red1	1854
chr4	1323515	1324265	1.28354	1.84927e-14	2.41157e-13	Red1	751
chr4	1340064	1341040	1.24269	4.49987e-11	4.90433e-10	Red1	977
chr4	1343350	1344253	1.30535	9.68947e-16	1.34338e-14	Red1	904
chr4	1379054	1380906	1.80675	7.34176e-84	6.45803e-82	Red1	1853
chr4	1393590	1393866	1.17891	1.35432e-06	1.09665e-05	Red1	277
chr4	1397402	1399830	1.50908	1.64892e-39	5.15941e-38	Red1	2429
chr4	1406840	1407966	1.22266	2.19513e-09	2.16541e-08	Red1	1127
chr4	1414535	1415001	1.2303	5.99653e-11	6.49113e-10	Red1	467
chr4	1424023	1425325	1.61753	3.44429e-52	1.4983e-50	Red1	1303
chr4	1437662	1438888	1.4443	2.04456e-31	5.05825e-30	Red1	1227
chr4	1452343	1453015	1.29684	2.5229e-17	3.75146e-16	Red1	673
chr4	1480461	1480883	1.1899	8.18804e-08	7.27428e-07	Red1	423
chr4	1507210	1507589	1.77631	1.45546e-85	1.32556e-83	Red1	380
chr5	28934	30278	1.3112	1.08768e-18	1.71199e-17	Red1	1345
chr5	35619	36720	1.45485	3.28776e-34	8.8369e-33	Red1	1102
chr5	47963	48821	1.23443	5.46512e-11	5.92611e-10	Red1	859
chr5	94660	97883	1.36515	1.61696e-24	3.1842e-23	Red1	3224
chr5	102001	102572	1.23207	9.46041e-10	9.54773e-09	Red1	572
chr5	118692	119085	1.16986	6.109e-07	5.08628e-06	Red1	394
chr5	156804	158379	1.34955	3.04159e-22	5.49921e-21	Red1	1576
chr5	162926	167308	1.88939	2.42661e-113	3.74111e-111	Red1	4383
chr5	175626	175940	1.16567	6.13423e-07	5.10646e-06	Red1	315
chr5	198761	199473	1.38042	3.19742e-23	6.00067e-22	Red1	713
chr5	215708	219487	2.1233	1.20226e-195	6.3387e-193	Red1	3780
chr5	243162	243514	1.25716	6.52079e-13	7.85959e-12	Red1	353
chr5	243849	244380	1.23585	2.61336e-11	2.88742e-10	Red1	532
chr5	255182	257119	1.4961	2.03798e-40	6.53281e-39	Red1	1938
chr5	273458	275980	1.34497	7.39776e-23	1.36962e-21	Red1	2523
chr5	307538	308974	1.44516	4.94994e-31	1.21004e-29	Red1	1437
chr5	323499	325320	1.42207	7.47825e-29	1.70805e-27	Red1	1822
chr5	338851	339516	1.49278	5.34811e-35	1.47231e-33	Red1	666
chr5	356860	358856	1.35101	1.20976e-19	1.97697e-18	Red1	1997
chr5	366132	368917	1.59347	2.1918e-58	1.09926e-56	Red1	2786
chr5	373121	374642	1.26313	1.8954e-13	2.34963e-12	Red1	1522
chr5	389317	390129	1.20852	6.77985e-09	6.47858e-08	Red1	813
chr5	406971	407761	1.36663	7.06968e-21	1.21339e-19	Red1	791
chr5	413027	413652	1.2573	1.64324e-11	1.83607e-10	Red1	626
chr5	418849	421602	1.59699	1.02424e-55	4.83949e-54	Red1	2754
chr5	425194	425560	1.29244	6.53431e-15	8.71164e-14	Red1	367
chr5	449935	450595	1.33959	1.36773e-19	2.23152e-18	Red1	661
chr5	456924	458638	1.39825	7.64012e-30	1.80136e-28	Red1	1715
chr5	466211	466701	1.26001	2.52116e-12	2.94374e-11	Red1	491
chr5	475272	476460	1.28371	2.39111e-15	3.25312e-14	Red1	1189
chr5	519612	522054	1.94692	2.62422e-111	3.89942e-109	Red1	2443
chr5	528120	530390	1.58493	1.98884e-57	9.77012e-56	Red1	2271
chr5	549804	550381	1.15963	2.31068e-06	1.83641e-05	Red1	578
chr6	20946	22783	1.23893	2.92079e-11	3.21736e-10	Red1	1838
chr6	23544	25182	1.39585	1.82768e-25	3.7222e-24	Red1	1639
chr6	32976	34178	1.38233	3.29306e-23	6.17874e-22	Red1	1203
chr6	37019	40166	1.60696	2.78548e-52	1.21395e-50	Red1	3148
chr6	44085	44405	1.21525	1.15611e-08	1.0885e-07	Red1	321
chr6	45817	46309	1.1616	7.55301e-06	5.745e-05	Red1	493
chr6	66579	72999	3.00377	0	0	Red1	6421
chr6	92035	93602	1.56396	4.17157e-48	1.64324e-46	Red1	1568
chr6	93917	94279	1.26278	9.66051e-13	1.15319e-11	Red1	363
chr6	115237	115675	1.26364	7.7589e-13	9.31108e-12	Red1	439
chr6	115989	119059	1.32916	5.77697e-20	9.56533e-19	Red1	3071
chr6	165150	167277	1.55165	9.9954e-43	3.40957e-41	Red1	2128
chr6	168241	168749	1.2558	1.73021e-11	1.92961e-10	Red1	509
chr6	186702	191409	1.52177	9.74092e-44	3.41507e-42	Red1	4708
chr6	204490	204765	1.18755	4.43558e-08	4.01393e-07	Red1	276
chr6	213632	219657	2.80795	0	0	Red1	6026
chr6	235031	236983	1.23211	2.32557e-10	2.43327e-09	Red1	1953
chr7	36950	37368	1.16813	3.24736e-06	2.54877e-05	Red1	419
chr7	51655	53530	1.63007	1.89845e-56	9.11801e-55	Red1	1876
chr7	61526	64254	1.44086	3.23594e-29	7.47825e-28	Red1	2729
chr7	78019	78855	1.34641	1.22208e-20	2.0773e-19	Red1	837
chr7	90052	90836	1.23252	3.1369e-11	3.44993e-10	Red1	785
chr7	100884	103965	1.75903	4.75116e-83	4.10771e-81	Red1	3082
chr7	116677	118354	1.62161	2.08113e-62	1.13946e-60	Red1	1678
chr7	137746	140631	1.70386	2.91273e-80	2.36701e-78	Red1	2886
chr7	144841	145561	1.25578	9.33469e-13	1.11532e-11	Red1	721
chr7	163330	164412	1.49154	8.43141e-39	2.58702e-37	Red1	1083
chr7	186070	188756	1.44874	1.23509e-37	3.6686e-36	Red1	2687
chr7	193053	193329	1.22085	5.1094e-09	4.92436e-08	Red1	277
chr7	202015	202830	1.18059	8.62263e-07	7.09447e-06	Red1	816
chr7	212239	215126	1.44723	5.94292e-31	1.44977e-29	Red1	2888
chr7	218981	222652	2.33193	3.60579e-211	2.30675e-208	Red1	3672
chr7	239313	243257	1.86142	1.5758e-100	1.91293e-98	Red1	3945
chr7	247485	248140	1.18853	5.72545e-08	5.13807e-07	Red1	656
chr7	251978	253015	1.39206	4.29833e-26	8.94746e-25	Red1	1038
chr7	258162	262959	1.68091	2.14092e-66	1.28027e-64	Red1	4798
chr7	273653	275854	1.76288	3.6241e-81	3.00469e-79	Red1	2202
chr7	341028	343022	1.5041	1.44744e-38	4.41164e-37	Red1	1995
chr7	349160	351067	1.51387	4.39643e-40	1.39766e-38	Red1	1908
chr7	359413	361908	1.31365	8.37529e-18	1.27028e-16	Red1	2496
chr7	378622	380902	1.66163	8.25468e-70	5.34318e-68	Red1	2281
chr7	388934	389288	1.34601	1.17598e-20	2.00032e-19	Red1	355
chr7	389594	391760	1.35728	1.24137e-21	2.19331e-20	Red1	2167
chr7	394938	395770	1.27311	4.64408e-14	5.93608e-13	Red1	833
chr7	406476	407823	1.36952	1.24997e-23	2.38232e-22	Red1	1348
chr7	424625	425697	1.17085	1.87439e-07	1.62162e-06	Red1	1073
chr7	431514	432343	1.44209	3.971e-34	1.06488e-32	Red1	830
chr7	436714	437267	1.18511	3.75008e-07	3.17095e-06	Red1	554
chr7	494400	496108	1.38067	7.02587e-27	1.5021e-25	Red1	1709
chr7	501449	505232	1.49319	7.51796e-45	2.71644e-43	Red1	3784
chr7	507468	508794	1.47581	3.21218e-38	9.69617e-37	Red1	1327
chr7	519843	520542	1.32233	5.31741e-19	8.47813e-18	Red1	700
chr7	520940	521597	1.43429	4.7852e-30	1.13527e-28	Red1	658
chr7	552855	554786	1.63002	1.25835e-62	6.92468e-61	Red1	1932
chr7	577613	578650	1.15947	2.57188e-06	2.03531e-05	Red1	1038
chr7	585257	588393	2.14776	1.08143e-158	3.40408e-156	Red1	3137
chr7	602674	605232	1.87212	1.84927e-102	2.33077e-100	Red1	2559
chr7	611779	616035	2.42464	7.31139e-266	8.60994e-263	Red1	4257
chr7	628954	632660	2.16221	3.25087e-166	1.13763e-163	Red1	3707
chr7	635766	638232	1.45167	4.71737e-32	1.18905e-30	Red1	2467
chr7	644979	646841	1.23278	3.19853e-10	3.31818e-09	Red1	1863
chr7	660068	661231	1.27319	3.04369e-13	3.73336e-12	Red1	1164
chr7	663425	666599	1.17546	1.73492e-07	1.50543e-06	Red1	3175
chr7	674571	675430	1.30883	1.97333e-16	2.82163e-15	Red1	860
chr7	675712	676244	1.32138	1.02944e-18	1.62144e-17	Red1	533
chr7	681344	684497	1.92365	4.50817e-114	7.03072e-112	Red1	3154
chr7	693923	694320	1.28092	8.96603e-15	1.18659e-13	Red1	398
chr7	696052	697052	1.41225	3.26889e-28	7.30971e-27	Red1	1001
chr7	697313	698761	1.3009	8.84301e-16	1.228e-14	Red1	1449
chr7	722988	725998	1.67078	1.62817e-63	9.13903e-62	Red1	3011
chr7	747317	749866	1.55935	4.91021e-49	1.9797e-47	Red1	2550
chr7	762857	764496	1.21271	6.5539e-14	8.31764e-13	Red1	1640
chr7	777800	778608	1.38002	2.38561e-23	4.49987e-22	Red1	809
chr7	804317	806071	1.58665	7.92136e-57	3.83796e-55	Red1	1755
chr7	833061	834195	1.54433	8.21297e-43	2.80673e-41	Red1	1135
chr7	841453	841842	1.20799	1.83645e-09	1.8192e-08	Red1	390
chr7	844773	845119	1.32037	1.41319e-16	2.03517e-15	Red1	347
chr7	850424	851828	1.37709	6.71738e-23	1.24566e-21	Red1	1405
chr7	869535	870678	1.28637	5.21435e-15	6.97911e-14	Red1	1144
chr7	898494	902197	1.73452	4.88765e-73	3.38844e-71	Red1	3704
chr7	922115	923431	1.35305	2.42661e-20	4.07756e-19	Red1	1317
chr7	927765	930738	1.33719	4.39137e-18	6.74062e-17	Red1	2974
chr7	934651	936859	1.74396	1.45512e-75	1.06635e-73	Red1	2209
chr7	948574	949189	1.40868	3.33887e-25	6.74062e-24	Red1	616
chr7	1005675	1006639	1.15521	5.31974e-06	4.09893e-05	Red1	965
chr7	1013552	1015279	1.37758	2.30569e-24	4.51544e-23	Red1	1728
chr7	1035631	1038084	1.49209	1.75995e-35	4.91134e-34	Red1	2454
chr7	1038480	1040171	1.39218	6.665e-27	1.42692e-25	Red1	1692
chr7	1055804	1058129	1.64836	6.63132e-57	3.21959e-55	Red1	2326
chr7	1066743	1067560	1.21626	4.47198e-16	6.29361e-15	Red1	818
chr8	8366	8749	1.24875	1.76929e-11	1.97229e-10	Red1	384
chr8	17799	18844	1.26173	2.34855e-12	2.74789e-11	Red1	1046
chr8	27076	30907	1.55188	2.8847e-46	1.08293e-44	Red1	3832
chr8	45032	47071	1.98026	5.10505e-126	9.77237e-124	Red1	2040
chr8	56042	56292	1.33772	3.69743e-19	5.93062e-18	Red1	251
chr8	59121	61202	1.85582	5.78096e-130	1.18032e-127	Red1	2082
chr8	70449	73429	1.64416	2.98676e-56	1.42889e-54	Red1	2981
chr8	100007	101060	1.25506	1.22096e-12	1.45011e-11	Red1	1054
chr8	108444	111307	1.42899	9.9243e-37	2.8721e-35	Red1	2864
chr8	118848	120482	1.61928	2.00863e-62	1.10027e-60	Red1	1635
chr8	129842	131034	1.21045	2.03109e-09	2.0072e-08	Red1	1193
chr8	145314	145703	1.1596	1.42171e-06	1.14956e-05	Red1	390
chr8	146954	147585	1.4311	1.14419e-27	2.51304e-26	Red1	632
chr8	160788	163166	1.57688	2.9902e-46	1.12202e-44	Red1	2379
chr8	182955	186659	1.95239	4.62381e-131	9.61612e-129	Red1	3705
chr8	211485	212374	1.55751	1.98427e-47	7.67538e-46	Red1	890
chr8	232787	233174	1.23908	3.18039e-10	3.30248e-09	Red1	388
chr8	246094	249698	2.16135	4.64515e-186	2.15278e-183	Red1	3605
chr8	251093	252676	1.33732	4.74024e-21	8.1903e-20	Red1	1584
chr8	256965	259165	1.75634	2.03049e-82	1.73141e-80	Red1	2201
chr8	282146	282438	1.24177	1.18435e-10	1.26035e-09	Red1	293
chr8	282695	283016	1.36203	1.31129e-21	2.31473e-20	Red1	322
chr8	339267	339919	1.27596	2.21462e-13	2.73527e-12	Red1	653
chr8	348042	349348	1.26753	1.00207e-12	1.19564e-11	Red1	1307
chr8	392064	392452	1.25309	3.30979e-11	3.63588e-10	Red1	389
chr8	399354	399940	1.1722	1.77644e-06	1.42587e-05	Red1	587
chr8	423814	424828	1.16688	4.69267e-07	3.9394e-06	Red1	1015
chr8	463061	463349	1.19596	5.98756e-08	5.36686e-07	Red1	289
chr8	474764	475451	1.39681	1.41416e-27	3.09457e-26	Red1	688
chr8	476162	477688	1.40603	3.80189e-26	7.93049e-25	Red1	1527
chr8	493934	496622	1.46204	6.09537e-39	1.87629e-37	Red1	2689
chr8	513717	516430	1.76825	5.5437e-95	6.07156e-93	Red1	2714
chr8	521028	521756	1.33452	1.22433e-19	2.00078e-18	Red1	729
chr9	31092	31400	1.18615	4.85478e-07	4.07183e-06	Red1	309
chr9	46240	46677	1.30586	1.08243e-17	1.63343e-16	Red1	438
chr9	49592	51464	1.64866	6.88494e-61	3.64418e-59	Red1	1873
chr9	80233	81679	1.30906	9.86961e-16	1.36773e-14	Red1	1447
chr9	86794	88579	1.52447	3.47136e-43	1.19867e-41	Red1	1786
chr9	105882	106824	1.40998	2.3383e-27	5.08159e-26	Red1	943
chr9	143734	145462	1.41227	1.73221e-26	3.65595e-25	Red1	1729
chr9	155279	157187	1.55778	7.30466e-46	2.71269e-44	Red1	1909
chr9	157470	158330	1.29518	1.40055e-15	1.92664e-14	Red1	861
chr9	161985	163002	1.48023	6.60693e-37	1.92176e-35	Red1	1018
chr9	182033	182461	1.34224	1.26357e-18	1.98381e-17	Red1	429
chr9	185239	186975	1.50841	4.05135e-43	1.39637e-41	Red1	1737
chr9	194735	196434	1.27682	4.24815e-15	5.71216e-14	Red1	1700
chr9	214087	214627	1.18334	2.35418e-07	2.0219e-06	Red1	541
chr9	214925	215208	1.20438	3.58666e-08	3.26573e-07	Red1	284
chr9	217024	217970	1.29849	9.74092e-17	1.41254e-15	Red1	947
chr9	228962	230055	1.25433	9.90832e-12	1.12062e-10	Red1	1094
chr9	235117	237197	1.35527	3.84326e-23	7.19449e-22	Red1	2081
chr9	251351	252549	1.61266	1.17355e-63	6.60998e-62	Red1	1199
chr9	263464	266824	2.17085	1.22462e-180	5.24807e-178	Red1	3361
chr9	273019	273409	1.21398	9.14387e-09	8.66623e-08	Red1	391
chr9	274327	274651	1.16099	4.95599e-06	3.82807e-05	Red1	325
chr9	278412	281807	1.92365	6.59174e-110	9.54993e-108	Red1	3396
chr9	287256	288467	1.30544	1.46589e-15	2.01465e-14	Red1	1212
chr9	295280	297137	1.97172	5.82103e-144	1.47231e-141	Red1	1858
chr9	301594	302956	1.44763	2.15924e-31	5.33581e-30	Red1	1363
chr9	303245	305209	1.66971	2.77524e-61	1.48184e-59	Red1	1965
chr9	314135	314824	1.22135	1.02627e-09	1.03295e-08	Red1	690
chr9	318090	319586	1.85316	2.37629e-97	2.71894e-95	Red1	1497
chr9	326348	330865	2.11816	3.54813e-169	1.29718e-166	Red1	4518
chr9	335632	336255	1.2587	1.03467e-12	1.23367e-11	Red1	624
chr9	336521	336777	1.39046	2.79254e-23	5.25412e-22	Red1	257
chr9	364049	366256	1.47937	3.22107e-44	1.14367e-42	Red1	2208
chr9	372130	373757	1.52286	3.14992e-40	1.00485e-38	Red1	1628
chr9	376730	378189	1.30367	5.80764e-17	8.50354e-16	Red1	1460
chr9	378593	379067	1.15383	4.70565e-06	3.64435e-05	Red1	475
chr9	385095	385643	1.16605	4.95097e-07	4.15011e-06	Red1	549
chr9	402214	402582	1.24458	1.10433e-11	1.24546e-10	Red1	369
chr9	406373	406898	1.21517	1.06104e-10	1.1318e-09	Red1	526
chr9	420397	421184	1.16655	1.19762e-06	9.74137e-06	Red1	788
chr10	25620	25868	1.16095	1.34949e-07	1.17997e-06	Red1	249
chr10	27452	28505	1.34271	8.2737e-32	2.07109e-30	Red1	1054
chr10	39145	41609	1.56396	1.90853e-48	7.58054e-47	Red1	2465
chr10	55509	57693	1.31269	2.0773e-17	3.09885e-16	Red1	2185
chr10	66624	68037	1.38439	3.44588e-25	6.94864e-24	Red1	1414
chr10	76719	77390	1.24608	1.04014e-10	1.11094e-09	Red1	672
chr10	106345	106649	1.22496	3.69284e-10	3.81839e-09	Red1	305
chr10	106947	108083	1.35777	3.38221e-22	6.1052e-21	Red1	1137
chr10	125067	127134	1.79694	3.39703e-99	4.02161e-97	Red1	2068
chr10	147067	148394	1.44492	2.24027e-30	5.36908e-29	Red1	1328
chr10	184521	186118	1.30332	6.75772e-18	1.02873e-16	Red1	1598
chr10	209219	210736	1.72578	2.32113e-71	1.55274e-69	Red1	1518
chr10	234124	235025	1.22631	1.85281e-09	1.83497e-08	Red1	902
chr10	249167	253661	1.97495	3.53183e-117	5.8479e-115	Red1	4495
chr10	260357	262572	1.40879	4.44324e-27	9.56753e-26	Red1	2216
chr10	281596	285253	1.56797	3.14847e-46	1.18032e-44	Red1	3658
chr10	285574	286053	1.18341	4.74144e-07	3.97951e-06	Red1	480
chr10	297254	301263	2.01898	4.29536e-139	1.00693e-136	Red1	4010
chr10	320013	320578	1.19909	4.29764e-08	3.89206e-07	Red1	566
chr10	345330	345668	1.19319	8.21391e-08	7.29676e-07	Red1	339
chr10	345932	348612	1.37976	6.62674e-27	1.41873e-25	Red1	2681
chr10	366455	372589	2.42987	1.10154e-300	1.81134e-297	Red1	6135
chr10	393980	396352	1.49585	4.85512e-41	1.58234e-39	Red1	2373
chr10	397081	400291	1.24436	3.46976e-13	4.24131e-12	Red1	3211
chr10	407614	411049	2.58668	4.59198e-295	7.12853e-292	Red1	3436
chr10	416438	418437	1.4297	1.64361e-27	3.59005e-26	Red1	2000
chr10	429723	432228	1.5752	3.37831e-51	1.43483e-49	Red1	2506
chr10	440522	443797	1.48786	3.65932e-38	1.10306e-36	Red1	3276
chr10	452241	453462	1.34027	4.75773e-19	7.59801e-18	Red1	1222
chr10	458099	458368	1.27412	9.05524e-13	1.08368e-11	Red1	270
chr10	464648	466160	1.675	4.03552e-61	2.14783e-59	Red1	1513
chr10	485964	486256	1.2502	1.87629e-11	2.08891e-10	Red1	293
chr10	499753	501561	1.77212	2.76249e-84	2.45132e-82	Red1	1809
chr10	507672	511921	1.64103	3.41901e-57	1.67032e-55	Red1	4250
chr10	514894	517017	1.42804	1.65044e-29	3.84946e-28	Red1	2124
chr10	536251	537799	1.199	2.40957e-09	2.36985e-08	Red1	1549
chr10	539356	539800	1.16451	5.00138e-06	3.86154e-05	Red1	445
chr10	550811	553938	1.40235	4.64301e-30	1.10205e-28	Red1	3128
chr10	557258	558450	1.39466	1.02047e-23	1.95209e-22	Red1	1193
chr10	573981	575995	1.53323	1.97697e-47	7.64892e-46	Red1	2015
chr10	588992	591539	2.3314	2.04644e-251	2.12324e-248	Red1	2548
chr10	600682	603516	1.53433	2.35831e-46	8.87156e-45	Red1	2835
chr10	613201	613672	1.2223	7.22487e-10	7.34243e-09	Red1	472
chr10	628466	630681	1.66116	2.13354e-64	1.22096e-62	Red1	2216
chr10	634983	635624	1.34705	4.19759e-19	6.71738e-18	Red1	642
chr10	635918	636389	1.37111	5.25412e-22	9.4189e-21	Red1	472
chr10	643830	644760	1.38485	1.0539e-22	1.94044e-21	Red1	931
chr10	672445	674295	1.61696	3.53509e-62	1.92619e-60	Red1	1851
chr10	688134	690505	1.62849	4.08978e-56	1.95029e-54	Red1	2372
chr10	697171	699564	1.29884	5.20355e-15	6.96627e-14	Red1	2394
chr10	701094	701468	1.19959	2.60543e-08	2.39337e-07	Red1	375
chr10	711562	713212	1.36554	1.61213e-25	3.29079e-24	Red1	1651
chr10	725777	726568	1.20137	6.42525e-09	6.14766e-08	Red1	792
chr11	8405	10044	1.29526	5.07925e-16	7.13181e-15	Red1	1640
chr11	35463	36329	1.15344	5.51684e-06	4.24668e-05	Red1	867
chr11	40976	44399	2.34035	6.13762e-221	4.46684e-218	Red1	3424
chr11	50163	50592	1.31897	1.87456e-16	2.68473e-15	Red1	430
chr11	76877	78014	1.45649	9.52357e-35	2.60136e-33	Red1	1138
chr11	85516	87523	1.81624	1.8608e-93	1.97879e-91	Red1	2008
chr11	110399	110910	1.36663	7.06968e-21	1.21339e-19	Red1	512
chr11	159498	160153	1.44092	8.8308e-29	2.01233e-27	Red1	656
chr11	196348	197184	1.25856	1.23481e-13	1.5449e-12	Red1	837
chr11	212009	213003	1.26584	7.00164e-13	8.42752e-12	Red1	995
chr11	220751	222835	1.54427	9.38858e-49	3.76011e-47	Red1	2085
chr11	236050	236507	1.21426	2.55617e-09	2.51067e-08	Red1	458
chr11	237648	240400	1.7067	3.84238e-77	2.91541e-75	Red1	2753
chr11	251512	254263	1.88942	2.34963e-114	3.69828e-112	Red1	2752
chr11	264745	267294	1.95473	1.19124e-126	2.30675e-124	Red1	2550
chr11	280523	280886	1.2035	1.31723e-08	1.23526e-07	Red1	364
chr11	292153	293848	1.49731	1.02047e-38	3.1232e-37	Red1	1696
chr11	325680	326205	1.32517	4.1639e-18	6.39735e-17	Red1	526
chr11	330351	331320	1.35682	6.34162e-20	1.04833e-18	Red1	970
chr11	342341	345385	1.2054	2.57798e-09	2.53151e-08	Red1	3045
chr11	350518	351066	1.32473	4.87416e-17	7.15649e-16	Red1	549
chr11	372845	379565	1.85649	1.0666e-109	1.53815e-107	Red1	6721
chr11	388196	390693	1.42112	3.6116e-31	8.86339e-30	Red1	2498
chr11	393777	395012	1.18661	5.28287e-08	4.75467e-07	Red1	1236
chr11	404099	406669	1.53298	3.27869e-40	1.04544e-38	Red1	2571
chr11	411192	415223	2.22536	3.03389e-184	1.36773e-181	Red1	4032
chr11	419341	422826	1.86576	5.40754e-111	7.97995e-109	Red1	3486
chr11	432895	434111	1.45107	5.19159e-33	1.3471e-31	Red1	1217
chr11	453343	455233	1.94018	1.65577e-138	3.83707e-136	Red1	1891
chr11	495620	499107	2.29275	2.92415e-219	2.07491e-216	Red1	3488
chr11	501515	503112	1.19657	9.13629e-08	8.08668e-07	Red1	1598
chr11	508766	509262	1.28609	1.62817e-15	2.23357e-14	Red1	497
chr11	535983	536725	1.18602	2.28187e-07	1.96146e-06	Red1	743
chr11	585874	588823	1.42144	9.81522e-27	2.0893e-25	Red1	2950
chr11	632311	634058	1.71107	2.1424e-80	1.74582e-78	Red1	1748
chr11	637544	638688	1.33078	1.22518e-19	2.00217e-18	Red1	1145
chr12	32092	32689	1.28965	1.82852e-14	2.38506e-13	Red1	598
chr12	51770	53245	1.66241	1.15798e-64	6.665e-63	Red1	1476
chr12	70693	71858	1.25568	4.3471e-12	5.01187e-11	Red1	1166
chr12	103431	106438	2.06664	1.44877e-164	4.9545e-162	Red1	3008
chr12	120011	122398	1.93376	4.83059e-143	1.20504e-140	Red1	2388
chr12	126488	127266	1.29719	7.34683e-15	9.76562e-14	Red1	779
chr12	127574	129103	1.50399	2.04315e-36	5.86408e-35	Red1	1530
chr12	132540	134900	1.67292	2.1301e-61	1.14051e-59	Red1	2361
chr12	147127	147539	1.23566	6.19869e-11	6.70486e-10	Red1	413
chr12	153516	154015	1.22518	2.48783e-09	2.44506e-08	Red1	500
chr12	157490	157798	1.23415	3.52111e-10	3.64494e-09	Red1	309
chr12	160588	162000	1.27272	2.58464e-14	3.34503e-13	Red1	1413
chr12	180910	181563	1.29678	2.1727e-16	3.1017e-15	Red1	654
chr12	209662	211675	1.89461	2.46604e-108	3.46737e-106	Red1	2014
chr12	256908	257879	1.23244	1.88756e-11	2.10141e-10	Red1	972
chr12	287919	288292	1.20316	6.88605e-09	6.57734e-08	Red1	374
chr12	291553	291891	1.23956	4.783e-11	5.20535e-10	Red1	339
chr12	305591	307444	1.59216	9.12431e-51	3.83619e-49	Red1	1854
chr12	325588	325961	1.17611	4.29893e-07	3.62135e-06	Red1	374
chr12	335495	336866	1.61277	7.58752e-54	3.43084e-52	Red1	1372
chr12	381472	382892	1.51406	2.59956e-44	9.2555e-43	Red1	1421
chr12	394514	395195	1.16902	6.81397e-07	5.65028e-06	Red1	682
chr12	420904	421327	1.22638	1.14367e-10	1.21806e-09	Red1	424
chr12	460050	460737	1.24067	0	0	Red1	688
chr12	529684	531472	1.6131	3.43954e-59	1.75509e-57	Red1	1789
chr12	563122	563894	1.3029	1.59074e-15	2.18323e-14	Red1	773
chr12	577966	578998	1.15246	4.63159e-06	3.58856e-05	Red1	1033
chr12	579326	579699	1.16997	3.08845e-06	2.42728e-05	Red1	374
chr12	579999	580723	1.21257	5.19469e-09	5.00058e-08	Red1	725
chr12	661726	663479	1.64323	1.17031e-68	7.38074e-67	Red1	1754
chr12	675162	676208	1.34628	3.46497e-20	5.78496e-19	Red1	1047
chr12	682491	685161	1.34973	2.51189e-20	4.21599e-19	Red1	2671
chr12	694154	695906	1.33555	4.70435e-18	7.20775e-17	Red1	1753
chr12	708567	708863	1.22554	6.01603e-10	6.14398e-09	Red1	297
chr12	716101	716883	1.25644	5.99653e-12	6.86278e-11	Red1	783
chr12	717145	717991	1.30985	1.43186e-16	2.06016e-15	Red1	847
chr12	732974	734723	1.76582	4.70435e-88	4.50194e-86	Red1	1750
chr12	768543	770031	1.23413	5.8479e-11	6.33315e-10	Red1	1489
chr12	774496	777016	1.55761	1.6248e-47	6.30086e-46	Red1	2521
chr12	798494	802473	1.70542	1.23424e-76	9.2619e-75	Red1	3980
chr12	814558	817706	1.33354	5.27108e-22	9.44931e-21	Red1	3149
chr12	834653	836629	1.32425	5.21795e-20	8.65167e-19	Red1	1977
chr12	845985	849106	1.52175	9.60727e-45	3.46178e-43	Red1	3122
chr12	851671	852435	1.61074	3.27416e-53	1.45848e-51	Red1	765
chr12	880759	884145	1.69046	2.1169e-68	1.32709e-66	Red1	3387
chr12	886876	890242	1.59961	1.27028e-53	5.71216e-52	Red1	3367
chr12	894669	896696	1.3419	1.83358e-20	3.09457e-19	Red1	2028
chr12	971196	972147	1.3204	2.43725e-17	3.62577e-16	Red1	952
chr12	998698	1000808	1.89305	8.66962e-123	1.57398e-120	Red1	2111
chr12	1004324	1004882	1.30636	2.273e-15	3.09813e-14	Red1	559
chr12	1015248	1016639	1.44179	1.46454e-34	3.97741e-33	Red1	1392
chr12	1038192	1039875	1.83641	6.84542e-95	7.48859e-93	Red1	1684
chr13	18231	18829	1.29583	8.43335e-15	1.11815e-13	Red1	599
chr13	27637	27904	1.15932	3.3669e-06	2.6401e-05	Red1	268
chr13	38875	40871	1.70143	1.47945e-76	1.10815e-74	Red1	1997
chr13	49982	50314	1.29274	1.99894e-14	2.60076e-13	Red1	333
chr13	54220	54858	1.19516	4.87495e-08	4.39704e-07	Red1	639
chr13	57323	59582	1.31058	3.1989e-18	4.93856e-17	Red1	2260
chr13	73666	74821	1.51117	3.11674e-43	1.07771e-41	Red1	1156
chr13	84430	86251	1.5147	7.71436e-38	2.30462e-36	Red1	1822
chr13	108698	109022	1.29323	5.87489e-15	7.84693e-14	Red1	325
chr13	139103	139396	1.17272	1.67148e-06	1.34406e-05	Red1	294
chr13	145060	145437	1.3421	4.38935e-20	7.30298e-19	Red1	378
chr13	147440	150253	1.33415	1.1749e-19	1.92221e-18	Red1	2814
chr13	151802	154486	1.40549	5.0015e-26	1.03872e-24	Red1	2685
chr13	161130	163322	1.6311	5.22637e-72	3.5465e-70	Red1	2193
chr13	172336	175437	1.50215	4.67951e-44	1.65425e-42	Red1	3102
chr13	202373	203626	1.17275	2.30351e-07	1.97966e-06	Red1	1254
chr13	210342	213284	1.44209	5.83579e-35	1.60398e-33	Red1	2943
chr13	222115	222575	1.1992	1.29345e-08	1.2135e-07	Red1	461
chr13	226930	227546	1.26836	9.60506e-14	1.20809e-12	Red1	617
chr13	237566	240017	1.78152	2.86286e-79	2.27772e-77	Red1	2452
chr13	249589	251815	1.97188	3.45939e-120	6.0256e-118	Red1	2227
chr13	255216	256831	1.78788	8.79023e-96	9.77687e-94	Red1	1616
chr13	259923	262042	1.50919	2.21718e-44	7.90679e-43	Red1	2120
chr13	276589	279378	1.8229	8.60994e-112	1.28825e-109	Red1	2790
chr13	288060	288314	1.19282	2.53262e-07	2.171e-06	Red1	255
chr13	293748	296000	1.52631	6.62217e-53	2.92887e-51	Red1	2253
chr13	299193	301355	1.7162	1.21899e-72	8.38108e-71	Red1	2163
chr13	315838	317166	1.44406	5.39759e-32	1.35831e-30	Red1	1329
chr13	317476	318023	1.21457	2.09899e-10	2.2012e-09	Red1	548
chr13	327508	330196	1.40345	1.86166e-27	4.05789e-26	Red1	2689
chr13	363150	366648	1.61507	1.98198e-65	1.15985e-63	Red1	3499
chr13	367592	368617	1.32263	2.57751e-17	3.82825e-16	Red1	1026
chr13	368901	369265	1.2431	9.96323e-11	1.06503e-09	Red1	365
chr13	379872	381148	1.17807	1.11409e-06	9.0803e-06	Red1	1277
chr13	389097	389809	1.18259	3.46011e-07	2.93501e-06	Red1	713
chr13	394618	395637	1.38709	1.92797e-24	3.7853e-23	Red1	1020
chr13	402907	405015	1.70797	4.50298e-72	3.05914e-70	Red1	2109
chr13	414819	417897	2.05382	2.07014e-150	5.79429e-148	Red1	3079
chr13	425708	428692	1.7026	4.43098e-69	2.82293e-67	Red1	2985
chr13	442384	445066	2.06875	9.68278e-157	2.96483e-154	Red1	2683
chr13	467033	468824	2.23648	5.30884e-204	3.12608e-201	Red1	1792
chr13	488397	491897	1.89707	1.44544e-133	3.12608e-131	Red1	3501
chr13	498466	499290	1.53281	3.48257e-44	1.23538e-42	Red1	825
chr13	506522	508686	1.73875	7.36038e-78	5.67545e-76	Red1	2165
chr13	519906	522696	2.03943	2.68534e-138	6.223e-136	Red1	2791
chr13	529257	534226	1.51542	7.4559e-41	2.41824e-39	Red1	4970
chr13	549537	549984	1.30553	7.11705e-17	1.03801e-15	Red1	448
chr13	553971	554474	1.36658	2.28244e-23	4.30824e-22	Red1	504
chr13	564389	565197	1.36047	3.60662e-21	6.26037e-20	Red1	809
chr13	565637	566619	1.2561	7.70726e-12	8.77001e-11	Red1	983
chr13	570308	571035	1.21287	1.57757e-08	1.47147e-07	Red1	728
chr13	595029	597347	1.47348	1.22152e-47	4.75116e-46	Red1	2319
chr13	621651	622799	1.26992	5.15703e-14	6.57809e-13	Red1	1149
chr13	634659	636061	1.22819	2.50715e-10	2.61897e-09	Red1	1403
chr13	639353	642611	1.94275	2.08449e-134	4.56037e-132	Red1	3259
chr13	665892	666336	1.19806	2.40741e-08	2.21784e-07	Red1	445
chr13	669394	671115	1.90892	1.88365e-108	2.65461e-106	Red1	1722
chr13	676635	679422	1.32559	3.44112e-18	5.30274e-17	Red1	2788
chr13	686025	686523	1.19983	9.95612e-08	8.79205e-07	Red1	499
chr13	697447	699462	1.71807	4.4157e-74	3.13184e-72	Red1	2016
chr13	702307	703355	1.38765	5.43626e-23	1.01181e-21	Red1	1049
chr13	703799	705265	1.20544	4.62264e-08	4.17878e-07	Red1	1467
chr13	713257	715066	1.29704	9.39507e-17	1.36301e-15	Red1	1810
chr13	716716	719097	1.3619	5.93745e-21	1.02164e-19	Red1	2382
chr13	724916	726344	1.28638	6.69268e-14	8.48985e-13	Red1	1429
chr13	726833	727195	1.23908	3.04411e-10	3.16403e-09	Red1	363
chr13	748400	749747	1.207	1.28695e-08	1.20754e-07	Red1	1348
chr13	763412	763663	1.20612	2.03761e-08	1.88673e-07	Red1	252
chr13	801670	804738	1.53864	4.37925e-46	1.63606e-44	Red1	3069
chr13	839340	840923	1.4181	2.33668e-29	5.42375e-28	Red1	1584
chr13	848729	849008	1.23048	7.96398e-10	8.06901e-09	Red1	280
chr13	849280	850897	1.27167	7.64892e-14	9.66941e-13	Red1	1618
chr13	854690	856640	1.68758	5.73588e-64	3.25162e-62	Red1	1951
chr13	856913	858026	1.252	3.13617e-11	3.44897e-10	Red1	1114
chr13	887996	890287	1.85871	7.63133e-98	8.80846e-96	Red1	2292
chr14	17804	18423	1.25589	3.20627e-12	3.72306e-11	Red1	620
chr14	25993	27150	1.32742	2.24647e-18	3.4906e-17	Red1	1158
chr14	40748	43086	1.54972	4.43609e-50	1.83527e-48	Red1	2339
chr14	44842	45104	1.21469	9.84941e-10	9.92316e-09	Red1	263
chr14	45465	46150	1.26104	2.13845e-12	2.50726e-11	Red1	686
chr14	49036	50171	1.2761	3.29458e-13	4.0346e-12	Red1	1136
chr14	53425	54859	1.47495	1.98244e-36	5.69115e-35	Red1	1435
chr14	69830	73488	2.10232	3.55631e-196	1.89234e-193	Red1	3659
chr14	78048	79367	1.19668	6.57718e-08	5.88125e-07	Red1	1320
chr14	95087	95472	1.2878	1.08218e-14	1.42692e-13	Red1	386
chr14	120297	120854	1.23014	4.8095e-11	5.23371e-10	Red1	558
chr14	121181	122129	1.3458	5.05941e-20	8.3946e-19	Red1	949
chr14	124858	128115	1.96537	1.08143e-135	2.41546e-133	Red1	3258
chr14	143108	143908	1.30693	1.63268e-15	2.23975e-14	Red1	801
chr14	144510	144953	1.16759	5.76939e-06	4.43486e-05	Red1	444
chr14	154249	157374	1.54464	9.04482e-42	3.00677e-40	Red1	3126
chr14	165296	167051	1.42541	6.1038e-28	1.35207e-26	Red1	1756
chr14	167328	167704	1.20586	4.65672e-09	4.4979e-08	Red1	377
chr14	178517	181026	1.59352	2.31686e-50	9.65162e-49	Red1	2510
chr14	194231	196879	1.99741	7.07946e-155	2.11349e-152	Red1	2649
chr14	215100	215860	1.23972	5.05708e-12	5.80764e-11	Red1	761
chr14	255357	257268	1.36139	3.861e-25	7.7732e-24	Red1	1912
chr14	260629	260907	1.176	1.26145e-06	1.02452e-05	Red1	279
chr14	291187	293403	1.6757	1.84672e-86	1.71317e-84	Red1	2217
chr14	314365	317005	1.80666	1.96472e-92	2.04833e-90	Red1	2641
chr14	334663	335119	1.2168	1.36767e-09	1.36628e-08	Red1	457
chr14	343563	344042	1.43658	1.88322e-32	4.80618e-31	Red1	480
chr14	357776	362376	1.55558	3.20037e-51	1.36019e-49	Red1	4601
chr14	368105	369082	1.31384	2.19735e-17	3.27416e-16	Red1	978
chr14	378818	380605	1.33439	7.91407e-18	1.20199e-16	Red1	1788
chr14	389220	391612	1.89318	2.69774e-111	4.00867e-109	Red1	2393
chr14	396269	398460	1.49378	1.59331e-36	4.58458e-35	Red1	2192
chr14	402026	402758	1.27243	1.12512e-13	1.41091e-12	Red1	733
chr14	409212	411160	1.57856	1.90897e-48	7.58228e-47	Red1	1949
chr14	420411	421629	1.29509	2.26152e-16	3.22626e-15	Red1	1219
chr14	462332	462594	1.21268	1.25701e-08	1.1801e-07	Red1	263
chr14	468572	470596	1.5316	1.88105e-43	6.54335e-42	Red1	2025
chr14	475061	476634	1.38282	3.55468e-26	7.42164e-25	Red1	1574
chr14	485881	487268	1.34354	1.69278e-21	2.97577e-20	Red1	1388
chr14	504685	506448	1.39044	8.16959e-24	1.56747e-22	Red1	1764
chr14	510760	513301	1.50244	2.1513e-45	7.8886e-44	Red1	2542
chr14	548960	549566	1.19354	3.14232e-08	2.87052e-07	Red1	607
chr14	581918	584709	1.68905	4.17157e-72	2.83727e-70	Red1	2792
chr14	588315	588889	1.15448	9.6159e-06	7.24219e-05	Red1	575
chr14	611149	613095	1.48223	5.3629e-38	1.60916e-36	Red1	1947
chr14	615032	616619	1.44875	5.02111e-35	1.38325e-33	Red1	1588
chr14	638381	638862	1.28664	2.0455e-17	3.05211e-16	Red1	482
chr14	639143	639529	1.21777	2.96504e-09	2.89955e-08	Red1	387
chr14	645265	645513	1.19649	8.67221e-08	7.68617e-07	Red1	249
chr14	647784	650259	1.82537	1.16627e-94	1.2697e-92	Red1	2476
chr14	653352	656297	1.56863	1.05148e-57	5.19517e-56	Red1	2946
chr14	689654	689922	1.18148	2.67325e-07	2.28586e-06	Red1	269
chr14	696789	698177	1.48899	1.8906e-39	5.90609e-38	Red1	1389
chr14	733425	733815	1.20684	3.80513e-08	3.45939e-07	Red1	391
chr14	747456	751584	1.98658	7.2778e-121	1.28233e-118	Red1	4129
chr14	757765	758896	1.17269	5.43263e-07	4.53806e-06	Red1	1132
chr15	89100	90682	1.48997	1.19867e-34	3.26437e-33	Red1	1583
chr15	147393	151548	2.3889	3.99945e-228	3.1989e-225	Red1	4156
chr15	200496	201421	1.36524	1.57435e-21	2.77013e-20	Red1	926
chr15	202097	202523	1.20896	2.49063e-09	2.44777e-08	Red1	427
chr15	202776	203863	1.24201	1.82936e-12	2.15328e-11	Red1	1088
chr15	221525	225395	1.7259	2.89668e-77	2.20445e-75	Red1	3871
chr15	268470	268729	1.20419	1.10078e-08	1.03767e-07	Red1	260
chr15	269172	270635	1.29703	1.77011e-16	2.53746e-15	Red1	1464
chr15	277141	277511	1.23791	3.21588e-11	3.535e-10	Red1	371
chr15	278454	281961	2.84426	0	0	Red1	3508
chr15	289043	290572	1.41088	8.49963e-27	1.81301e-25	Red1	1530
chr15	293505	295003	1.43023	7.09088e-33	1.83189e-31	Red1	1499
chr15	298078	299308	1.4367	4.09072e-30	9.72747e-29	Red1	1231
chr15	307530	312325	1.58543	1.54028e-56	7.41481e-55	Red1	4796
chr15	331971	335634	1.70474	3.182e-83	2.76185e-81	Red1	3664
chr15	346073	346568	1.31425	1.00092e-18	1.57761e-17	Red1	496
chr15	372197	372451	1.27994	7.69662e-14	9.72971e-13	Red1	255
chr15	391796	393033	1.50729	8.11895e-44	2.85233e-42	Red1	1238
chr15	413834	415945	1.34009	8.35411e-20	1.37467e-18	Red1	2112
chr15	432920	434135	1.35869	2.09363e-21	3.66606e-20	Red1	1216
chr15	450267	452882	1.5019	5.27716e-38	1.5838e-36	Red1	2616
chr15	454382	456256	1.61814	1.45747e-62	8.0094e-61	Red1	1875
chr15	468632	470338	1.507	1.00763e-40	3.25612e-39	Red1	1707
chr15	475636	477621	1.41665	1.16279e-28	2.63876e-27	Red1	1986
chr15	482567	485641	2.15189	3.9355e-211	2.51768e-208	Red1	3075
chr15	488052	490313	1.41709	4.09166e-26	8.52904e-25	Red1	2262
chr15	495775	500705	1.9638	1.2388e-121	2.208e-119	Red1	4931
chr15	506950	508781	1.57828	1.88886e-46	7.12525e-45	Red1	1832
chr15	547733	549593	1.48493	9.25977e-39	2.83727e-37	Red1	1861
chr15	561627	565493	1.63702	8.71565e-65	5.03269e-63	Red1	3867
chr15	580924	583305	1.83261	2.21666e-100	2.68287e-98	Red1	2382
chr15	589040	591218	1.54982	2.30887e-45	8.46058e-44	Red1	2179
chr15	612026	612400	1.2234	1.98084e-10	2.08152e-09	Red1	375
chr15	624654	627634	1.5699	4.21891e-50	1.74622e-48	Red1	2981
chr15	635607	637640	1.93402	2.35505e-109	3.37287e-107	Red1	2034
chr15	650706	650993	1.17874	1.08578e-06	8.85809e-06	Red1	288
chr15	651295	651619	1.32928	7.55614e-18	1.14842e-16	Red1	325
chr15	652013	652481	1.38075	2.24698e-23	4.24229e-22	Red1	469
chr15	663051	663574	1.19186	1.44231e-07	1.2589e-06	Red1	524
chr15	676818	677987	1.36525	5.51188e-27	1.18277e-25	Red1	1170
chr15	696950	698929	1.963	1.39316e-123	2.55859e-121	Red1	1980
chr15	715146	716807	1.41775	2.70334e-26	5.66892e-25	Red1	1662
chr15	717923	718314	1.20594	2.69271e-08	2.4715e-07	Red1	392
chr15	725575	726479	1.39365	2.56685e-26	5.38642e-25	Red1	905
chr15	727580	731120	1.77028	1.45579e-78	1.14025e-76	Red1	3541
chr15	750969	753679	2.00204	9.7949e-135	2.15278e-132	Red1	2711
chr15	765797	767465	1.55653	7.26273e-52	3.13401e-50	Red1	1669
chr15	775827	779398	1.85891	3.79315e-109	5.42001e-107	Red1	3572
chr15	788316	788595	1.22267	1.08953e-09	1.09514e-08	Red1	280
chr15	793000	795104	1.39246	1.4713e-24	2.90135e-23	Red1	2105
chr15	798747	799042	1.16688	5.09167e-06	3.92907e-05	Red1	296
chr15	803736	804086	1.20759	2.81061e-08	2.57697e-07	Red1	351
chr15	804353	805272	1.25119	1.26794e-11	1.42587e-10	Red1	920
chr15	808606	809245	1.19142	3.04222e-07	2.59227e-06	Red1	640
chr15	815019	815723	1.19424	1.97129e-08	1.8268e-07	Red1	705
chr15	821034	822909	1.55697	1.29003e-43	4.50713e-42	Red1	1876
chr15	826955	827954	1.45425	1.5181e-33	4.00037e-32	Red1	1000
chr15	833648	835213	1.39186	1.99848e-23	3.78094e-22	Red1	1566
chr15	855197	855924	1.31505	1.46622e-17	2.2009e-16	Red1	728
chr15	864931	865383	1.27432	7.64188e-13	9.17276e-12	Red1	453
chr15	917663	919868	1.34187	6.04923e-22	1.08143e-20	Red1	2206
chr15	934715	939392	2.03745	2.19786e-181	9.52796e-179	Red1	4678
chr15	945465	945907	1.24889	6.60085e-11	7.12984e-10	Red1	443
chr15	946264	946543	1.31477	4.3471e-16	6.12491e-15	Red1	280
chr15	965231	967237	1.78801	3.84149e-89	3.75751e-87	Red1	2007
chr15	982467	986122	1.57638	2.61216e-51	1.11224e-49	Red1	3656
chr15	998964	999319	1.19983	9.95612e-08	8.79205e-07	Red1	356
chr15	1011189	1014012	1.80293	3.62243e-109	5.17607e-107	Red1	2824
chr15	1041860	1042164	1.19429	2.31697e-08	2.13663e-07	Red1	305
chr16	43249	43767	1.22591	6.29014e-10	6.41239e-09	Red1	519
chr16	51192	51733	1.35006	2.58583e-19	4.1735e-18	Red1	542
chr16	70780	71942	1.19818	6.65978e-08	5.95347e-07	Red1	1163
chr16	72485	72988	1.19327	7.58228e-09	7.22537e-08	Red1	504
chr16	88883	91818	1.84235	6.76083e-106	9.07821e-104	Red1	2936
chr16	124691	126143	1.24328	1.63185e-10	1.72334e-09	Red1	1453
chr16	139631	140565	1.35275	5.04313e-22	9.0469e-21	Red1	935
chr16	148237	149221	1.27271	8.6816e-15	1.15027e-13	Red1	985
chr16	161805	162269	1.18308	5.5941e-07	4.66907e-06	Red1	465
chr16	167120	168382	1.25468	4.56878e-13	5.55009e-12	Red1	1263
chr16	181468	183031	1.44034	1.64021e-30	3.9473e-29	Red1	1564
chr16	192970	194221	1.48906	4.45451e-36	1.2659e-34	Red1	1252
chr16	219260	220892	1.41916	1.86337e-27	4.06069e-26	Red1	1633
chr16	232124	233480	1.40875	7.44561e-26	1.53745e-24	Red1	1357
chr16	237817	239556	1.45236	2.13845e-30	5.12743e-29	Red1	1740
chr16	249672	251252	1.66836	3.39234e-63	1.8906e-61	Red1	1581
chr16	275668	277132	1.575	1.5202e-53	6.82496e-52	Red1	1465
chr16	305441	307228	1.26357	3.28473e-14	4.23253e-13	Red1	1788
chr16	315798	319019	1.66166	1.06194e-63	5.98549e-62	Red1	3222
chr16	323158	323907	1.4459	4.98196e-31	1.21759e-29	Red1	750
chr16	331172	332928	1.81797	6.17163e-86	5.665e-84	Red1	1757
chr16	341141	343039	1.27789	1.08618e-16	1.57109e-15	Red1	1899
chr16	348523	348772	1.19565	1.51478e-07	1.31917e-06	Red1	250
chr16	349156	350005	1.16836	6.12759e-07	5.10117e-06	Red1	850
chr16	356910	359341	1.26825	1.08968e-13	1.3671e-12	Red1	2432
chr16	367712	368262	1.20721	1.51057e-08	1.41049e-07	Red1	551
chr16	376472	377022	1.16797	5.28007e-06	4.06958e-05	Red1	551
chr16	384737	385369	1.22185	2.18751e-09	2.15799e-08	Red1	633
chr16	395214	398196	1.97821	8.6896e-141	2.0893e-138	Red1	2983
chr16	421977	422900	1.30781	2.71832e-16	3.86278e-15	Red1	924
chr16	459769	460368	1.32878	2.53805e-17	3.77398e-16	Red1	600
chr16	470773	474451	1.90992	1.15345e-117	1.92309e-115	Red1	3679
chr16	499000	500741	1.38148	3.48899e-24	6.78891e-23	Red1	1742
chr16	508752	512953	1.70883	5.665e-67	3.43479e-65	Red1	4202
chr16	529660	530835	1.23282	3.11193e-10	3.23288e-09	Red1	1176
chr16	539358	543005	1.93161	1.33352e-128	2.66686e-126	Red1	3648
chr16	545798	550995	1.86423	6.23735e-123	1.13501e-120	Red1	5198
chr16	561109	562102	1.45739	6.39588e-31	1.55883e-29	Red1	994
chr16	576723	579067	1.43044	4.45554e-31	1.09094e-29	Red1	2345
chr16	599784	602216	1.7582	3.27869e-91	3.33657e-89	Red1	2433
chr16	611827	613741	1.2062	4.13885e-09	4.01264e-08	Red1	1915
chr16	617084	619828	1.4777	1.45512e-36	4.19179e-35	Red1	2745
chr16	623882	625113	1.28358	9.94031e-15	1.3128e-13	Red1	1232
chr16	635242	637999	1.75367	3.89852e-87	3.66438e-85	Red1	2758
chr16	638266	638611	1.16803	2.35028e-06	1.86651e-05	Red1	346
chr16	649173	652639	2.02006	5.06991e-129	1.02094e-126	Red1	3467
chr16	691344	692690	1.96875	4.61318e-126	8.85116e-124	Red1	1347
chr16	693410	693785	1.23207	9.46041e-10	9.54773e-09	Red1	376
chr16	714043	717254	1.82378	8.01678e-107	1.09648e-104	Red1	3212
chr16	733019	734616	1.59299	5.50301e-53	2.43781e-51	Red1	1598
chr16	748735	750143	1.45753	4.01328e-34	1.07572e-32	Red1	1409
chr16	766195	769001	1.84717	9.28539e-95	1.01344e-92	Red1	2807
chr16	776373	776695	1.45493	2.09508e-30	5.02921e-29	Red1	323
chr16	777258	778345	1.347	5.41128e-19	8.62581e-18	Red1	1088
chr16	779923	780255	1.26871	1.05366e-12	1.25603e-11	Red1	333
chr16	781737	782270	1.16934	3.1961e-06	2.51015e-05	Red1	534
chr16	803423	804406	1.44836	1.60657e-31	3.98658e-30	Red1	984
chr16	815149	816332	1.48642	2.14585e-37	6.32995e-36	Red1	1184
chr16	835064	836891	1.85281	7.16803e-93	7.53703e-91	Red1	1828
chr16	862967	865098	1.46812	6.61759e-39	2.03564e-37	Red1	2132
chr16	885882	886214	1.30617	8.95571e-16	1.24337e-14	Red1	333
chr16	886625	887581	1.26513	9.20026e-13	1.09951e-11	Red1	957
chr16	890421	892033	1.29265	1.83781e-15	2.5142e-14	Red1	1613
chr16	893071	894715	1.30617	3.83442e-17	5.65458e-16	Red1	1645
chr16	908141	908951	1.19079	1.46555e-07	1.27744e-06	Red1	811
chr16	909718	910457	1.49418	3.5678e-35	9.87416e-34	Red1	740
chr16	915577	918047	1.56744	3.31971e-55	1.5506e-53	Red1	2471
chr16	923970	924858	1.2208	1.32047e-09	1.32029e-08	Red1	889
chr16	925230	926715	1.2001	6.17732e-15	8.24328e-14	Red1	1486
chr10	435762	438417	2.1505	1.11173e-166	3.91742e-164	Centromere	2656
chr1	24673	25434	1.20115	6.96787e-15	9.27043e-14	Nil	762
chr1	38206	38560	1.21264	4.22105e-09	4.08686e-08	Nil	355
chr1	89434	90073	1.21158	6.28782e-09	6.01908e-08	Nil	640
chr1	91628	92046	1.22315	1.59082e-09	1.58234e-08	Nil	419
chr1	121550	124334	1.62381	3.14268e-56	1.5021e-54	Nil	2785
chr1	164660	165640	1.40307	1.32709e-24	2.6218e-23	Nil	981
chr1	168718	168997	1.16797	4.25402e-06	3.30461e-05	Nil	280
chr1	194050	194412	1.18721	5.23721e-07	4.38309e-06	Nil	363
chr1	204345	204712	1.33114	4.99114e-41	1.62667e-39	Nil	368
chr2	106	434	1.71881	1.04232e-117	1.74181e-115	Nil	329
chr2	903	1319	1.42496	1.40281e-72	9.63163e-71	Nil	417
chr2	3161	3724	1.5367	2.84053e-59	1.45178e-57	Nil	564
chr2	5613	6372	1.79585	3.76704e-118	6.3387e-116	Nil	760
chr2	223353	223692	1.37083	2.71894e-21	4.74351e-20	Nil	340
chr2	261864	262238	1.44889	1.46251e-30	3.52452e-29	Nil	375
chr2	275625	275918	1.2885	3.81944e-17	5.63248e-16	Nil	294
chr2	345605	346060	1.17347	1.67421e-06	1.3462e-05	Nil	456
chr2	352117	352512	1.20689	2.63803e-08	2.42253e-07	Nil	396
chr2	353759	354864	1.35654	5.67675e-22	1.01578e-20	Nil	1106
chr2	355395	355796	1.17475	1.57616e-06	1.26952e-05	Nil	402
chr2	394522	394769	1.36787	3.24414e-21	5.64157e-20	Nil	248
chr2	463516	463770	1.24137	2.14491e-10	2.24823e-09	Nil	255
chr2	500438	500690	1.19245	4.58079e-08	4.1419e-07	Nil	253
chr2	573975	574239	1.20148	2.79866e-08	2.56632e-07	Nil	265
chr2	612490	612813	1.31138	8.10214e-16	1.12668e-14	Nil	324
chr2	652698	652971	1.19485	2.69867e-08	2.47685e-07	Nil	274
chr2	779925	780177	1.29464	1.03181e-14	1.36176e-13	Nil	253
chr2	796854	797282	1.21417	1.06942e-08	1.00881e-07	Nil	429
chr3	1191	1722	1.20642	1.04662e-09	1.05296e-08	Nil	532
chr3	4990	5312	1.17366	1.66288e-07	1.44457e-06	Nil	323
chr3	6585	6938	1.33144	3.60247e-24	7.00648e-23	Nil	354
chr3	7636	8216	1.20252	3.86812e-12	4.47301e-11	Nil	581
chr3	8589	10201	1.26908	1.07226e-18	1.68772e-17	Nil	1613
chr3	10601	10996	1.35744	1.18413e-25	2.42773e-24	Nil	396
chr3	11365	11849	1.72075	9.69393e-69	6.1235e-67	Nil	485
chr3	14047	16399	1.8426	1.97242e-97	2.25944e-95	Nil	2353
chr3	62201	62602	1.32497	2.32113e-18	3.60496e-17	Nil	402
chr3	76456	76795	1.14909	2.55341e-06	2.02102e-05	Nil	340
chr3	98058	98442	1.16549	3.5492e-06	2.77588e-05	Nil	385
chr3	102932	103345	1.30233	2.26673e-16	3.2337e-15	Nil	414
chr3	198768	199254	1.38164	3.15428e-29	7.29122e-28	Nil	487
chr3	203528	204967	1.33859	3.26663e-18	5.04197e-17	Nil	1440
chr3	282136	285313	1.31806	1.77869e-16	2.54976e-15	Nil	3178
chr3	285640	286399	1.3456	7.3215e-19	1.16091e-17	Nil	760
chr3	291770	292499	1.28673	9.30251e-14	1.17166e-12	Nil	730
chr3	315826	316197	2.06694	5.39511e-190	2.63633e-187	Nil	372
chr4	118744	119265	1.15527	7.37581e-06	5.6141e-05	Nil	522
chr4	311052	311385	1.20406	8.86809e-09	8.41143e-08	Nil	334
chr4	444764	445167	1.20643	3.61701e-09	3.51763e-08	Nil	404
chr4	450622	451341	1.18291	4.76607e-07	3.99972e-06	Nil	720
chr4	463068	463356	1.28442	2.15874e-15	2.94442e-14	Nil	289
chr4	548811	549444	1.23211	6.66193e-11	7.18853e-10	Nil	634
chr4	565913	566421	1.19638	9.07507e-08	8.03378e-07	Nil	509
chr4	608779	609428	1.23207	9.46041e-10	9.54773e-09	Nil	650
chr4	609765	610032	1.16479	7.98068e-06	6.05941e-05	Nil	268
chr4	638686	639005	1.17461	2.29303e-06	1.8228e-05	Nil	320
chr4	642143	642588	1.23487	6.1372e-10	6.26484e-09	Nil	446
chr4	646981	647446	1.38205	2.03517e-22	3.70595e-21	Nil	466
chr4	650498	650874	1.26711	3.08816e-12	3.59087e-11	Nil	377
chr4	701707	702006	1.20252	4.48446e-08	4.05705e-07	Nil	300
chr4	707354	707773	1.16154	9.51327e-06	7.16704e-05	Nil	420
chr4	782925	783960	1.21944	2.21559e-09	2.18514e-08	Nil	1036
chr4	879782	880450	1.38871	3.36047e-35	9.30679e-34	Nil	669
chr4	882572	883656	1.47441	7.72859e-39	2.37356e-37	Nil	1085
chr4	1025666	1026253	1.19773	8.95344e-08	7.92903e-07	Nil	588
chr4	1048904	1049364	1.16605	6.8113e-06	5.19828e-05	Nil	461
chr4	1096329	1096715	1.18301	8.92401e-07	7.33483e-06	Nil	387
chr4	1099716	1100368	1.43531	3.83972e-28	8.56643e-27	Nil	653
chr4	1207443	1207697	1.1774	1.78756e-06	1.43443e-05	Nil	255
chr4	1309774	1310044	1.16477	6.87559e-06	5.24542e-05	Nil	271
chr4	1310299	1311163	1.28694	3.94003e-15	5.30396e-14	Nil	865
chr4	1524422	1525200	1.62974	1.2388e-74	8.89201e-73	Nil	779
chr4	1525605	1526094	1.38928	7.75175e-24	1.48868e-22	Nil	490
chr4	1526582	1527551	1.44092	8.8308e-29	2.01233e-27	Nil	970
chr5	328	733	1.45103	8.10961e-72	5.47772e-70	Nil	406
chr5	1502	2132	1.33246	1.49314e-82	1.27703e-80	Nil	631
chr5	2752	3053	1.27081	9.55873e-28	2.10426e-26	Nil	302
chr5	4542	5311	1.44707	6.72977e-33	1.7398e-31	Nil	770
chr5	5602	6064	1.39572	1.00277e-27	2.20546e-26	Nil	463
chr5	13191	13461	1.347	5.41128e-19	8.62581e-18	Nil	271
chr5	145390	145752	1.24679	1.28233e-11	1.44168e-10	Nil	363
chr5	147819	148420	1.18941	2.14309e-07	1.84548e-06	Nil	602
chr5	148744	150058	1.37295	1.25835e-25	2.57751e-24	Nil	1315
chr5	155059	155918	1.25211	2.26934e-13	2.80156e-12	Nil	860
chr5	556461	556728	1.20001	3.99862e-08	3.62794e-07	Nil	268
chr6	1609	1858	1.41252	2.30197e-40	7.36885e-39	Nil	250
chr6	2209	2686	1.32156	8.78213e-23	1.62106e-21	Nil	478
chr6	17949	18253	1.17931	4.92981e-07	4.13304e-06	Nil	305
chr6	35032	35702	1.27035	8.74984e-15	1.15904e-13	Nil	671
chr6	60609	60968	1.17382	1.14101e-06	9.2948e-06	Nil	360
chr6	122388	122746	1.19704	1.25684e-07	1.10098e-06	Nil	359
chr6	126129	127420	1.20167	2.24016e-08	2.06766e-07	Nil	1292
chr6	162473	162761	1.29935	8.76395e-15	1.16118e-13	Nil	289
chr6	163071	163650	1.22326	2.10015e-09	2.07377e-08	Nil	580
chr6	182334	182789	1.19085	1.287e-08	1.20759e-07	Nil	456
chr6	183329	183625	1.19511	3.33741e-08	3.04425e-07	Nil	297
chr6	242541	242805	1.15823	9.89373e-06	7.44509e-05	Nil	265
chr6	257301	257573	1.16215	3.06006e-06	2.40647e-05	Nil	273
chr7	507	821	2.01685	7.34514e-175	2.91072e-172	Nil	315
chr7	1384	1749	1.15231	9.92682e-06	7.46896e-05	Nil	366
chr7	64518	64790	1.21911	2.36461e-09	2.32659e-08	Nil	273
chr7	134959	135724	1.3414	1.80136e-18	2.81125e-17	Nil	766
chr7	135998	137269	1.22366	3.37404e-09	3.28965e-08	Nil	1272
chr7	145858	146144	1.36663	7.06968e-21	1.21339e-19	Nil	287
chr7	211714	211963	1.1987	3.67655e-08	3.34549e-07	Nil	250
chr7	223188	223663	1.20935	3.82975e-09	3.71972e-08	Nil	476
chr7	246109	246807	1.35739	8.5842e-23	1.58526e-21	Nil	699
chr7	386655	387058	1.19225	1.4769e-08	1.37981e-07	Nil	404
chr7	387430	388564	1.15255	3.93786e-06	3.06987e-05	Nil	1135
chr7	450265	450902	1.25548	3.68638e-13	4.50091e-12	Nil	638
chr7	536294	536671	1.26991	1.89671e-12	2.231e-11	Nil	378
chr7	563163	563792	1.36102	2.49172e-20	4.18601e-19	Nil	630
chr7	566824	567184	1.22366	3.37404e-09	3.28965e-08	Nil	361
chr7	669410	669907	1.25465	1.39252e-11	1.56131e-10	Nil	498
chr7	793713	794104	1.21818	5.3009e-09	5.10023e-08	Nil	392
chr7	819008	819993	1.45232	3.75059e-42	1.25951e-40	Nil	986
chr7	822395	822759	1.24048	2.54894e-10	2.66158e-09	Nil	365
chr7	840790	841183	1.15534	9.69036e-06	7.29676e-05	Nil	394
chr7	842149	843548	1.40439	1.46454e-25	2.99295e-24	Nil	1400
chr7	843842	844325	1.21158	2.2011e-09	2.1711e-08	Nil	484
chr7	909641	910084	1.17549	2.96469e-07	2.52796e-06	Nil	444
chr7	1083821	1084129	1.35318	9.77462e-22	1.7342e-20	Nil	309
chr8	1650	2003	1.15017	3.36527e-09	3.28126e-08	Nil	354
chr8	2570	2847	1.43505	3.25687e-45	1.1885e-43	Nil	278
chr8	55459	55753	1.28763	4.03088e-15	5.425e-14	Nil	295
chr8	69780	70072	1.2437	6.49681e-11	7.02069e-10	Nil	293
chr8	134612	135010	1.30916	1.31522e-15	1.81259e-14	Nil	399
chr8	153259	153896	1.18021	1.2659e-06	1.02806e-05	Nil	638
chr8	224048	224973	1.25201	3.52858e-11	3.86812e-10	Nil	926
chr8	239060	240385	1.28766	2.14141e-15	2.92146e-14	Nil	1326
chr8	328896	330033	1.23566	6.19869e-11	6.70486e-10	Nil	1138
chr8	366211	366725	1.19213	5.90405e-08	5.29395e-07	Nil	515
chr8	394469	394980	1.21745	1.98253e-09	1.96029e-08	Nil	512
chr8	432881	433289	1.17499	2.06115e-06	1.64547e-05	Nil	409
chr8	434485	434751	1.16234	9.03254e-06	6.82339e-05	Nil	267
chr8	548520	548964	1.2573	1.64324e-11	1.83607e-10	Nil	445
chr8	554402	556200	1.34155	2.31047e-89	2.26934e-87	Nil	1799
chr8	559113	559546	1.4816	5.23359e-49	2.10863e-47	Nil	434
chr9	117	815	1.44721	4.61318e-191	2.2856e-188	Nil	699
chr9	1416	2359	1.23965	1.20337e-39	3.77833e-38	Nil	944
chr9	2863	3264	1.22604	7.07131e-30	1.66917e-28	Nil	402
chr9	6384	6884	1.67649	1.33968e-126	2.58821e-124	Nil	501
chr9	7408	7952	1.74926	6.13762e-141	1.47911e-138	Nil	545
chr9	13707	17414	1.43133	1.66725e-49	6.80299e-48	Nil	3708
chr9	104778	105178	1.17923	2.45217e-07	2.10378e-06	Nil	401
chr9	138539	138845	1.16479	7.98068e-06	6.05941e-05	Nil	307
chr9	163367	163869	1.41206	1.91382e-26	4.0346e-25	Nil	503
chr9	190471	190907	1.23609	4.26216e-10	4.38985e-09	Nil	437
chr9	240151	240639	1.17816	4.97588e-07	4.17042e-06	Nil	489
chr9	297943	298990	1.26694	9.71628e-14	1.2218e-12	Nil	1048
chr9	351957	352370	1.26993	1.16466e-12	1.3842e-11	Nil	414
chr9	354195	354911	1.19947	1.68888e-08	1.57261e-07	Nil	717
chr9	357646	358116	1.2271	2.32177e-10	2.42935e-09	Nil	471
chr9	368360	368701	1.22778	2.27023e-10	2.37662e-09	Nil	342
chr9	438668	439677	1.73246	1.1652e-70	7.68422e-69	Nil	1010
chr10	105	806	1.50501	3.8815e-231	3.23594e-228	Nil	702
chr10	1396	2454	1.23329	3.05562e-38	9.23634e-37	Nil	1059
chr10	2830	3238	1.18675	1.63531e-22	2.98676e-21	Nil	409
chr10	3637	3972	1.20529	2.70209e-16	3.84061e-15	Nil	336
chr10	6363	6862	1.58769	4.16869e-99	4.9272e-97	Nil	500
chr10	7381	8486	1.74584	2.1677e-140	5.188e-138	Nil	1106
chr10	13691	13990	1.2218	5.54881e-12	6.36063e-11	Nil	300
chr10	14540	17403	1.35496	2.05968e-40	6.60085e-39	Nil	2864
chr10	235327	235613	1.16418	4.02819e-06	3.13783e-05	Nil	287
chr10	248268	248800	1.15587	9.7324e-06	7.32757e-05	Nil	533
chr10	253998	254361	1.16287	7.28216e-06	5.54511e-05	Nil	364
chr10	313184	313805	1.24656	1.21451e-11	1.36691e-10	Nil	622
chr10	341911	342195	1.22456	6.94113e-10	7.06041e-09	Nil	285
chr10	344530	344973	1.27366	2.9744e-13	3.65006e-12	Nil	444
chr10	405660	406264	1.24499	4.66122e-11	5.07621e-10	Nil	605
chr10	406628	407106	1.20782	4.69181e-09	4.53085e-08	Nil	479
chr10	411359	411904	1.24456	8.40621e-11	9.02049e-10	Nil	546
chr10	433236	433565	1.21477	5.40232e-09	5.19529e-08	Nil	330
chr10	438794	439440	1.15238	3.1606e-06	2.4829e-05	Nil	647
chr10	439896	440223	1.17438	9.03858e-07	7.41942e-06	Nil	328
chr10	473129	473412	1.20964	2.56957e-08	2.36336e-07	Nil	284
chr10	475353	475888	1.62714	5.35797e-113	8.20352e-111	Nil	536
chr10	478594	479589	1.31897	1.87456e-16	2.68473e-15	Nil	996
chr10	484181	485125	1.1545	6.22014e-06	4.76475e-05	Nil	945
chr10	486943	487215	1.18694	1.54575e-07	1.34536e-06	Nil	273
chr10	489400	489936	1.22226	3.10435e-09	3.03249e-08	Nil	537
chr10	504738	506040	1.23063	1.46754e-10	1.55342e-09	Nil	1303
chr10	506846	507246	1.17023	2.10141e-06	1.67656e-05	Nil	401
chr10	512270	512652	1.24381	8.5763e-11	9.1992e-10	Nil	383
chr10	591998	592939	1.19951	8.13654e-08	7.22953e-07	Nil	942
chr10	643023	643361	1.19282	2.53262e-07	2.171e-06	Nil	339
chr11	29098	29627	1.21168	4.50184e-09	4.35191e-08	Nil	530
chr11	51142	51443	1.18161	1.06348e-06	8.689e-06	Nil	302
chr11	60525	61619	1.25747	2.36102e-12	2.76312e-11	Nil	1095
chr11	193446	194032	1.15913	2.18283e-06	1.7378e-05	Nil	587
chr11	217990	218369	1.16535	3.82085e-06	2.98085e-05	Nil	380
chr11	395350	395715	1.34198	4.52481e-19	7.23269e-18	Nil	366
chr11	424027	424333	1.2194	1.67784e-09	1.66686e-08	Nil	307
chr11	436319	436856	1.33159	1.42004e-17	2.13403e-16	Nil	538
chr11	443744	444098	1.24762	3.94821e-11	4.31728e-10	Nil	355
chr11	539759	541982	1.30063	8.43141e-16	1.17166e-14	Nil	2224
chr11	576460	577061	1.17304	1.09056e-06	8.8957e-06	Nil	602
chr11	647959	648328	1.44385	7.27947e-38	2.17721e-36	Nil	370
chr11	656456	657034	1.15957	9.9646e-06	7.49653e-05	Nil	579
chr11	659050	659486	1.34832	9.65606e-20	1.58453e-18	Nil	437
chr11	662453	662818	1.23627	4.93503e-10	5.06641e-09	Nil	366
chr12	5531	5934	1.46564	1.76807e-67	1.08443e-65	Nil	404
chr12	118629	119676	1.38899	3.58096e-25	7.21772e-24	Nil	1048
chr12	271663	272168	1.19779	8.46876e-08	7.51017e-07	Nil	506
chr12	458675	459453	1.11329	8.18465e-172	3.10456e-169	Nil	779
chr12	467813	468649	1.11285	2.6485e-170	9.86279e-168	Nil	837
chr12	547882	548172	1.18422	1.87897e-07	1.62547e-06	Nil	291
chr12	596085	596954	1.3405	2.08401e-39	6.50279e-38	Nil	870
chr12	619533	620001	1.19592	1.61005e-07	1.39991e-06	Nil	469
chr12	621111	621711	1.1662	6.62125e-06	5.06209e-05	Nil	601
chr12	651389	651704	1.23908	3.18039e-10	3.30248e-09	Nil	316
chr12	802739	803944	1.33021	5.95799e-19	9.47545e-18	Nil	1206
chr12	850413	851391	1.2632	6.62064e-13	7.97811e-12	Nil	979
chr12	890664	890990	1.17684	1.40987e-06	1.14025e-05	Nil	327
chr12	1003631	1003887	1.44182	3.26362e-33	8.51726e-32	Nil	257
chr12	1061045	1061494	1.1617	5.64196e-10	5.77006e-09	Nil	450
chr12	1063100	1063600	1.37178	1.35613e-29	3.17322e-28	Nil	501
chr12	1066335	1067140	1.32928	7.21606e-21	1.23709e-19	Nil	806
chr12	1071823	1072278	1.35006	2.58583e-19	4.1735e-18	Nil	456
chr12	1072770	1073743	1.43391	5.53095e-28	1.22744e-26	Nil	974
chr13	182176	182737	1.26382	3.84946e-12	4.45246e-11	Nil	562
chr13	183036	183287	1.25449	2.62361e-11	2.89834e-10	Nil	252
chr13	188119	188761	1.35399	4.8809e-20	8.10028e-19	Nil	643
chr13	240638	241054	1.17038	1.9904e-06	1.5906e-05	Nil	417
chr13	264572	265306	1.16818	1.16743e-06	9.50211e-06	Nil	735
chr13	275966	276271	1.20722	5.03025e-09	4.84998e-08	Nil	306
chr13	286132	286642	1.20081	6.15616e-08	5.51391e-07	Nil	511
chr13	332117	333001	1.24518	3.58344e-12	4.1505e-11	Nil	885
chr13	390121	390396	1.1788	1.50515e-06	1.21509e-05	Nil	276
chr13	441461	442117	1.28341	1.37309e-14	1.80177e-13	Nil	657
chr13	581416	581688	1.16619	6.78953e-06	5.18728e-05	Nil	273
chr13	715765	716272	1.22382	2.58613e-10	2.69749e-09	Nil	508
chr13	761601	761979	1.24015	7.4131e-11	7.9827e-10	Nil	379
chr13	783432	784354	1.33402	7.25939e-18	1.10408e-16	Nil	923
chr13	784689	785341	1.17898	1.3427e-06	1.0875e-05	Nil	653
chr13	799464	800551	1.26844	1.34029e-13	1.67417e-12	Nil	1088
chr13	800833	801368	1.22159	8.99311e-10	9.08678e-09	Nil	536
chr13	821775	822290	1.19114	1.38112e-07	1.20681e-06	Nil	516
chr13	842506	842760	1.24504	2.44062e-11	2.70035e-10	Nil	255
chr13	843220	844285	1.18862	4.37472e-07	3.68341e-06	Nil	1066
chr13	920976	921249	1.16591	5.22324e-07	4.3718e-06	Nil	274
chr14	6231	6649	1.77171	1.6308e-77	1.24853e-75	Nil	419
chr14	74825	75272	1.18013	7.53633e-07	6.2253e-06	Nil	448
chr14	209232	209490	1.19529	1.10808e-07	9.74922e-07	Nil	259
chr14	363535	363799	1.19159	2.2396e-07	1.92624e-06	Nil	265
chr14	430777	431247	1.16416	7.69485e-06	5.84871e-05	Nil	471
chr14	431802	432732	1.26935	1.38388e-12	1.63908e-11	Nil	931
chr14	433261	433796	1.29443	1.25083e-14	1.64399e-13	Nil	536
chr14	600026	600284	1.15693	2.62597e-07	2.24667e-06	Nil	259
chr14	620719	621596	1.24598	1.3693e-12	1.62256e-11	Nil	878
chr14	623966	625469	1.34846	2.44343e-21	4.26776e-20	Nil	1504
chr14	744363	744950	1.25034	1.03896e-11	1.17311e-10	Nil	588
chr14	752797	753216	1.23526	4.29042e-17	6.31539e-16	Nil	420
chr14	775491	775791	1.22829	5.18322e-17	7.60151e-16	Nil	301
chr14	783410	783842	2.00643	2.10378e-125	3.99025e-123	Nil	433
chr15	1177	1879	1.2893	4.93515e-19	7.87771e-18	Nil	703
chr15	22916	23342	1.21574	2.4088e-13	2.9703e-12	Nil	427
chr15	100451	100783	1.15305	8.49709e-06	6.43161e-05	Nil	333
chr15	103127	103886	1.17389	4.59738e-07	3.86189e-06	Nil	760
chr15	112803	113233	1.15552	9.70465e-06	7.30718e-05	Nil	431
chr15	118004	118542	1.83998	1.95434e-110	2.85759e-108	Nil	539
chr15	151931	152386	1.25978	6.99842e-12	7.97811e-11	Nil	456
chr15	173725	174099	1.21872	2.96047e-09	2.89514e-08	Nil	375
chr15	182289	182795	1.23926	1.15324e-10	1.22803e-09	Nil	507
chr15	183093	183528	1.23867	4.40758e-11	4.80529e-10	Nil	436
chr15	204779	205238	1.37491	8.04822e-22	1.43219e-20	Nil	460
chr15	237465	238011	1.21148	1.25303e-08	1.17644e-07	Nil	547
chr15	244645	245700	1.22745	1.32209e-09	1.32187e-08	Nil	1056
chr15	282475	284350	1.32455	5.8479e-19	9.30465e-18	Nil	1876
chr15	318315	318896	1.25409	6.30086e-13	7.59976e-12	Nil	582
chr15	320024	320835	1.22548	1.31984e-10	1.40023e-09	Nil	812
chr15	344903	345765	1.16708	2.72045e-07	2.32509e-06	Nil	863
chr15	535239	536966	1.40913	3.69913e-27	7.98362e-26	Nil	1728
chr15	696130	696687	1.17396	9.74967e-07	7.98638e-06	Nil	558
chr15	750156	750603	1.1761	9.12578e-07	7.48928e-06	Nil	448
chr15	800951	801281	1.25309	3.30979e-11	3.63588e-10	Nil	331
chr15	801542	801867	1.17764	1.11081e-06	9.0542e-06	Nil	326
chr15	802603	802911	1.28736	2.19735e-15	2.9964e-14	Nil	309
chr15	941252	941526	1.19843	1.20274e-07	1.05584e-06	Nil	275
chr15	1048723	1050228	1.78396	1.08143e-101	1.34307e-99	Nil	1506
chr15	1050631	1050887	1.16721	2.35196e-06	1.86767e-05	Nil	257
chr15	1084760	1085248	1.41178	4.54883e-26	9.46019e-25	Nil	489
chr15	1085906	1086706	1.41569	5.82103e-26	1.20642e-24	Nil	801
chr16	12271	12666	1.20924	5.05825e-09	4.87618e-08	Nil	396
chr16	79812	80156	1.24802	1.83612e-13	2.27824e-12	Nil	345
chr16	190046	190434	1.21385	1.414e-08	1.32367e-07	Nil	389
chr16	191516	192674	1.25136	2.44231e-12	2.85365e-11	Nil	1159
chr16	389080	389365	1.18541	4.16323e-07	3.5101e-06	Nil	286
chr16	414119	414722	1.22459	7.33703e-10	7.45384e-09	Nil	604
chr16	418366	418795	1.23275	6.15035e-11	6.6535e-10	Nil	430
chr16	419225	420287	1.2006	7.69432e-08	6.84636e-07	Nil	1063
chr16	446678	447738	1.2158	5.05033e-09	4.86889e-08	Nil	1061
chr16	485116	485524	1.20317	6.15205e-08	5.51036e-07	Nil	409
chr16	488899	489264	1.24657	1.07895e-11	1.21745e-10	Nil	366
chr16	514541	515143	1.24352	3.4586e-11	3.79359e-10	Nil	603
chr16	536830	537224	1.17794	1.1611e-06	9.45301e-06	Nil	395
chr16	544616	545522	1.18519	2.71832e-07	2.32333e-06	Nil	907
chr16	552733	553321	1.375	5.91834e-24	1.14183e-22	Nil	589
chr16	553572	554372	1.32323	3.83089e-19	6.14328e-18	Nil	801
chr16	554681	555731	1.36409	6.58415e-25	1.31522e-23	Nil	1051
chr16	556076	556571	1.72125	9.43192e-69	5.96348e-67	Nil	496
chr16	557242	557704	1.15448	9.6159e-06	7.24219e-05	Nil	463
chr16	586428	586862	1.22506	2.73722e-09	2.68423e-08	Nil	435
chr16	588481	588790	1.2939	1.69863e-14	2.21871e-13	Nil	310
chr16	684575	685375	1.21447	5.10047e-10	5.22805e-09	Nil	801
chr16	763311	764539	1.29988	7.51969e-15	9.99079e-14	Nil	1229
chr16	765076	765436	1.1746	2.5127e-06	1.99132e-05	Nil	361
chr16	807936	808272	1.30916	1.31522e-15	1.81259e-14	Nil	337
chr16	809173	810040	1.38205	2.03517e-22	3.70595e-21	Nil	868
chr16	846697	847140	1.37487	2.90938e-24	5.67545e-23	Nil	444
chr16	848386	849013	1.24297	3.14775e-11	3.46226e-10	Nil	628
chr16	852732	853602	1.40232	3.71022e-51	1.57435e-49	Nil	871
chr16	904023	904707	1.15697	8.33624e-06	6.31393e-05	Nil	685
chr16	905005	905797	1.16228	4.46797e-06	3.46593e-05	Nil	793
chr16	914122	914988	1.24953	4.12192e-11	4.50381e-10	Nil	867
chr16	946118	946510	1.32374	7.00648e-28	1.54953e-26	Nil	393

## Sheet: Mms4_Peak_annotation_red1_null
S2 Table. C) Mms4 peak locations at 5h time point in the red1∆ mutant. Label indicates overlap of Mms4 peak with Spo11 peaks, Red1 peaks and centromeres. Mms4 peaks with Nil label indicates other regions. p value indicates statistical significance of the peaks, q value indicates the adjusted p value using Benjamini Hochberg correction.
Chromosome	Start	End	Fold enrichment	p value	q value	Label	Peak width (bp)
chr1	150207	152542	3.81906	0	0	Spo11 & Red1 & Centromere	2336
chr2	235961	239781	3.28672	0	0	Spo11 & Red1 & Centromere	3821
chr1	42151	42651	1.21733	2.06681e-12	1.15284e-10	Spo11 & Red1	501
chr1	138632	138939	1.15482	4.67412e-06	0.000116062	Spo11 & Red1	308
chr1	171452	173156	1.24052	2.10039e-13	1.2659e-11	Spo11 & Red1	1705
chr1	189832	190211	3.54162	0	0	Spo11 & Red1	380
chr1	190942	192206	1.19693	2.86253e-10	1.30743e-08	Spo11 & Red1	1265
chr2	140253	140986	1.54818	5.69246e-49	1.01391e-46	Spo11 & Red1	734
chr2	251589	252900	1.25515	2.12129e-13	1.27791e-11	Spo11 & Red1	1312
chr2	419501	420376	1.81594	3.6141e-101	1.10688e-98	Spo11 & Red1	876
chr2	628258	628551	1.21213	1.2767e-09	5.43e-08	Spo11 & Red1	294
chr2	741389	741981	1.14859	5.5506e-06	0.000135794	Spo11 & Red1	593
chr2	788505	788923	1.25472	1.98107e-13	1.19591e-11	Spo11 & Red1	419
chr3	91015	91289	1.13392	2.40088e-08	8.70502e-07	Spo11 & Red1	275
chr3	92775	93149	1.27467	2.29668e-28	2.64789e-26	Spo11 & Red1	375
chr3	107698	108752	1.18569	1.58632e-08	5.89739e-07	Spo11 & Red1	1055
chr3	109284	112182	1.42926	5.16179e-33	6.75461e-31	Spo11 & Red1	2899
chr3	131719	132023	1.36627	1.24566e-24	1.28263e-22	Spo11 & Red1	305
chr3	208862	210464	1.26441	1.4642e-15	1.01344e-13	Spo11 & Red1	1603
chr3	211215	212819	1.36077	1.22321e-25	1.30077e-23	Spo11 & Red1	1605
chr3	213099	213717	1.26468	1.25632e-14	8.22621e-13	Spo11 & Red1	619
chr3	273850	274248	1.40532	1.68772e-33	2.23512e-31	Spo11 & Red1	399
chr4	46195	47144	1.22818	2.7842e-12	1.53727e-10	Spo11 & Red1	950
chr4	47589	48321	1.22703	5.01534e-11	2.47275e-09	Spo11 & Red1	733
chr4	234118	234537	1.32148	2.57513e-19	2.16721e-17	Spo11 & Red1	420
chr4	413327	413588	1.25291	3.41114e-13	2.02395e-11	Spo11 & Red1	262
chr4	465119	465590	3.16164	0	0	Spo11 & Red1	472
chr4	599760	600342	1.50858	7.55614e-43	1.21311e-40	Spo11 & Red1	583
chr4	699780	700139	1.20852	7.13576e-10	3.12284e-08	Spo11 & Red1	360
chr4	830749	832375	1.34817	1.43814e-23	1.42988e-21	Spo11 & Red1	1627
chr4	832795	835538	1.18595	8.53434e-09	3.28511e-07	Spo11 & Red1	2744
chr4	962923	963863	1.18432	4.70403e-09	1.87034e-07	Spo11 & Red1	941
chr4	1080496	1080772	1.40432	1.01391e-28	1.18114e-26	Spo11 & Red1	277
chr4	1166231	1166703	1.21158	5.51315e-10	2.44208e-08	Spo11 & Red1	473
chr4	1345092	1345581	1.28055	3.51722e-15	2.38177e-13	Spo11 & Red1	490
chr4	1490044	1490668	2.18426	5.4325e-192	2.99916e-189	Spo11 & Red1	625
chr5	42106	42610	1.84622	1.55239e-125	5.64937e-123	Spo11 & Red1	505
chr5	77922	78453	1.24481	8.88383e-13	5.10387e-11	Spo11 & Red1	532
chr5	241990	243488	1.38228	1.48525e-26	1.62368e-24	Spo11 & Red1	1499
chr5	378114	378423	1.1876	5.39337e-08	1.86337e-06	Spo11 & Red1	310
chr6	95462	95816	1.44294	6.5283e-34	8.72569e-32	Spo11 & Red1	355
chr6	237519	238116	1.20025	9.74586e-10	4.19904e-08	Spo11 & Red1	598
chr7	478887	479231	1.23343	1.43847e-11	7.46054e-10	Spo11 & Red1	345
chr7	483400	484482	2.00424	1e-143	4.09261e-141	Spo11 & Red1	1083
chr7	488867	492269	1.50585	5.01765e-48	8.80643e-46	Spo11 & Red1	3403
chr7	557346	558486	2.14225	3.11172e-180	1.60694e-177	Spo11 & Red1	1141
chr7	848945	851946	1.24011	1.14948e-13	7.05505e-12	Spo11 & Red1	3002
chr8	189196	190188	1.22774	1.00786e-11	5.3031e-10	Spo11 & Red1	993
chr8	191082	192294	1.20242	1.0296e-09	4.42537e-08	Spo11 & Red1	1213
chr8	422574	423491	1.4556	3.78443e-36	5.32721e-34	Spo11 & Red1	918
chr8	472689	473733	1.24575	3.56944e-12	1.95308e-10	Spo11 & Red1	1045
chr9	338361	338779	1.21421	3.56763e-10	1.61284e-08	Spo11 & Red1	419
chr9	341231	342585	1.38783	3.25912e-28	3.74024e-26	Spo11 & Red1	1355
chr9	348624	349271	1.32563	2.38067e-22	2.26725e-20	Spo11 & Red1	648
chr9	388105	389291	2.43629	1.74181e-268	1.42233e-265	Spo11 & Red1	1187
chr10	173157	173962	1.40897	4.01883e-29	4.73805e-27	Spo11 & Red1	806
chr10	195562	196504	1.29367	3.50913e-17	2.65583e-15	Spo11 & Red1	943
chr10	270026	271020	1.24519	2.53688e-13	1.5195e-11	Spo11 & Red1	995
chr10	337456	337777	1.21334	1.1023e-09	4.724e-08	Spo11 & Red1	322
chr10	573250	573696	1.16236	1.027e-07	3.40212e-06	Spo11 & Red1	447
chr11	24723	25461	1.3347	1.61808e-24	1.66112e-22	Spo11 & Red1	739
chr11	216576	217029	1.17122	3.54054e-07	1.07728e-05	Spo11 & Red1	454
chr11	444581	449111	1.54739	1.08094e-58	2.21615e-56	Spo11 & Red1	4531
chr11	518248	519198	2.13985	1.43219e-179	7.36207e-177	Spo11 & Red1	951
chr11	521004	521708	1.16984	6.29043e-08	2.15139e-06	Spo11 & Red1	705
chr11	570382	570812	1.14198	6.74435e-06	0.000162256	Spo11 & Red1	431
chr11	575286	575926	1.17655	1.61276e-08	5.99101e-07	Spo11 & Red1	641
chr11	630302	630872	3.68194	0	0	Spo11 & Red1	571
chr12	138664	140814	1.2898	2.27929e-16	1.6512e-14	Spo11 & Red1	2151
chr12	154395	157762	1.30866	3.28852e-20	2.87939e-18	Spo11 & Red1	3368
chr12	288991	290405	1.78588	2.57632e-112	8.57038e-110	Spo11 & Red1	1415
chr12	370515	370829	1.47737	2.75233e-38	4.05415e-36	Spo11 & Red1	315
chr12	746770	749832	2.29368	5.32108e-225	3.50752e-222	Spo11 & Red1	3063
chr12	822284	823197	1.64871	4.81282e-68	1.10382e-65	Spo11 & Red1	914
chr12	875078	875342	1.63459	1.38835e-63	3.02204e-61	Spo11 & Red1	265
chr13	387411	388394	1.33168	3.14702e-21	2.87607e-19	Spo11 & Red1	984
chr13	540258	540842	2.0575	1.23027e-160	5.61048e-158	Spo11 & Red1	585
chr13	773645	776233	3.15825	0	0	Spo11 & Red1	2589
chr13	825421	827240	1.22211	1.78608e-12	1.00177e-10	Spo11 & Red1	1820
chr14	405711	406041	2.7454	0	0	Spo11 & Red1	331
chr14	715449	715850	1.26691	1.7832e-15	1.22772e-13	Spo11 & Red1	402
chr15	83099	83491	4.15602	0	0	Spo11 & Red1	393
chr15	312767	313219	1.18553	3.24571e-08	1.15723e-06	Spo11 & Red1	453
chr15	424183	425011	4.24819	0	0	Spo11 & Red1	829
chr15	504016	505107	1.56459	4.74679e-54	9.11591e-52	Spo11 & Red1	1092
chr15	888408	890338	1.27399	2.67979e-15	1.82684e-13	Spo11 & Red1	1931
chr15	891969	892310	1.20172	6.61744e-10	2.90536e-08	Spo11 & Red1	342
chr15	911984	912595	1.68451	5.2723e-74	1.2936e-71	Spo11 & Red1	612
chr15	1047839	1049714	2.03819	4.37522e-199	2.50035e-196	Spo11 & Red1	1876
chr15	1058077	1059398	1.33682	7.8759e-24	7.90315e-22	Spo11 & Red1	1322
chr16	215360	215919	1.21944	2.56567e-11	1.30086e-09	Spo11 & Red1	560
chr16	298637	299173	1.16119	8.57709e-07	2.44641e-05	Spo11 & Red1	537
chr16	502516	503289	2.15556	4.70977e-188	2.5527e-185	Spo11 & Red1	774
chr16	524298	525658	1.29529	3.64502e-19	3.04649e-17	Spo11 & Red1	1361
chr16	641224	641675	1.7312	1.05682e-84	2.87409e-82	Spo11 & Red1	452
chr16	789597	790251	1.67637	4.24522e-75	1.05269e-72	Spo11 & Red1	655
chr3	112600	116389	3.0505	0	0	Red1 & Centromere	3790
chr4	448828	450153	4.46755	0	0	Red1 & Centromere	1326
chr6	147211	149496	2.09975	3.35738e-201	1.93642e-198	Red1 & Centromere	2286
chr7	495450	499177	2.67691	0	0	Red1 & Centromere	3728
chr8	105200	107362	3.21009	0	0	Red1 & Centromere	2163
chr9	355231	358270	2.62831	0	0	Red1 & Centromere	3040
chr11	438844	441729	3.04356	0	0	Red1 & Centromere	2886
chr12	149522	153724	2.26395	7.2778e-218	4.60257e-215	Red1 & Centromere	4203
chr13	267148	269148	4.58679	0	0	Red1 & Centromere	2001
chr14	627735	629954	4.32114	0	0	Red1 & Centromere	2220
chr15	325561	329165	2.41088	1.41254e-269	1.15878e-266	Red1 & Centromere	3605
chr5	150582	153245	2.7671	0	0	Spo11 & Centromere	2664
chr1	140	1364	2.02349	0	0	Spo11	1225
chr1	2272	2842	1.15522	5.01926e-09	1.98939e-07	Spo11	571
chr1	44311	45497	1.14213	1.20642e-08	4.55334e-07	Spo11	1187
chr1	69691	70762	1.5507	2.75677e-52	5.16297e-50	Spo11	1072
chr2	28621	29341	1.42718	3.40173e-33	4.47095e-31	Spo11	721
chr2	165098	165456	1.86622	1.18032e-110	3.87258e-108	Spo11	359
chr2	193626	194275	2.0026	4.83059e-146	2.01372e-143	Spo11	650
chr2	255766	256205	1.69273	1.46352e-91	4.21405e-89	Spo11	440
chr2	338422	338997	1.71034	6.35624e-96	1.88452e-93	Spo11	576
chr2	372510	373328	1.29698	1.66112e-20	1.47299e-18	Spo11	819
chr2	408158	408893	1.7018	4.30923e-76	1.08044e-73	Spo11	736
chr2	642458	642857	1.18094	1.68799e-07	5.41677e-06	Spo11	400
chr2	798835	799181	1.65794	3.25987e-70	7.67715e-68	Spo11	347
chr2	799944	800648	1.57359	3.08177e-58	6.28348e-56	Spo11	705
chr3	39067	39410	1.23995	7.34345e-13	4.24424e-11	Spo11	344
chr3	50541	51578	2.30938	2.37684e-249	1.76604e-246	Spo11	1038
chr3	78178	79202	2.11809	7.03072e-184	3.72392e-181	Spo11	1025
chr3	121357	123725	4.17936	0	0	Spo11	2369
chr3	133294	133919	3.02587	0	0	Spo11	626
chr3	225270	225992	1.17949	8.29316e-10	3.60172e-08	Spo11	723
chr3	228394	228790	1.20534	3.27869e-10	1.48772e-08	Spo11	397
chr4	62369	62837	1.23986	1.26357e-13	7.73393e-12	Spo11	469
chr4	132557	133187	2.04025	1.22462e-153	5.35797e-151	Spo11	631
chr4	366264	366544	1.21844	4.53524e-10	2.02754e-08	Spo11	281
chr4	368783	369208	2.22598	3.53997e-205	2.08449e-202	Spo11	426
chr4	386185	387393	2.63551	0	0	Spo11	1209
chr4	431957	432215	1.24083	4.81615e-14	3.03669e-12	Spo11	259
chr4	506951	507216	1.33635	5.63248e-21	5.09448e-19	Spo11	266
chr4	538815	539557	2.87074	0	0	Spo11	743
chr4	550379	551992	1.47487	8.74782e-41	1.35145e-38	Spo11	1614
chr4	591621	592157	2.34319	5.83445e-241	4.14954e-238	Spo11	537
chr4	635915	636672	1.17973	4.92368e-08	1.70974e-06	Spo11	758
chr4	721753	722746	2.21186	7.06318e-200	4.04576e-197	Spo11	994
chr4	893954	894465	3.48953	0	0	Spo11	512
chr4	954759	956289	1.42091	8.28324e-31	1.02424e-28	Spo11	1531
chr4	969884	970294	1.21188	9.96988e-10	4.29121e-08	Spo11	411
chr4	1161671	1162660	1.739	1.97879e-83	5.31251e-81	Spo11	990
chr4	1278658	1278977	2.118	1.24738e-298	1.1749e-295	Spo11	320
chr5	15832	16532	1.41724	4.79954e-33	6.28348e-31	Spo11	701
chr5	69032	69563	1.8391	2.77332e-109	9.01571e-107	Spo11	532
chr5	85031	85333	1.30815	8.3618e-18	6.54335e-16	Spo11	303
chr5	117235	117923	1.46537	1.35301e-36	1.92442e-34	Spo11	689
chr5	141065	141385	1.97423	3.0903e-136	1.20504e-133	Spo11	321
chr5	263966	265030	3.56155	0	0	Spo11	1065
chr5	286850	287785	1.6675	5.12743e-74	1.25893e-71	Spo11	936
chr5	461818	462174	1.30993	6.51328e-19	5.37898e-17	Spo11	357
chr5	462545	463378	1.31234	1.89671e-24	1.94223e-22	Spo11	834
chr5	467727	468049	1.24599	1.90327e-13	1.15001e-11	Spo11	323
chr5	474179	474770	1.1702	4.90445e-08	1.70518e-06	Spo11	592
chr5	558932	559925	1.99183	8.26038e-227	5.48277e-224	Spo11	994
chr5	569507	571022	1.8273	0	0	Spo11	1516
chr6	3934	4493	1.44778	1.06414e-148	4.50817e-146	Spo11	560
chr6	106577	107000	1.38136	9.28539e-26	9.9106e-24	Spo11	424
chr6	225329	225660	1.59499	1.12099e-56	2.23666e-54	Spo11	332
chr6	255788	256316	1.3677	1.17571e-28	1.36678e-26	Spo11	529
chr7	20181	20742	1.41737	3.48097e-30	4.2335e-28	Spo11	562
chr7	196866	197751	2.28147	2.58821e-220	1.66341e-217	Spo11	886
chr7	383570	385043	2.9568	0	0	Spo11	1474
chr7	397963	398293	2.01624	9.07821e-147	3.80189e-144	Spo11	331
chr7	412765	413440	1.49887	4.6153e-49	8.22811e-47	Spo11	676
chr7	433455	433718	1.36628	2.01048e-25	2.12324e-23	Spo11	264
chr7	484743	486381	1.21691	7.91225e-11	3.82666e-09	Spo11	1639
chr7	528544	528883	1.43697	8.73172e-43	1.39927e-40	Spo11	340
chr7	547369	547681	1.24335	5.58856e-12	3.00829e-10	Spo11	313
chr7	592158	593133	2.06395	5.78096e-188	3.12608e-185	Spo11	976
chr7	624801	626023	2.02534	1.67109e-156	7.44732e-154	Spo11	1223
chr7	651132	651409	1.24898	1.48799e-12	8.3946e-11	Spo11	278
chr7	653918	654334	1.515	1.16627e-55	2.29403e-53	Spo11	417
chr7	702814	703303	1.21972	7.73393e-11	3.74404e-09	Spo11	490
chr7	766128	766644	1.92008	1.59956e-134	6.16595e-132	Spo11	517
chr7	809712	810034	1.715	1.15851e-78	2.97646e-76	Spo11	323
chr7	879707	879993	1.24452	3.22107e-13	1.9147e-11	Spo11	287
chr7	893982	895112	1.30943	6.61455e-20	5.71742e-18	Spo11	1131
chr7	976936	977796	1.7006	7.35021e-76	1.83908e-73	Spo11	861
chr7	986772	987531	2.07265	4.83059e-213	2.97167e-210	Spo11	760
chr7	999594	1000424	1.92863	3.6141e-125	1.3122e-122	Spo11	831
chr7	1011035	1012063	1.26171	4.56142e-15	3.06478e-13	Spo11	1029
chr8	16848	17453	1.21142	6.06694e-10	2.67387e-08	Spo11	606
chr8	122256	122591	1.37896	1.78238e-25	1.88669e-23	Spo11	336
chr8	175259	175831	1.21759	2.11446e-12	1.17831e-10	Spo11	573
chr8	203922	204494	1.4953	2.47286e-43	4.00313e-41	Spo11	573
chr8	296876	297558	1.63099	6.09256e-63	1.31674e-60	Spo11	683
chr8	455658	455924	1.47835	4.45143e-45	7.44046e-43	Spo11	267
chr8	540455	541833	1.60268	9.52796e-103	2.95461e-100	Spo11	1379
chr9	21860	22726	1.7207	1.75227e-88	4.92606e-86	Spo11	867
chr9	41569	41992	1.21822	1.29778e-11	6.76394e-10	Spo11	424
chr9	248933	249503	3.73107	0	0	Spo11	571
chr9	268069	268386	1.32518	6.16737e-20	5.33826e-18	Spo11	318
chr9	393868	395903	2.83953	0	0	Spo11	2036
chr10	159546	160188	1.27401	7.26608e-17	5.40754e-15	Spo11	643
chr10	606072	607878	5.83404	0	0	Spo11	1807
chr10	608970	609347	3.1665	0	0	Spo11	378
chr10	703560	704207	1.23198	2.31366e-13	1.38963e-11	Spo11	648
chr11	20780	22208	2.72265	0	0	Spo11	1429
chr11	68029	69440	3.51218	0	0	Spo11	1412
chr11	91699	92640	1.52376	4.11434e-51	7.56659e-49	Spo11	942
chr11	230269	231712	2.48335	1.62181e-289	1.45881e-286	Spo11	1444
chr11	258486	258872	1.40181	2.73086e-30	3.32813e-28	Spo11	387
chr11	260261	260803	1.3493	5.47142e-24	5.52077e-22	Spo11	543
chr11	308378	308958	1.20224	1.54679e-09	6.51793e-08	Spo11	581
chr11	322030	322642	1.51458	9.42758e-44	1.53851e-41	Spo11	613
chr11	355222	356403	1.98023	1.01158e-137	3.98107e-135	Spo11	1182
chr11	463026	463588	1.28366	3.94912e-17	2.98195e-15	Spo11	563
chr11	514089	514740	1.43676	2.1677e-33	2.8622e-31	Spo11	652
chr12	22583	23159	1.15932	1.25329e-06	3.4728e-05	Spo11	577
chr12	29129	29661	1.25767	8.18465e-14	5.07925e-12	Spo11	533
chr12	108340	109005	1.80249	1.37721e-109	4.47713e-107	Spo11	666
chr12	424130	424833	1.6363	7.77499e-69	1.80136e-66	Spo11	704
chr12	449239	450519	1.2062	4.72716e-11	2.3376e-09	Spo11	1281
chr12	568114	568554	1.22534	7.16143e-11	3.48065e-09	Spo11	441
chr12	607360	607704	1.20559	6.49068e-10	2.8522e-08	Spo11	345
chr12	610882	611141	1.1459	3.15116e-07	9.67476e-06	Spo11	260
chr12	611459	612033	1.24857	6.21871e-14	3.89045e-12	Spo11	575
chr12	704354	704914	1.50258	5.93882e-42	9.37346e-40	Spo11	561
chr12	723114	723527	1.64179	7.06806e-65	1.56315e-62	Spo11	414
chr12	782868	784221	1.22821	1.00046e-13	6.16879e-12	Spo11	1354
chr12	828073	829040	1.46612	9.3476e-38	1.36176e-35	Spo11	968
chr12	1011614	1012865	1.68193	3.89583e-85	1.06365e-82	Spo11	1252
chr12	1063955	1065836	1.88053	1.12202e-266	9.05733e-264	Spo11	1882
chr13	9751	11099	1.21711	4.30626e-11	2.13727e-09	Spo11	1349
chr13	26124	26438	1.22054	3.27446e-10	1.48758e-08	Spo11	315
chr13	70244	71851	1.93953	1.99526e-133	7.65597e-131	Spo11	1608
chr13	91069	91638	1.58935	9.43844e-61	1.98609e-58	Spo11	570
chr13	119403	119735	1.25175	1.14446e-12	6.51929e-11	Spo11	333
chr13	192244	193101	1.71272	2.17921e-80	5.6846e-78	Spo11	858
chr13	282875	283529	1.48604	1.31099e-40	2.01883e-38	Spo11	655
chr13	306195	307041	2.30067	4.35512e-226	2.88403e-223	Spo11	847
chr13	309531	310188	2.21786	1.3122e-201	7.58578e-199	Spo11	658
chr13	347171	348223	1.37523	4.60469e-26	4.96021e-24	Spo11	1053
chr13	431724	433628	3.87406	0	0	Spo11	1905
chr13	472877	473411	1.80055	2.16272e-130	8.10961e-128	Spo11	535
chr13	510726	511073	1.31969	5.67545e-20	4.91926e-18	Spo11	348
chr13	556943	557222	1.42577	2.89334e-31	3.62326e-29	Spo11	280
chr13	758541	759393	1.52172	9.33039e-47	1.60361e-44	Spo11	853
chr13	852027	852329	1.73766	1.91337e-83	5.13689e-81	Spo11	303
chr13	880490	880789	1.27951	3.03389e-15	2.0611e-13	Spo11	300
chr13	902231	902747	1.24197	6.23735e-14	3.90122e-12	Spo11	517
chr13	914888	915661	1.57339	4.66015e-53	8.83283e-51	Spo11	774
chr14	197401	198911	2.17976	1.72584e-211	1.05196e-208	Spo11	1511
chr14	217333	217591	1.76178	2.38506e-89	6.75616e-87	Spo11	259
chr14	297380	298131	1.59611	1.07572e-62	2.31633e-60	Spo11	752
chr14	301054	302223	1.75701	4.38834e-87	1.21899e-84	Spo11	1170
chr14	373831	374225	1.20472	1.29942e-09	5.52243e-08	Spo11	395
chr14	559545	559945	1.22534	1.43011e-10	6.74699e-09	Spo11	401
chr14	576148	576611	3.08878	0	0	Spo11	464
chr14	630377	631584	1.27652	5.75043e-17	4.30229e-15	Spo11	1208
chr14	633572	634638	1.24661	1.37562e-13	8.4004e-12	Spo11	1067
chr14	662158	662457	1.54458	2.12373e-48	3.74973e-46	Spo11	300
chr14	781306	781856	1.12203	1.35997e-06	3.74171e-05	Spo11	551
chr15	109054	109816	1.48938	5.16535e-40	7.86683e-38	Spo11	763
chr15	161475	162004	1.84908	5.71479e-117	1.96789e-114	Spo11	530
chr15	216468	216834	1.3317	1.42037e-20	1.26357e-18	Spo11	367
chr15	480067	481684	1.84962	1.98609e-127	7.31139e-125	Spo11	1618
chr15	513925	514677	1.49332	2.7359e-41	4.26776e-39	Spo11	753
chr15	619017	619612	3.05412	0	0	Spo11	596
chr15	670770	672375	5.82289	0	0	Spo11	1606
chr15	836794	837456	1.2692	2.23872e-14	1.44245e-12	Spo11	663
chr15	908112	908986	1.86041	1.87932e-123	6.74528e-121	Spo11	875
chr15	967649	968798	2.23466	1.7378e-206	1.03039e-203	Spo11	1150
chr15	987386	988504	3.44852	0	0	Spo11	1119
chr15	989071	989601	1.76873	6.91035e-95	2.03329e-92	Spo11	531
chr15	1039065	1039586	1.25745	5.7597e-16	4.08225e-14	Spo11	522
chr15	1043269	1043994	2.33403	5.8479e-244	4.21697e-241	Spo11	726
chr16	16721	17652	1.28047	9.13061e-26	9.74541e-24	Spo11	932
chr16	40045	40852	1.74046	3.61077e-85	9.86052e-83	Spo11	808
chr16	214602	215039	1.6898	8.69561e-74	2.1301e-71	Spo11	438
chr16	296916	297325	1.9432	6.03949e-134	2.32274e-131	Spo11	410
chr16	424928	425375	1.17296	4.0847e-07	1.22965e-05	Spo11	448
chr16	431692	432383	3.22838	0	0	Spo11	692
chr16	586064	587336	1.55058	2.35722e-49	4.2228e-47	Spo11	1273
chr16	645294	646239	5.68449	0	0	Spo11	946
chr16	678529	679191	1.45739	8.80846e-36	1.23027e-33	Spo11	663
chr16	695115	695556	1.57861	2.6333e-58	5.37032e-56	Spo11	442
chr16	697170	697611	1.18418	2.38638e-08	8.65645e-07	Spo11	442
chr16	785529	786012	2.08702	7.97995e-174	3.95367e-171	Spo11	484
chr16	812632	813400	1.79541	4.22085e-95	1.24394e-92	Spo11	769
chr16	828693	829376	1.59131	1.57761e-58	3.22849e-56	Spo11	684
chr16	831859	832583	1.46622	1.08543e-39	1.64248e-37	Spo11	725
chr16	901683	902102	1.40417	1.59625e-28	1.84969e-26	Spo11	420
chr16	920951	921543	1.75396	3.69828e-103	1.15027e-100	Spo11	593
chr16	921875	922759	1.34949	9.52796e-34	1.26882e-31	Spo11	885
chr1	10406	11231	1.27006	8.29851e-15	5.49288e-13	Red1	826
chr1	41061	41839	1.20252	8.10401e-11	3.91607e-09	Red1	779
chr1	51331	51645	1.20984	3.73732e-10	1.68628e-08	Red1	315
chr1	80214	81056	1.15392	4.64911e-07	1.38775e-05	Red1	843
chr1	133824	134869	1.14011	3.73517e-06	9.46433e-05	Red1	1046
chr1	137703	138339	1.19506	6.84605e-09	2.66631e-07	Red1	637
chr1	146376	149721	1.63273	3.09243e-80	8.05378e-78	Red1	3346
chr1	153325	154713	1.24223	1.5188e-14	9.89692e-13	Red1	1389
chr1	155642	156939	1.55814	2.88204e-61	6.10099e-59	Red1	1298
chr1	157206	157624	1.2277	6.14328e-12	3.2942e-10	Red1	419
chr1	159549	159909	1.21664	6.17305e-11	3.0162e-09	Red1	361
chr1	166418	167101	1.20494	4.348e-09	1.737e-07	Red1	684
chr1	186201	186588	1.16001	1.91188e-06	5.11918e-05	Red1	388
chr2	67228	67736	1.19898	8.95262e-09	3.43764e-07	Red1	509
chr2	127904	128162	1.16854	2.38298e-07	7.46414e-06	Red1	259
chr2	144023	144309	1.19635	1.62915e-08	6.04909e-07	Red1	287
chr2	173881	174648	1.23654	4.09921e-12	2.23157e-10	Red1	768
chr2	174910	175239	1.1489	2.9409e-06	7.59626e-05	Red1	330
chr2	211906	212921	1.14551	1.15699e-06	3.22419e-05	Red1	1016
chr2	220123	220771	1.23495	2.60555e-11	1.3206e-09	Red1	649
chr2	234146	235390	1.59383	5.21795e-57	1.04592e-54	Red1	1245
chr2	243566	245653	1.45937	9.20026e-36	1.2844e-33	Red1	2088
chr2	247494	250007	1.5221	3.67282e-53	6.96787e-51	Red1	2514
chr2	266988	267352	1.13922	6.18443e-06	0.000149806	Red1	365
chr2	267704	268287	1.16285	1.09034e-06	3.05098e-05	Red1	584
chr2	278255	279580	2.01184	4.62381e-257	3.56451e-254	Red1	1326
chr2	290133	290418	1.21876	1.78267e-10	8.31879e-09	Red1	286
chr2	303127	304193	1.21311	2.57111e-10	1.18086e-08	Red1	1067
chr2	388589	389132	1.22895	5.31618e-12	2.86616e-10	Red1	544
chr2	395098	396071	1.21144	9.33254e-12	4.92436e-10	Red1	974
chr2	444005	444689	1.17265	8.50746e-08	2.85365e-06	Red1	685
chr2	449002	449302	1.16907	7.6373e-07	2.19806e-05	Red1	301
chr2	459603	459910	1.18452	7.67627e-08	2.59281e-06	Red1	308
chr2	498325	500143	1.30907	1.87543e-18	1.5153e-16	Red1	1819
chr2	512735	513288	1.25587	4.39137e-15	2.95529e-13	Red1	554
chr2	516894	517776	1.24186	2.05116e-14	1.32465e-12	Red1	883
chr2	540733	541430	1.16797	1.70267e-07	5.45431e-06	Red1	698
chr2	541859	542328	1.14876	7.05001e-06	0.000168764	Red1	470
chr2	551016	551419	1.15096	2.92772e-06	7.56484e-05	Red1	404
chr2	573373	574439	1.24355	8.48399e-13	4.88315e-11	Red1	1067
chr2	631710	632338	1.16548	5.41215e-07	1.59717e-05	Red1	629
chr2	654522	656094	1.18087	9.5865e-09	3.66387e-07	Red1	1573
chr2	673613	674173	1.22124	3.5059e-11	1.75457e-09	Red1	561
chr2	695223	696179	1.20317	1.92128e-09	8.00645e-08	Red1	957
chr2	731648	732930	1.25347	5.56801e-14	3.49301e-12	Red1	1283
chr2	750588	751115	1.25222	1.05974e-13	6.52379e-12	Red1	528
chr2	751424	751699	1.23645	6.59781e-13	3.82913e-11	Red1	276
chr2	802586	802925	1.32067	8.53297e-23	8.24708e-21	Red1	340
chr3	29627	31144	1.205	1.59908e-09	6.72868e-08	Red1	1518
chr3	37233	37554	1.2354	1.39059e-11	7.22104e-10	Red1	322
chr3	54979	55470	1.16133	2.20867e-07	6.95296e-06	Red1	492
chr3	64025	64499	1.26908	1.77869e-18	1.43847e-16	Red1	475
chr3	64950	65453	1.27686	1.53851e-15	1.0639e-13	Red1	504
chr3	76169	76817	1.1575	1.1021e-07	3.63622e-06	Red1	649
chr3	99965	101961	1.72677	6.53732e-89	1.84544e-86	Red1	1997
chr3	104886	105506	1.25083	4.92153e-16	3.49945e-14	Red1	621
chr3	129072	131318	1.47467	8.7438e-46	1.47911e-43	Red1	2247
chr3	143653	144533	1.18189	3.74136e-08	1.32221e-06	Red1	881
chr3	172954	173456	1.24381	3.77051e-12	2.05816e-10	Red1	503
chr3	189581	190188	1.15885	1.09698e-06	3.06839e-05	Red1	608
chr3	190511	190848	1.23503	1.07622e-11	5.65106e-10	Red1	338
chr3	191207	192103	1.19958	2.75315e-09	1.126e-07	Red1	897
chr3	194039	195214	1.28651	9.44061e-18	7.36377e-16	Red1	1176
chr3	206919	207335	1.24523	6.56599e-13	3.81154e-11	Red1	417
chr3	208178	208592	1.22748	9.40589e-11	4.51565e-09	Red1	415
chr3	214166	214665	1.24768	3.2107e-14	2.0488e-12	Red1	500
chr3	217874	218170	1.29646	1.29957e-18	1.05755e-16	Red1	297
chr3	218476	219195	1.23836	5.24083e-13	3.0662e-11	Red1	720
chr3	222006	222926	1.14093	4.11093e-06	0.000103243	Red1	921
chr3	290095	291175	1.25415	7.21274e-13	4.17542e-11	Red1	1081
chr3	311517	313686	1.15275	3.55828e-10	1.60876e-08	Red1	2170
chr3	313991	314645	1.18003	1.52968e-12	8.62383e-11	Red1	655
chr4	25305	27109	1.50158	1.47028e-42	2.34585e-40	Red1	1805
chr4	37839	38164	1.21499	7.20444e-11	3.50058e-09	Red1	326
chr4	38549	39044	1.16238	9.05295e-07	2.57247e-05	Red1	496
chr4	53348	55101	1.31173	1.00972e-20	9.03649e-19	Red1	1754
chr4	66123	66441	1.20804	7.69502e-10	3.3529e-08	Red1	319
chr4	143569	144636	1.26609	2.52522e-15	1.72385e-13	Red1	1068
chr4	187476	187929	1.22055	1.08333e-10	5.17202e-09	Red1	454
chr4	204848	205166	1.17245	1.33746e-07	4.35712e-06	Red1	319
chr4	245175	245524	1.16057	3.14557e-07	9.65851e-06	Red1	350
chr4	253426	254410	1.27352	1.21899e-15	8.47813e-14	Red1	985
chr4	332828	333608	1.25775	3.58426e-13	2.12373e-11	Red1	781
chr4	372312	372877	1.17382	1.82188e-07	5.81152e-06	Red1	566
chr4	375786	377023	1.22049	6.94704e-12	3.70962e-10	Red1	1238
chr4	377749	379496	1.42897	5.99101e-34	8.01309e-32	Red1	1748
chr4	388619	388891	1.25548	8.08537e-14	5.0188e-12	Red1	273
chr4	399931	401283	1.24202	5.64937e-14	3.54242e-12	Red1	1353
chr4	415132	415423	1.23335	3.65258e-13	2.16172e-11	Red1	292
chr4	439657	442279	1.48888	5.45632e-50	9.86052e-48	Red1	2623
chr4	444661	447568	1.52175	3.15137e-51	5.80363e-49	Red1	2908
chr4	455161	457614	1.54658	1.47096e-57	2.97167e-55	Red1	2454
chr4	470676	471513	1.17125	2.15566e-07	6.79689e-06	Red1	838
chr4	474989	476282	1.45792	2.77779e-36	3.92283e-34	Red1	1294
chr4	491184	491807	1.26003	5.29541e-14	3.32966e-12	Red1	624
chr4	492549	492881	1.17048	5.77551e-08	1.98793e-06	Red1	333
chr4	509791	510825	1.23495	2.60555e-11	1.3206e-09	Red1	1035
chr4	554748	555513	1.35661	8.32147e-25	8.62184e-23	Red1	766
chr4	584789	585712	1.18515	1.35494e-08	5.08405e-07	Red1	924
chr4	606447	608044	1.30353	5.08042e-19	4.21697e-17	Red1	1598
chr4	623862	624878	1.25607	2.4615e-14	1.58234e-12	Red1	1017
chr4	640139	640932	1.31063	9.28966e-21	8.3253e-19	Red1	794
chr4	673568	673830	1.16658	3.16672e-07	9.71964e-06	Red1	263
chr4	698092	698914	1.26531	2.10475e-15	1.44378e-13	Red1	823
chr4	700596	701361	1.25143	4.97966e-14	3.13617e-12	Red1	766
chr4	712645	713099	1.20826	3.07397e-11	1.547e-09	Red1	455
chr4	752695	753230	1.25809	9.15377e-15	6.04644e-13	Red1	536
chr4	765798	766118	1.15853	1.22096e-06	3.38961e-05	Red1	321
chr4	791366	791877	1.28788	5.1892e-16	3.68553e-14	Red1	512
chr4	825971	826322	1.19929	5.30213e-10	2.35229e-08	Red1	352
chr4	828749	829330	1.15192	3.9678e-06	9.99194e-05	Red1	582
chr4	836463	837108	1.3015	8.6457e-21	7.76247e-19	Red1	646
chr4	840584	840973	1.17469	1.06074e-07	3.50736e-06	Red1	390
chr4	864208	864769	1.37844	8.84301e-36	1.23509e-33	Red1	562
chr4	898418	900870	1.28426	8.50942e-19	6.98715e-17	Red1	2453
chr4	921951	922273	1.23559	5.86543e-12	3.14992e-10	Red1	323
chr4	929336	929795	1.16406	1.39114e-06	3.82155e-05	Red1	460
chr4	937163	938041	1.31516	1.63682e-20	1.45312e-18	Red1	879
chr4	957880	958840	1.21582	4.96204e-10	2.2075e-08	Red1	961
chr4	965123	966133	1.22768	3.61077e-11	1.80522e-09	Red1	1011
chr4	1000130	1000691	1.21075	1.59276e-10	7.47515e-09	Red1	562
chr4	1042338	1043022	1.27445	3.971e-16	2.83857e-14	Red1	685
chr4	1044256	1044702	1.21909	2.0407e-10	9.47131e-09	Red1	447
chr4	1067031	1067342	1.14331	8.36893e-06	0.000197288	Red1	312
chr4	1068691	1069413	1.32046	5.14754e-20	4.47095e-18	Red1	723
chr4	1119947	1120291	1.18396	8.94355e-09	3.43455e-07	Red1	345
chr4	1191314	1192251	1.30995	3.89224e-23	3.80978e-21	Red1	938
chr4	1220482	1220877	1.24192	3.71364e-12	2.02782e-10	Red1	396
chr4	1255456	1255895	1.15801	1.11309e-06	3.11014e-05	Red1	440
chr4	1274601	1274866	1.18649	3.59799e-08	1.27424e-06	Red1	266
chr4	1284036	1284607	1.33254	1.18468e-20	1.05779e-18	Red1	572
chr4	1314532	1315155	1.20456	4.6443e-10	2.07429e-08	Red1	624
chr4	1379182	1380385	1.3712	1.28233e-24	1.31978e-22	Red1	1204
chr4	1406527	1407114	1.15968	2.12902e-06	5.64963e-05	Red1	588
chr4	1414601	1414897	1.15137	1.45912e-06	3.99494e-05	Red1	297
chr4	1424327	1424654	1.20656	3.31535e-09	1.34317e-07	Red1	328
chr4	1437657	1438944	1.28162	4.82059e-17	3.62243e-15	Red1	1288
chr4	1452615	1452899	1.21906	4.96707e-12	2.68454e-10	Red1	285
chr4	1480422	1480848	1.24315	7.12853e-13	4.12762e-11	Red1	427
chr4	1507216	1507747	1.861	6.54636e-120	2.30144e-117	Red1	532
chr5	35691	36203	1.28105	2.23049e-17	1.70648e-15	Red1	513
chr5	36477	37204	1.14707	7.92812e-06	0.000187979	Red1	728
chr5	65425	65691	1.28047	1.40767e-16	1.03252e-14	Red1	267
chr5	102468	102779	1.1492	5.04638e-06	0.000124558	Red1	312
chr5	113897	115877	1.33919	2.13698e-21	1.96426e-19	Red1	1981
chr5	118645	119418	1.18282	7.80746e-09	3.01787e-07	Red1	774
chr5	156781	157476	1.22005	4.10204e-13	2.41936e-11	Red1	696
chr5	164509	167226	1.23744	1.46893e-13	8.94746e-12	Red1	2718
chr5	186037	187279	1.20767	3.06606e-10	1.3965e-08	Red1	1243
chr5	187665	187985	1.2495	1.12642e-13	6.91831e-12	Red1	321
chr5	216751	218222	1.32921	1.53285e-25	1.6248e-23	Red1	1472
chr5	234980	235489	1.25378	4.29932e-13	2.53279e-11	Red1	510
chr5	235766	236184	1.20179	2.26418e-09	9.35363e-08	Red1	419
chr5	255911	256191	1.14015	9.51415e-06	0.00022161	Red1	281
chr5	273457	273773	1.16272	3.3305e-07	1.01885e-05	Red1	317
chr5	307855	308954	1.15976	8.80907e-07	2.50796e-05	Red1	1100
chr5	332555	332840	1.2449	1.26386e-13	7.73749e-12	Red1	286
chr5	367549	368862	1.18422	7.36953e-09	2.85983e-07	Red1	1314
chr5	421001	421753	1.22632	2.91608e-13	1.7386e-11	Red1	753
chr5	458060	459025	1.20349	4.11415e-10	1.84672e-08	Red1	966
chr5	466218	466779	1.26836	8.5487e-15	5.65458e-13	Red1	562
chr5	521044	521603	1.35136	2.51131e-22	2.38946e-20	Red1	560
chr5	530011	530269	1.15006	3.31826e-06	8.48282e-05	Red1	259
chr5	550843	551121	1.13806	9.27086e-06	0.00021673	Red1	279
chr6	31610	32028	1.15952	1.42138e-06	3.89861e-05	Red1	419
chr6	69096	69694	1.16412	2.63645e-07	8.19823e-06	Red1	599
chr6	97655	98370	1.21581	1.39412e-11	7.24002e-10	Red1	716
chr6	118428	119040	1.2565	4.13523e-13	2.43837e-11	Red1	613
chr6	129361	129785	1.16513	8.7878e-07	2.50236e-05	Red1	425
chr6	132498	134830	1.45199	1.23055e-44	2.03939e-42	Red1	2333
chr6	144673	146817	1.31073	2.12618e-19	1.7968e-17	Red1	2145
chr6	151118	153077	1.26499	1.14314e-15	7.96159e-14	Red1	1960
chr6	154451	155743	1.35167	1.51705e-28	1.75914e-26	Red1	1293
chr6	157398	157691	1.19928	2.5004e-09	1.02731e-07	Red1	294
chr6	158664	159051	1.17344	1.02398e-07	3.39289e-06	Red1	388
chr6	166788	167194	1.1999	4.678e-09	1.86033e-07	Red1	407
chr6	171980	172703	1.18625	1.34419e-09	5.7044e-08	Red1	724
chr6	201235	202473	1.26154	1.62218e-13	9.85598e-12	Red1	1239
chr6	215946	216972	1.23822	4.23936e-13	2.49804e-11	Red1	1027
chr6	248645	249348	1.26199	8.32722e-14	5.16416e-12	Red1	704
chr7	16613	16998	1.15548	4.18408e-06	0.00010493	Red1	386
chr7	63871	64184	1.17133	6.5429e-07	1.9034e-05	Red1	314
chr7	90147	90494	1.24411	7.00971e-13	4.06069e-11	Red1	348
chr7	101412	102231	1.24575	3.56944e-12	1.95308e-10	Red1	820
chr7	139757	140158	1.24562	3.53509e-13	2.09556e-11	Red1	402
chr7	144902	145189	1.22718	5.63508e-12	3.02998e-10	Red1	288
chr7	170156	170969	1.33495	9.59622e-21	8.59409e-19	Red1	814
chr7	171262	172025	1.30878	2.06824e-20	1.82768e-18	Red1	764
chr7	240639	241069	1.18216	2.19639e-08	8.00958e-07	Red1	431
chr7	252248	252601	1.19737	8.84545e-10	3.83151e-08	Red1	354
chr7	260029	261098	1.17958	1.80501e-08	6.65825e-07	Red1	1070
chr7	274846	275189	1.16081	8.35084e-07	2.38611e-05	Red1	344
chr7	297802	298380	1.14144	5.35402e-06	0.000131368	Red1	579
chr7	348711	349257	1.15324	6.92309e-06	0.000166211	Red1	547
chr7	350117	350882	1.19774	1.35759e-08	5.09354e-07	Red1	766
chr7	359526	360098	1.15909	1.20893e-06	3.35846e-05	Red1	573
chr7	388930	389317	1.17647	3.45685e-08	1.22679e-06	Red1	388
chr7	394967	395689	1.25868	1.55955e-14	1.01555e-12	Red1	723
chr7	406834	407208	1.20921	1.64854e-10	7.72645e-09	Red1	375
chr7	440004	440388	1.30112	1.13006e-17	8.78011e-16	Red1	385
chr7	467816	469555	1.40666	2.82228e-32	3.62493e-30	Red1	1740
chr7	472838	474474	1.18514	4.11311e-09	1.64748e-07	Red1	1637
chr7	502877	505294	1.6429	5.26502e-79	1.35644e-76	Red1	2418
chr7	507471	508794	1.30626	5.37403e-22	5.0501e-20	Red1	1324
chr7	519833	520560	1.14367	1.48511e-06	4.05443e-05	Red1	728
chr7	520949	521623	1.28656	2.25268e-18	1.81217e-16	Red1	675
chr7	530274	531441	1.35514	2.19079e-23	2.16222e-21	Red1	1168
chr7	553631	554440	1.28763	2.25113e-18	1.81092e-16	Red1	810
chr7	585907	586344	1.30665	4.91926e-18	3.89224e-16	Red1	438
chr7	603747	604890	1.23612	2.00124e-12	1.1174e-10	Red1	1144
chr7	607572	607871	1.16014	7.70442e-08	2.60178e-06	Red1	300
chr7	611865	612909	1.39909	2.03986e-32	2.62906e-30	Red1	1045
chr7	630035	632127	1.21445	1.15497e-10	5.50136e-09	Red1	2093
chr7	675781	676089	1.22976	6.91831e-12	3.69505e-10	Red1	309
chr7	681818	683035	1.28715	6.79673e-17	5.06757e-15	Red1	1218
chr7	724557	726016	1.21659	9.68724e-11	4.64472e-09	Red1	1460
chr7	747520	748364	1.20054	6.95713e-10	3.04789e-08	Red1	845
chr7	748710	749246	1.19535	4.31797e-09	1.7256e-07	Red1	537
chr7	762860	763387	1.25749	6.60693e-15	4.40048e-13	Red1	528
chr7	777802	778560	1.19822	8.25867e-09	3.18383e-07	Red1	759
chr7	783548	783872	1.16515	4.91972e-07	1.4612e-05	Red1	325
chr7	791213	791485	1.14936	4.85356e-06	0.000120146	Red1	273
chr7	804361	805039	1.2155	1.70608e-11	8.78719e-10	Red1	679
chr7	833387	834055	1.41636	3.08958e-31	3.86367e-29	Red1	669
chr7	858337	858628	1.15713	7.53963e-07	2.1718e-05	Red1	292
chr7	870978	871379	1.1719	2.121e-07	6.69391e-06	Red1	402
chr7	935263	935788	1.21679	2.73521e-10	1.2517e-08	Red1	526
chr7	936087	936771	1.20504	9.93002e-10	4.27504e-08	Red1	685
chr7	948658	948992	1.19654	1.63572e-08	6.07184e-07	Red1	335
chr7	949455	949772	1.14128	3.4728e-06	8.84708e-05	Red1	318
chr7	960806	961509	1.19743	1.33958e-09	5.68565e-08	Red1	704
chr7	990453	990853	1.14218	6.51448e-06	0.000157163	Red1	401
chr7	1057007	1057446	1.14226	7.6968e-06	0.000182936	Red1	440
chr8	17744	18574	1.2665	1.50141e-14	9.78588e-13	Red1	831
chr8	23146	23459	1.19617	5.97874e-09	2.34661e-07	Red1	314
chr8	28751	29493	1.15506	5.36327e-06	0.000131577	Red1	743
chr8	45507	46203	1.309	4.04483e-19	3.3721e-17	Red1	697
chr8	55458	56331	1.55151	7.76605e-53	1.46589e-50	Red1	874
chr8	59191	60703	1.16431	1.74872e-08	6.46205e-07	Red1	1513
chr8	71727	72435	1.25775	3.58426e-13	2.12373e-11	Red1	709
chr8	79559	80513	1.15983	1.79205e-06	4.82092e-05	Red1	955
chr8	99781	101933	1.29158	1.14604e-18	9.35406e-17	Red1	2153
chr8	107858	111277	1.53124	4.05695e-60	8.46837e-58	Red1	3420
chr8	118924	119467	1.48035	3.46976e-46	5.90881e-44	Red1	544
chr8	119921	120509	1.22174	2.66575e-10	1.22264e-08	Red1	589
chr8	123155	123556	1.1786	7.73357e-10	3.36899e-08	Red1	402
chr8	136097	136646	1.25598	5.36043e-14	3.36667e-12	Red1	550
chr8	156100	156678	1.16347	7.16127e-07	2.0699e-05	Red1	579
chr8	157005	157463	1.25086	1.46859e-13	8.9454e-12	Red1	459
chr8	158784	159148	1.1827	2.77683e-08	9.99425e-07	Red1	365
chr8	183933	185840	1.2775	9.67164e-17	7.15155e-15	Red1	1908
chr8	196321	197037	1.20618	2.10567e-09	8.7269e-08	Red1	717
chr8	200933	201329	1.17569	1.03233e-07	3.41916e-06	Red1	397
chr8	211552	212213	1.18767	1.24414e-08	4.68846e-07	Red1	662
chr8	248204	248741	1.18737	5.2723e-09	2.08353e-07	Red1	538
chr8	257494	258043	1.18619	1.74353e-08	6.44362e-07	Red1	550
chr8	392121	392764	1.16654	1.25661e-06	3.48121e-05	Red1	644
chr8	398356	398823	1.18484	8.10233e-08	2.7286e-06	Red1	468
chr8	474783	475401	1.24153	1.97379e-13	1.19152e-11	Red1	619
chr8	491893	492169	1.30436	1.16172e-17	9.02194e-16	Red1	277
chr8	514367	514631	1.17252	1.47999e-07	4.78729e-06	Red1	265
chr8	522168	522600	1.26735	5.32844e-14	3.34965e-12	Red1	433
chr9	51068	51338	1.22431	3.50671e-11	1.75485e-09	Red1	271
chr9	90184	90646	1.14817	3.62468e-06	9.20428e-05	Red1	463
chr9	144367	144623	1.1449	3.61726e-06	9.18713e-05	Red1	257
chr9	162166	162954	1.15289	1.47727e-06	4.03766e-05	Red1	789
chr9	182011	182359	1.26159	9.65606e-14	5.96074e-12	Red1	349
chr9	186195	186682	1.18985	2.80014e-09	1.14446e-07	Red1	488
chr9	216903	218031	1.36932	3.46099e-27	3.85212e-25	Red1	1129
chr9	251711	252369	1.18187	3.15e-09	1.27903e-07	Red1	659
chr9	264547	265848	1.31812	4.11718e-21	3.74369e-19	Red1	1302
chr9	267124	267655	1.1648	1.38016e-07	4.48797e-06	Red1	532
chr9	296048	296633	1.25737	8.70362e-16	6.10239e-14	Red1	586
chr9	318215	318558	1.19993	1.6378e-09	6.88414e-08	Red1	344
chr9	331211	331798	1.24384	5.61565e-13	3.27793e-11	Red1	588
chr9	346526	347293	1.35263	3.90122e-24	3.95458e-22	Red1	768
chr9	349548	351639	1.65668	6.52229e-78	1.66073e-75	Red1	2092
chr9	364082	365752	1.23801	6.50579e-15	4.33411e-13	Red1	1671
chr9	372243	372591	1.14945	8.85136e-06	0.000207716	Red1	349
chr9	376738	378121	1.16328	3.6441e-07	1.1067e-05	Red1	1384
chr9	382572	383665	1.22735	1.83189e-14	1.18713e-12	Red1	1094
chr9	385104	386127	1.18513	1.16681e-09	4.9823e-08	Red1	1024
chr9	420368	421742	1.22889	2.16272e-12	1.20429e-10	Red1	1375
chr10	28065	28384	1.13137	3.79105e-07	1.14831e-05	Red1	320
chr10	39301	39984	1.18802	4.41784e-09	1.76129e-07	Red1	684
chr10	43061	43927	1.20374	5.26939e-09	2.08353e-07	Red1	867
chr10	106347	106695	1.21503	5.75043e-11	2.82085e-09	Red1	349
chr10	107077	108258	1.2071	1.51217e-10	7.11181e-09	Red1	1182
chr10	125868	126363	1.20413	6.04088e-11	2.95767e-09	Red1	496
chr10	147094	147661	1.19713	4.48921e-09	1.78855e-07	Red1	568
chr10	147958	148353	1.18437	5.2224e-08	1.80751e-06	Red1	396
chr10	163496	164499	1.229	1.44046e-12	8.1358e-11	Red1	1004
chr10	164863	165316	1.238	2.8655e-13	1.70923e-11	Red1	454
chr10	184557	185360	1.14469	8.94788e-06	0.000209797	Red1	804
chr10	209734	210296	1.1752	7.93542e-08	2.67541e-06	Red1	563
chr10	251177	251495	1.18214	1.3611e-07	4.42955e-06	Red1	319
chr10	269035	269737	1.20791	5.662e-10	2.50524e-08	Red1	703
chr10	298372	298774	1.18912	2.49896e-09	1.02674e-07	Red1	403
chr10	307357	308317	1.15209	2.87813e-06	7.44612e-05	Red1	961
chr10	346845	347114	1.234	6.94225e-12	3.70715e-10	Red1	270
chr10	368167	369261	1.36797	2.67917e-30	3.26663e-28	Red1	1095
chr10	369859	370492	1.24062	6.79047e-13	3.93822e-11	Red1	634
chr10	393959	394218	1.20734	2.95189e-09	1.20359e-07	Red1	260
chr10	408840	410327	1.36441	1.28322e-27	1.4471e-25	Red1	1488
chr10	416997	417318	1.24815	2.27091e-12	1.26293e-10	Red1	322
chr10	430262	432254	1.59739	2.28402e-64	5.01765e-62	Red1	1993
chr10	439860	443061	1.45037	1.17328e-42	1.87499e-40	Red1	3202
chr10	463377	464202	1.16555	4.5568e-07	1.36195e-05	Red1	826
chr10	500860	501470	1.21926	1.95043e-10	9.06943e-09	Red1	611
chr10	568058	568419	1.14661	6.50984e-06	0.000157058	Red1	362
chr10	568898	569391	1.30499	4.96821e-20	4.31718e-18	Red1	494
chr10	574131	575162	1.2405	2.46093e-13	1.47571e-11	Red1	1032
chr10	589635	591181	1.21525	6.33432e-12	3.3932e-10	Red1	1547
chr10	635272	635541	1.18024	5.02123e-08	1.74165e-06	Red1	270
chr10	652936	653295	1.21843	2.18419e-10	1.00972e-08	Red1	360
chr11	8137	8536	1.16767	5.15929e-07	1.52746e-05	Red1	400
chr11	27280	27759	1.15752	2.13314e-06	5.65992e-05	Red1	480
chr11	42955	43353	1.14591	3.13632e-06	8.06325e-05	Red1	399
chr11	55065	56274	1.26076	2.67362e-17	2.03564e-15	Red1	1210
chr11	77396	77788	1.14143	5.17857e-06	0.000127383	Red1	393
chr11	85770	87119	1.28881	1.21647e-17	9.43844e-16	Red1	1350
chr11	129742	130100	1.14801	3.88267e-06	9.79445e-05	Red1	359
chr11	131620	132474	1.21267	3.42358e-10	1.55071e-08	Red1	855
chr11	159686	159979	1.16368	1.14858e-06	3.20251e-05	Red1	294
chr11	212560	212934	1.19404	6.96514e-09	2.71007e-07	Red1	375
chr11	221291	221668	1.1786	2.92186e-08	1.04764e-06	Red1	378
chr11	239134	239550	1.26232	9.39291e-15	6.19869e-13	Red1	417
chr11	252747	253861	1.29662	2.27929e-18	1.83316e-16	Red1	1115
chr11	265148	265882	1.19374	2.65399e-10	1.2175e-08	Red1	735
chr11	266139	266683	1.26619	3.56615e-16	2.55564e-14	Red1	545
chr11	280519	280878	1.19067	6.58431e-09	2.56921e-07	Red1	360
chr11	288935	289304	1.18712	4.84685e-08	1.68675e-06	Red1	370
chr11	325796	326163	1.23562	4.14668e-12	2.25658e-10	Red1	368
chr11	330907	331242	1.20243	5.68107e-09	2.23548e-07	Red1	336
chr11	378183	378886	1.17194	5.54996e-08	1.9147e-06	Red1	704
chr11	379228	379520	1.18412	7.99687e-08	2.69482e-06	Red1	293
chr11	413536	414239	1.19435	4.32633e-09	1.72882e-07	Red1	704
chr11	419963	420589	1.27484	1.11635e-16	8.2319e-15	Red1	627
chr11	420916	421300	1.27068	2.08161e-15	1.42856e-13	Red1	385
chr11	432964	433577	1.39885	9.92659e-31	1.22433e-28	Red1	614
chr11	452903	455231	1.50686	8.89611e-57	1.77746e-54	Red1	2329
chr11	471603	472457	1.35475	2.22126e-28	2.56389e-26	Red1	855
chr11	497017	498124	1.37293	2.10233e-28	2.42773e-26	Red1	1108
chr11	522360	522628	1.15791	5.13322e-07	1.52027e-05	Red1	269
chr11	531747	532964	1.28047	9.57414e-16	6.69885e-14	Red1	1218
chr11	585980	586552	1.2114	1.21546e-09	5.1806e-08	Red1	573
chr11	632999	633508	1.21947	4.85512e-12	2.62573e-10	Red1	510
chr12	30993	31622	1.16977	5.09343e-07	1.50921e-05	Red1	630
chr12	32096	32956	1.27365	6.00759e-15	4.00959e-13	Red1	861
chr12	51822	52622	1.27068	6.7112e-16	4.73696e-14	Red1	801
chr12	104187	105315	1.31777	2.32488e-22	2.21462e-20	Red1	1129
chr12	121334	121728	1.31751	1.80842e-22	1.72942e-20	Red1	395
chr12	127767	128145	1.16588	1.15888e-06	3.22894e-05	Red1	379
chr12	134363	134626	1.14979	3.93722e-06	9.9211e-05	Red1	264
chr12	137824	138247	1.2734	1.43219e-14	9.34545e-13	Red1	424
chr12	143331	143971	1.14374	6.44629e-06	0.00015564	Red1	641
chr12	160570	162244	1.40154	1.3555e-30	1.66571e-28	Red1	1675
chr12	170039	170879	1.25177	8.16206e-13	4.70327e-11	Red1	841
chr12	182415	182805	1.15909	1.20893e-06	3.35846e-05	Red1	391
chr12	209798	211011	1.31387	6.84542e-20	5.91425e-18	Red1	1214
chr12	231452	232001	1.22011	1.95659e-11	1.00288e-09	Red1	550
chr12	266426	266887	1.20654	2.32226e-09	9.58164e-08	Red1	462
chr12	336239	336835	1.32177	4.01698e-20	3.50348e-18	Red1	597
chr12	381923	382251	1.23118	5.24566e-13	3.06832e-11	Red1	329
chr12	394781	395241	1.1556	1.01284e-06	2.85227e-05	Red1	461
chr12	420912	421299	1.17503	2.93197e-08	1.05109e-06	Red1	388
chr12	421565	422094	1.22269	2.34261e-11	1.19163e-09	Red1	530
chr12	429434	429969	1.17131	1.42548e-07	4.62136e-06	Red1	536
chr12	435449	438288	1.31181	6.35185e-21	5.73456e-19	Red1	2840
chr12	444917	445276	1.25055	1.43946e-12	8.1358e-11	Red1	360
chr12	460283	460670	1.02208	4.43466e-07	1.32779e-05	Red1	388
chr12	494555	495176	1.16964	3.82789e-07	1.15875e-05	Red1	622
chr12	495451	495943	1.20165	1.64274e-09	6.89573e-08	Red1	493
chr12	507840	509020	1.31825	1.3627e-19	1.16091e-17	Red1	1181
chr12	519605	520934	1.20605	1.52999e-10	7.19217e-09	Red1	1330
chr12	529880	530486	1.23723	3.79665e-12	2.07214e-10	Red1	607
chr12	530777	531424	1.27679	9.68724e-16	6.77642e-14	Red1	648
chr12	563628	564509	1.23288	8.60796e-12	4.559e-10	Red1	882
chr12	589698	590393	1.1582	1.35885e-06	3.73887e-05	Red1	696
chr12	624560	624939	1.23563	1.76522e-11	9.07988e-10	Red1	380
chr12	662553	663067	1.22237	5.39883e-12	2.90971e-10	Red1	515
chr12	674807	676131	1.16645	3.75794e-07	1.13891e-05	Red1	1325
chr12	717213	717802	1.18535	4.29438e-08	1.50411e-06	Red1	590
chr12	733979	734557	1.32905	6.19869e-23	6.02005e-21	Red1	579
chr12	760541	761125	1.19059	6.38072e-10	2.80602e-08	Red1	585
chr12	768596	769014	1.22081	1.25704e-10	5.96087e-09	Red1	419
chr12	775644	776236	1.17535	1.04181e-07	3.44866e-06	Red1	593
chr12	799779	800751	1.18661	6.38646e-09	2.49609e-07	Red1	973
chr12	851765	852349	1.25447	2.33938e-13	1.40443e-11	Red1	585
chr12	971178	971759	1.19547	6.85046e-09	2.66796e-07	Red1	582
chr12	1004403	1004702	1.18294	1.1572e-07	3.80733e-06	Red1	300
chr13	27492	27901	1.2019	5.28506e-10	2.34504e-08	Red1	410
chr13	39564	39826	1.1804	1.69832e-08	6.28521e-07	Red1	263
chr13	93796	94215	1.28649	1.6819e-16	1.22744e-14	Red1	420
chr13	161608	162346	1.26001	2.13255e-17	1.63268e-15	Red1	739
chr13	211765	212138	1.17352	3.30096e-07	1.01037e-05	Red1	374
chr13	212471	212974	1.15327	1.01548e-06	2.8591e-05	Red1	504
chr13	233596	233963	1.14718	6.92484e-06	0.000166246	Red1	368
chr13	238510	238829	1.31579	2.65155e-19	2.22998e-17	Red1	320
chr13	251181	251595	1.35334	3.89224e-25	4.07474e-23	Red1	415
chr13	255213	256884	1.43867	2.41157e-43	3.90391e-41	Red1	1672
chr13	259887	262117	1.28286	2.13206e-19	1.80136e-17	Red1	2231
chr13	275957	278567	1.52124	5.13216e-56	1.01461e-53	Red1	2611
chr13	295211	295588	1.2945	6.45357e-17	4.81726e-15	Red1	378
chr13	300445	301167	1.24929	2.92954e-13	1.74622e-11	Red1	723
chr13	339049	339746	1.17171	2.20587e-07	6.9448e-06	Red1	698
chr13	340451	340782	1.23377	6.50429e-12	3.48073e-10	Red1	332
chr13	356233	356773	1.16842	2.30924e-07	7.24953e-06	Red1	541
chr13	363268	364076	1.13876	3.75612e-06	9.51349e-05	Red1	809
chr13	379836	380185	1.16285	1.20765e-06	3.35506e-05	Red1	350
chr13	403523	404090	1.26212	1.2942e-14	8.46642e-13	Red1	568
chr13	415481	416451	1.26372	1.97015e-15	1.35394e-13	Red1	971
chr13	426410	426790	1.19812	2.8121e-09	1.14911e-07	Red1	381
chr13	442665	443184	1.17173	8.72027e-08	2.92106e-06	Red1	520
chr13	467126	468787	1.51129	1.27968e-51	2.37137e-49	Red1	1662
chr13	489283	490761	1.32694	3.1232e-24	3.17687e-22	Red1	1479
chr13	498752	499199	1.15326	1.57167e-06	4.27356e-05	Red1	448
chr13	506672	507838	1.30371	9.37778e-19	7.68245e-17	Red1	1167
chr13	520732	521372	1.22295	1.15771e-11	6.05578e-10	Red1	641
chr13	538007	539239	1.16105	2.45856e-07	7.67892e-06	Red1	1233
chr13	543240	543563	1.23879	4.7665e-12	2.57941e-10	Red1	324
chr13	549541	549937	1.18634	7.15682e-09	2.78099e-07	Red1	397
chr13	554055	554445	1.18602	1.02868e-08	3.91841e-07	Red1	391
chr13	578511	579179	1.22584	4.64195e-12	2.51391e-10	Red1	669
chr13	622354	623176	1.22266	1.26794e-11	6.61317e-10	Red1	823
chr13	640241	641826	1.37143	4.19469e-30	5.08862e-28	Red1	1586
chr13	669605	670704	1.34688	2.29087e-23	2.25944e-21	Red1	1100
chr13	698148	698962	1.30192	1.61845e-18	1.31099e-16	Red1	815
chr13	741686	742014	1.18051	6.58415e-08	2.246e-06	Red1	329
chr13	762709	763084	1.17695	1.71945e-07	5.50453e-06	Red1	376
chr13	797341	797833	1.18279	3.27522e-08	1.16724e-06	Red1	493
chr13	802774	803621	1.17471	9.80325e-08	3.26107e-06	Red1	848
chr13	855061	855922	1.20264	2.62494e-09	1.07585e-07	Red1	862
chr13	857451	858040	1.15385	4.11008e-06	0.000103224	Red1	590
chr13	863838	864241	1.19244	8.8687e-09	3.40714e-07	Red1	404
chr13	888981	890207	1.25651	6.34892e-14	3.96917e-12	Red1	1227
chr13	904230	904492	1.25001	8.47423e-14	5.25291e-12	Red1	263
chr14	39230	39614	1.15014	7.18373e-06	0.000171696	Red1	385
chr14	55440	55814	1.20955	1.07612e-09	4.61658e-08	Red1	375
chr14	154245	154770	1.16732	8.99146e-07	2.55623e-05	Red1	526
chr14	171565	172016	1.15318	2.35537e-06	6.20426e-05	Red1	452
chr14	194777	195511	1.25128	2.34099e-15	1.60103e-13	Red1	735
chr14	195782	196218	1.30231	2.35559e-20	2.07587e-18	Red1	437
chr14	214977	215485	1.20814	6.92309e-11	3.3686e-09	Red1	509
chr14	256189	256554	1.22395	5.30274e-13	3.10099e-11	Red1	366
chr14	259654	260148	1.17172	2.61933e-07	8.14854e-06	Red1	495
chr14	291197	292782	1.21114	2.2558e-12	1.25473e-10	Red1	1586
chr14	315677	316747	1.20272	2.06025e-10	9.55895e-09	Red1	1071
chr14	334685	335499	1.14362	8.89406e-06	0.000208641	Red1	815
chr14	343550	343973	1.43191	7.89587e-37	1.12824e-34	Red1	424
chr14	352395	353078	1.1779	8.6904e-08	2.91145e-06	Red1	684
chr14	359594	359857	1.2571	2.39773e-14	1.54206e-12	Red1	264
chr14	389319	390018	1.23799	1.05269e-12	6.01174e-11	Red1	700
chr14	390339	390628	1.22144	1.30167e-11	6.7825e-10	Red1	290
chr14	396744	397614	1.24332	5.12979e-12	2.76994e-10	Red1	871
chr14	410111	410437	1.17569	5.93636e-08	2.03751e-06	Red1	327
chr14	420700	421100	1.17442	4.83437e-08	1.68256e-06	Red1	401
chr14	436894	437320	1.19047	5.36871e-09	2.11817e-07	Red1	427
chr14	438421	438881	1.20727	5.02736e-10	2.23517e-08	Red1	461
chr14	456454	457076	1.19281	1.29951e-08	4.88697e-07	Red1	623
chr14	469983	470555	1.30988	2.38781e-19	2.01187e-17	Red1	573
chr14	474948	476540	1.31728	4.41164e-20	3.84061e-18	Red1	1593
chr14	533452	533754	1.20818	7.79184e-10	3.39336e-08	Red1	303
chr14	534303	534568	1.24695	2.84839e-12	1.57141e-10	Red1	266
chr14	583292	584579	1.206	1.99086e-10	9.24932e-09	Red1	1288
chr14	610476	613046	1.2504	2.19989e-14	1.41808e-12	Red1	2571
chr14	615183	617197	1.29389	3.15428e-19	2.64363e-17	Red1	2015
chr14	638362	639385	1.32618	1.68655e-25	1.78608e-23	Red1	1024
chr14	642050	642321	1.20188	2.30701e-09	9.5216e-08	Red1	272
chr14	643777	644798	1.25873	1.54383e-14	1.00554e-12	Red1	1022
chr14	648311	648760	1.15464	1.06365e-06	2.98511e-05	Red1	450
chr14	654071	655197	1.26144	4.66015e-16	3.31665e-14	Red1	1127
chr15	35922	36331	1.21732	6.20583e-17	4.63554e-15	Red1	410
chr15	132134	132905	1.31687	1.67494e-21	1.54597e-19	Red1	772
chr15	149295	149670	1.16854	2.38298e-07	7.46414e-06	Red1	376
chr15	150411	151327	1.30133	7.10886e-18	5.58085e-16	Red1	917
chr15	188969	189401	1.23198	2.509e-11	1.27298e-09	Red1	433
chr15	213931	214321	1.17864	5.62121e-08	1.93785e-06	Red1	391
chr15	266425	266687	1.17689	2.03254e-08	7.44183e-07	Red1	263
chr15	298728	299143	1.169	1.31768e-07	4.29635e-06	Red1	416
chr15	307928	308545	1.15806	1.80946e-06	4.86463e-05	Red1	618
chr15	309176	309578	1.17006	6.69545e-08	2.28176e-06	Red1	403
chr15	310353	310766	1.18937	7.7133e-09	2.98662e-07	Red1	414
chr15	321157	322970	1.3749	7.17133e-34	9.57856e-32	Red1	1814
chr15	331514	335638	1.51383	1.42988e-55	2.80931e-53	Red1	4125
chr15	346034	346342	1.17682	1.25594e-08	4.73064e-07	Red1	309
chr15	371742	372743	1.2352	1.54454e-12	8.70563e-11	Red1	1002
chr15	391778	393050	1.3779	1.37943e-29	1.65006e-27	Red1	1273
chr15	433894	434294	1.16732	4.69289e-07	1.39859e-05	Red1	401
chr15	451114	451488	1.20552	1.40291e-09	5.93663e-08	Red1	375
chr15	454955	455534	1.22076	5.67153e-12	3.04916e-10	Red1	580
chr15	468754	469166	1.14353	9.33254e-06	0.000218042	Red1	413
chr15	482660	483040	1.26123	1.2738e-16	9.36052e-15	Red1	381
chr15	564557	565015	1.20951	3.10742e-11	1.56354e-09	Red1	459
chr15	581021	581927	1.35871	2.01048e-23	1.98793e-21	Red1	907
chr15	589043	589321	1.19401	6.38602e-10	2.80815e-08	Red1	279
chr15	589716	591042	1.33939	1.53497e-22	1.47062e-20	Red1	1327
chr15	608687	609112	1.25309	1.56531e-13	9.517e-12	Red1	426
chr15	610238	610559	1.14727	4.78377e-06	0.00011856	Red1	322
chr15	635747	636707	1.2728	1.12099e-14	7.36377e-13	Red1	961
chr15	659779	660108	1.16838	2.08617e-07	6.59128e-06	Red1	330
chr15	677446	677819	1.16274	4.68242e-08	1.63253e-06	Red1	374
chr15	696988	697512	1.21798	2.14067e-10	9.91585e-09	Red1	525
chr15	698006	698708	1.15927	7.25655e-07	2.09556e-05	Red1	703
chr15	729335	729643	1.14814	8.11521e-06	0.000192044	Red1	309
chr15	736408	736774	1.21742	3.58806e-10	1.62155e-08	Red1	367
chr15	752305	752685	1.1904	8.83141e-09	3.39375e-07	Red1	381
chr15	766820	767157	1.14939	1.14549e-06	3.19441e-05	Red1	338
chr15	777937	778367	1.41527	5.44127e-34	7.28954e-32	Red1	431
chr15	778950	779440	1.20326	3.55582e-09	1.43582e-07	Red1	491
chr15	832767	833080	1.15332	7.75961e-07	2.22792e-05	Red1	314
chr15	833823	834547	1.23297	3.23445e-11	1.62476e-09	Red1	725
chr15	935713	936239	1.23714	2.73275e-12	1.50963e-10	Red1	527
chr15	936655	937015	1.24293	1.11815e-15	7.79112e-14	Red1	361
chr15	966330	966954	1.17104	1.55665e-07	5.01984e-06	Red1	625
chr15	983953	984833	1.17592	9.24656e-08	3.08646e-06	Red1	881
chr15	992479	993365	1.23906	1.33906e-12	7.58578e-11	Red1	887
chr16	43240	43599	1.20348	4.26491e-09	1.70534e-07	Red1	360
chr16	51189	52192	1.26735	5.32844e-14	3.34965e-12	Red1	1004
chr16	70848	72083	1.20301	8.08035e-10	3.51342e-08	Red1	1236
chr16	88898	91227	1.24285	1.04761e-13	6.4506e-12	Red1	2330
chr16	168101	168365	1.15056	1.37927e-06	3.79123e-05	Red1	265
chr16	193618	194111	1.32516	1.48594e-20	1.32099e-18	Red1	494
chr16	212209	212665	1.1449	3.61726e-06	9.18713e-05	Red1	457
chr16	220208	220916	1.26129	3.97924e-14	2.52348e-12	Red1	709
chr16	250054	251178	1.39068	2.35722e-28	2.71644e-26	Red1	1125
chr16	254981	255245	1.14915	3.586e-06	9.11339e-05	Red1	265
chr16	275652	277133	1.27397	2.88403e-17	2.1928e-15	Red1	1482
chr16	331267	331752	1.34776	6.24885e-22	5.86138e-20	Red1	486
chr16	396202	397113	1.29112	1.34029e-19	1.14209e-17	Red1	912
chr16	397703	398065	1.16182	2.96388e-07	9.13524e-06	Red1	363
chr16	421993	422649	1.16132	1.24283e-06	3.44588e-05	Red1	657
chr16	445230	445586	1.31415	2.1096e-18	1.70059e-16	Red1	357
chr16	471543	471995	1.22728	1.69746e-11	8.7438e-10	Red1	453
chr16	472884	473191	1.18991	3.45422e-09	1.39685e-07	Red1	308
chr16	486481	487144	1.16211	5.60777e-07	1.64911e-05	Red1	664
chr16	509571	510520	1.26531	4.80176e-14	3.02691e-12	Red1	950
chr16	511382	511999	1.18914	5.62613e-09	2.21488e-07	Red1	618
chr16	533615	534055	1.32931	1.6308e-20	1.44777e-18	Red1	441
chr16	541305	542658	1.24576	3.49784e-14	2.22587e-12	Red1	1354
chr16	549220	551629	1.77953	1.64816e-119	5.78096e-117	Red1	2410
chr16	561054	561828	1.71158	6.70502e-81	1.75711e-78	Red1	775
chr16	576506	577379	1.18606	1.38886e-09	5.8799e-08	Red1	874
chr16	577720	578366	1.16337	1.04337e-06	2.93231e-05	Red1	647
chr16	599855	601121	1.14831	1.46622e-06	4.01292e-05	Red1	1267
chr16	620153	620767	1.20627	1.69473e-09	7.10346e-08	Red1	615
chr16	623547	623806	1.21493	1.01014e-10	4.83493e-09	Red1	260
chr16	624549	625252	1.18296	3.61926e-08	1.28142e-06	Red1	704
chr16	636782	637171	1.16191	3.06041e-07	9.41413e-06	Red1	390
chr16	637476	637843	1.17696	4.49262e-08	1.56978e-06	Red1	368
chr16	649546	650349	1.28502	4.84284e-16	3.44429e-14	Red1	804
chr16	691588	692544	1.25082	1.25343e-13	7.67361e-12	Red1	957
chr16	733439	734045	1.15006	3.31826e-06	8.48282e-05	Red1	607
chr16	803770	804359	1.20686	1.32755e-09	5.63703e-08	Red1	590
chr16	815265	817208	1.2109	2.28834e-10	1.05577e-08	Red1	1944
chr16	835019	835886	1.36289	9.27043e-27	1.01906e-24	Red1	868
chr16	916349	917530	1.2531	1.50938e-15	1.044e-13	Red1	1182
chr10	435568	438459	3.04139	0	0	Centromere	2892
chr16	554654	556957	2.5347	5.71479e-301	5.44503e-298	Centromere	2304
chr1	1730	2008	1.33836	1.44245e-33	1.91293e-31	Nil	279
chr1	32493	32802	1.14854	2.18449e-06	5.78535e-05	Nil	310
chr1	219554	220000	1.21541	3.45144e-17	2.61336e-15	Nil	447
chr1	220493	220762	1.22014	1.45378e-14	9.48418e-13	Nil	270
chr1	222776	223118	1.25111	5.4689e-26	5.87625e-24	Nil	343
chr1	225698	226120	1.24752	2.85496e-15	1.94223e-13	Nil	423
chr1	228157	228546	1.34345	4.64622e-38	6.81083e-36	Nil	390
chr1	228804	229062	1.22654	1.15982e-10	5.52357e-09	Nil	259
chr2	104	463	1.91067	6.47143e-210	3.89942e-207	Nil	360
chr2	870	1325	1.5181	4.56037e-121	1.61436e-118	Nil	456
chr2	2894	3723	1.4368	3.64167e-48	6.40324e-46	Nil	830
chr2	5505	6391	1.84264	5.92925e-155	2.61216e-152	Nil	887
chr2	25005	25408	1.20533	1.41785e-10	6.69191e-09	Nil	404
chr2	86632	87238	1.25068	3.01648e-13	1.79639e-11	Nil	607
chr2	194618	195750	1.24618	3.84858e-17	2.90737e-15	Nil	1133
chr2	219102	219584	1.19797	8.03878e-09	3.10313e-07	Nil	483
chr2	228197	229008	1.18193	7.26123e-08	2.46076e-06	Nil	812
chr2	232110	232563	1.17454	2.12525e-07	6.70625e-06	Nil	454
chr2	232892	233550	1.23589	8.90635e-12	4.70674e-10	Nil	659
chr2	254612	254897	1.29144	5.60273e-18	4.42079e-16	Nil	286
chr2	275504	276162	1.46072	1.32954e-43	2.16371e-41	Nil	659
chr2	352208	352508	1.20134	7.71649e-09	2.98786e-07	Nil	301
chr2	376559	377274	1.18318	2.62295e-08	9.4676e-07	Nil	716
chr2	407598	407881	1.20182	1.57333e-09	6.62476e-08	Nil	284
chr2	417294	418110	1.31775	9.13482e-19	7.49376e-17	Nil	817
chr2	418760	419107	1.13829	9.31537e-07	2.63821e-05	Nil	348
chr2	427189	427496	1.20333	2.07816e-10	9.63829e-09	Nil	308
chr2	506759	507197	1.17086	2.33115e-07	7.31375e-06	Nil	439
chr2	523203	523562	1.15467	5.01153e-06	0.00012376	Nil	360
chr2	597502	598023	1.22439	1.1229e-10	5.35439e-09	Nil	522
chr2	679728	679988	1.19219	5.18513e-10	2.3024e-08	Nil	261
chr2	716117	716453	1.15194	4.69462e-06	0.000116533	Nil	337
chr2	753831	754111	1.18195	1.06152e-07	3.50986e-06	Nil	281
chr2	758456	758891	1.18846	3.90256e-08	1.37581e-06	Nil	436
chr2	796931	797229	1.16874	6.18885e-07	1.8083e-05	Nil	299
chr2	805578	805918	1.26243	2.99158e-16	2.15377e-14	Nil	341
chr2	806714	807122	1.17054	3.60496e-12	1.97029e-10	Nil	409
chr3	1151	1729	1.2768	2.06016e-18	1.66112e-16	Nil	579
chr3	4926	5758	1.25725	9.13903e-16	6.40177e-14	Nil	833
chr3	6598	6930	1.21843	9.77687e-14	6.03115e-12	Nil	333
chr3	7207	8296	1.13516	2.04513e-07	6.46949e-06	Nil	1090
chr3	8586	9394	1.26166	1.07969e-20	9.65384e-19	Nil	809
chr3	9682	10217	1.17044	8.54221e-09	3.28799e-07	Nil	536
chr3	10618	11006	1.36493	1.15478e-30	1.42233e-28	Nil	389
chr3	11327	11754	2.06255	8.81049e-160	3.99945e-157	Nil	428
chr3	14033	17102	2.09575	4.65586e-184	2.47172e-181	Nil	3070
chr3	57332	57683	1.26742	1.02117e-14	6.72202e-13	Nil	352
chr3	103055	103339	1.26803	2.11641e-15	1.45178e-13	Nil	285
chr3	116768	117308	1.16396	5.58715e-07	1.64346e-05	Nil	541
chr3	118630	120279	1.2824	7.28115e-17	5.41876e-15	Nil	1650
chr3	124730	125233	1.15424	1.30939e-06	3.61235e-05	Nil	504
chr3	135349	135636	1.15397	4.13152e-06	0.000103717	Nil	288
chr3	180611	180983	1.22774	9.39723e-11	4.51565e-09	Nil	373
chr3	181550	181839	1.18214	1.41889e-07	4.60628e-06	Nil	290
chr3	198899	199193	1.25917	3.87793e-17	2.92954e-15	Nil	295
chr3	200392	200658	1.34776	6.24885e-22	5.86138e-20	Nil	267
chr3	226503	227415	1.18231	7.90952e-09	3.05555e-07	Nil	913
chr3	291717	292958	1.78341	1.45479e-92	4.21405e-90	Nil	1242
chr3	294849	295183	1.59859	2.73023e-57	5.49541e-55	Nil	335
chr3	306156	306902	1.09882	3.22835e-09	1.30948e-07	Nil	747
chr3	315815	316241	2.55566	0	0	Nil	427
chr4	2195	2479	1.21214	1.3449e-09	5.70729e-08	Nil	285
chr4	13771	14057	1.43177	4.77419e-32	6.10099e-30	Nil	287
chr4	70673	71194	1.18835	9.16263e-09	3.51415e-07	Nil	522
chr4	135195	135458	1.2248	3.16301e-11	1.59041e-09	Nil	264
chr4	223344	223665	1.17947	6.33067e-08	2.16441e-06	Nil	322
chr4	291292	291683	1.16486	8.80096e-07	2.50582e-05	Nil	392
chr4	311049	311360	1.15421	1.71439e-06	4.63276e-05	Nil	312
chr4	324642	325459	1.14718	6.92484e-06	0.000166246	Nil	818
chr4	328552	328822	1.17039	3.81408e-07	1.15481e-05	Nil	271
chr4	331828	332183	1.16774	1.06881e-06	2.99854e-05	Nil	356
chr4	361807	362243	1.19812	2.8121e-09	1.14911e-07	Nil	437
chr4	374124	374396	1.1943	7.67945e-09	2.9744e-07	Nil	273
chr4	391558	391975	1.21988	8.2737e-11	3.99512e-09	Nil	418
chr4	402963	403294	1.17179	2.89908e-07	8.94829e-06	Nil	332
chr4	404208	404703	1.18592	1.97761e-08	7.25137e-07	Nil	496
chr4	450561	451341	1.30733	3.50752e-18	2.7964e-16	Nil	781
chr4	453440	453711	1.20494	4.348e-09	1.737e-07	Nil	272
chr4	454509	454851	1.14563	5.02262e-06	0.000124017	Nil	343
chr4	462947	463809	1.54673	7.07131e-55	1.37594e-52	Nil	863
chr4	469068	470151	1.18573	3.95503e-08	1.39319e-06	Nil	1084
chr4	495531	495796	1.19583	1.11743e-08	4.23906e-07	Nil	266
chr4	542253	542977	1.52723	3.00885e-46	5.12743e-44	Nil	725
chr4	548820	549385	1.17765	4.10809e-08	1.44228e-06	Nil	566
chr4	552634	552951	1.21554	1.36239e-11	7.07978e-10	Nil	318
chr4	553262	553583	1.15432	4.25275e-06	0.00010652	Nil	322
chr4	577859	578256	1.24717	3.93188e-13	2.3222e-11	Nil	398
chr4	629237	629553	1.17974	2.00623e-07	6.36224e-06	Nil	317
chr4	657752	658047	1.26113	8.57038e-14	5.31007e-12	Nil	296
chr4	737732	738075	1.16843	9.68389e-07	2.73558e-05	Nil	344
chr4	773752	774135	1.16366	5.0768e-07	1.5047e-05	Nil	384
chr4	794543	794829	1.13984	6.37837e-06	0.000154142	Nil	287
chr4	837575	837898	1.17492	5.86287e-08	2.01632e-06	Nil	324
chr4	879796	880423	1.29506	6.90717e-25	7.17299e-23	Nil	628
chr4	895101	896078	1.23985	3.54977e-13	2.10426e-11	Nil	978
chr4	896799	897137	1.19811	2.18645e-09	9.04586e-08	Nil	339
chr4	905401	906145	1.15916	1.73097e-06	4.67434e-05	Nil	745
chr4	914959	915248	1.40732	2.65461e-40	4.06163e-38	Nil	290
chr4	920323	920946	1.35051	1.47741e-23	1.46825e-21	Nil	624
chr4	934367	934757	1.2692	2.23872e-14	1.44245e-12	Nil	391
chr4	1001732	1002044	1.19392	1.59192e-08	5.91725e-07	Nil	313
chr4	1008209	1008590	1.1687	2.72207e-07	8.44656e-06	Nil	382
chr4	1014376	1014857	1.15091	5.81795e-06	0.000141818	Nil	482
chr4	1018463	1019033	1.31415	2.1096e-18	1.70059e-16	Nil	571
chr4	1049063	1049383	1.19031	3.75215e-08	1.32575e-06	Nil	321
chr4	1186707	1187279	1.15353	4.77694e-06	0.000118397	Nil	573
chr4	1235491	1235963	1.14331	6.68636e-06	0.000160957	Nil	473
chr4	1237712	1237980	1.22022	8.60201e-13	4.94766e-11	Nil	269
chr4	1346446	1346795	1.23685	7.73749e-12	4.11207e-10	Nil	350
chr4	1357090	1357387	1.16774	1.06881e-06	2.99854e-05	Nil	298
chr4	1359176	1359438	1.27612	8.69961e-15	5.75175e-13	Nil	263
chr4	1442820	1443312	1.15533	3.91868e-06	9.87802e-05	Nil	493
chr4	1501716	1502113	1.14699	5.86543e-06	0.00014288	Nil	398
chr4	1502484	1503794	1.39565	2.25788e-28	2.60315e-26	Nil	1311
chr4	1523483	1523815	1.38616	2.49402e-26	2.70894e-24	Nil	333
chr4	1524268	1525207	2.08987	2.33346e-212	1.43219e-209	Nil	940
chr4	1525586	1527544	1.74598	1.32251e-89	3.75319e-87	Nil	1959
chr5	200	747	1.39006	1.31917e-64	2.9067e-62	Nil	548
chr5	1358	2131	1.35857	4.19759e-109	1.35831e-106	Nil	774
chr5	2748	3056	1.24712	2.05921e-28	2.37848e-26	Nil	309
chr5	4532	6080	1.56025	1.64551e-59	3.40722e-57	Nil	1549
chr5	10409	10950	1.26042	1.22405e-13	7.49894e-12	Nil	542
chr5	11398	11698	1.17254	5.53886e-07	1.63222e-05	Nil	301
chr5	12613	13854	1.91903	6.9024e-123	2.47172e-120	Nil	1242
chr5	136317	136913	1.25895	2.83335e-13	1.69239e-11	Nil	597
chr5	137601	137979	1.32136	3.92374e-19	3.27567e-17	Nil	379
chr5	138928	139192	1.39137	9.09913e-31	1.12331e-28	Nil	265
chr5	145117	150115	1.53701	2.43276e-58	4.96707e-56	Nil	4999
chr5	154189	154690	1.23356	1.76319e-12	9.89236e-11	Nil	502
chr5	154977	155980	1.32183	1.69122e-23	1.6761e-21	Nil	1004
chr5	222669	223075	1.23595	9.35406e-14	5.7783e-12	Nil	407
chr5	240106	240453	1.21174	1.63848e-10	7.68086e-09	Nil	348
chr5	257609	258001	1.14504	3.26821e-06	8.36392e-05	Nil	393
chr5	260646	261079	1.13457	9.95176e-06	0.000230924	Nil	434
chr5	369910	370237	1.19618	6.06303e-09	2.37804e-07	Nil	328
chr5	382692	383683	1.18288	6.35477e-08	2.1722e-06	Nil	992
chr5	436624	436972	1.16009	2.51895e-06	6.59341e-05	Nil	349
chr5	468505	468848	1.19417	4.44273e-10	1.98774e-08	Nil	344
chr5	469807	470265	1.16143	1.1588e-06	3.22894e-05	Nil	459
chr5	556527	557160	1.19173	1.29101e-08	4.85657e-07	Nil	634
chr5	565058	565399	1.35393	5.84521e-24	5.89251e-22	Nil	342
chr6	2386	2696	1.27714	5.45381e-20	4.73042e-18	Nil	311
chr6	5480	6349	1.63219	3.72392e-63	8.06678e-61	Nil	870
chr6	59715	60067	1.17063	1.1024e-07	3.63714e-06	Nil	353
chr6	61946	62420	1.1516	3.94439e-07	1.19157e-05	Nil	475
chr6	124183	124732	1.19493	7.77947e-09	3.00781e-07	Nil	550
chr6	135720	136050	1.14986	4.97703e-06	0.000122973	Nil	331
chr6	150016	150282	1.26289	2.59777e-14	1.66648e-12	Nil	267
chr6	187699	188198	1.18162	1.23848e-07	4.05303e-06	Nil	500
chr7	494	963	2.47058	0	0	Nil	470
chr7	1239	2128	1.31332	7.98546e-21	7.1796e-19	Nil	890
chr7	7416	7806	1.25303	7.64892e-16	5.37898e-14	Nil	391
chr7	9616	10648	1.29001	2.13059e-17	1.63117e-15	Nil	1033
chr7	15960	16356	1.20199	1.50685e-09	6.35711e-08	Nil	397
chr7	18041	18520	1.34994	2.67793e-22	2.5439e-20	Nil	480
chr7	172689	172981	1.1674	3.88866e-07	1.17587e-05	Nil	293
chr7	194608	194899	1.1695	3.0633e-07	9.42237e-06	Nil	292
chr7	278555	279021	1.1819	6.53913e-08	2.23141e-06	Nil	467
chr7	336947	337495	1.16437	6.34805e-07	1.8517e-05	Nil	549
chr7	340435	340758	1.17659	2.4354e-07	7.61097e-06	Nil	324
chr7	358650	359041	1.15692	1.13389e-06	3.16417e-05	Nil	392
chr7	385812	386174	1.19154	6.7811e-09	2.6421e-07	Nil	363
chr7	386703	387180	1.23784	7.09905e-14	4.42079e-12	Nil	478
chr7	387524	388455	1.1528	5.59539e-07	1.6457e-05	Nil	932
chr7	400725	400996	1.23615	2.09749e-11	1.07226e-09	Nil	272
chr7	429937	430323	1.18061	9.60285e-08	3.19831e-06	Nil	387
chr7	486863	487391	1.18878	7.84983e-09	3.03375e-07	Nil	529
chr7	493276	493662	1.1728	1.0415e-07	3.4477e-06	Nil	387
chr7	494885	495145	1.19719	4.11027e-09	1.64642e-07	Nil	261
chr7	500251	502521	1.26976	5.57699e-15	3.73164e-13	Nil	2271
chr7	527667	527950	1.15257	2.62748e-06	6.85536e-05	Nil	284
chr7	551171	551469	1.16273	1.58935e-06	4.31807e-05	Nil	299
chr7	563191	563685	1.15214	8.11447e-06	0.000192044	Nil	495
chr7	598190	598600	1.16406	5.76846e-07	1.69332e-05	Nil	411
chr7	608498	609036	1.15181	3.71484e-06	9.41651e-05	Nil	539
chr7	639093	639430	1.16766	8.16846e-08	2.74967e-06	Nil	338
chr7	639863	640305	1.18889	1.8244e-08	6.72636e-07	Nil	443
chr7	659114	659637	1.19216	1.36565e-08	5.11564e-07	Nil	524
chr7	683423	683769	1.16254	1.32804e-06	3.66008e-05	Nil	347
chr7	728178	728574	1.14214	6.09439e-06	0.000147792	Nil	397
chr7	781795	782492	1.17113	4.93617e-07	1.46578e-05	Nil	698
chr7	802339	802977	1.22036	8.13392e-12	4.31589e-10	Nil	639
chr7	819073	819603	1.29831	4.18023e-23	4.08413e-21	Nil	531
chr7	840829	841124	1.17278	3.25387e-07	9.96896e-06	Nil	296
chr7	869547	869968	1.17642	5.06326e-08	1.75538e-06	Nil	422
chr7	898550	898824	1.20202	2.74688e-09	1.12357e-07	Nil	275
chr7	959947	960214	1.17073	3.18632e-07	9.77575e-06	Nil	268
chr7	966170	966457	1.18973	2.73439e-08	9.84918e-07	Nil	288
chr7	1078028	1078438	1.45155	7.25772e-35	9.91745e-33	Nil	411
chr7	1081822	1082567	1.18339	1.2697e-13	7.76962e-12	Nil	746
chr7	1083372	1084195	1.49964	6.54636e-47	1.12798e-44	Nil	824
chr7	1084458	1084785	1.64539	1.57906e-65	3.51884e-63	Nil	328
chr8	1638	2002	1.12493	6.70672e-08	2.28549e-06	Nil	365
chr8	2572	2899	1.55357	5.11918e-81	1.34276e-78	Nil	328
chr8	56635	57237	1.18038	1.00863e-08	3.84548e-07	Nil	603
chr8	76268	76548	1.20409	8.00682e-10	3.48305e-08	Nil	281
chr8	96100	96455	1.21921	1.30647e-11	6.80597e-10	Nil	356
chr8	112233	112889	1.16672	3.61876e-07	1.09951e-05	Nil	657
chr8	121185	121754	1.38256	6.69268e-26	7.17629e-24	Nil	570
chr8	124152	124581	1.19759	1.16848e-09	4.98919e-08	Nil	430
chr8	134578	135081	1.38616	2.49402e-26	2.70894e-24	Nil	504
chr8	135531	135835	1.16994	6.91258e-07	2.00263e-05	Nil	305
chr8	144005	144328	1.23615	6.18586e-12	3.31627e-10	Nil	324
chr8	154262	154875	1.16507	1.40657e-06	3.86082e-05	Nil	614
chr8	183022	183555	1.25535	5.71874e-13	3.33657e-11	Nil	534
chr8	202235	202732	1.25879	3.84238e-14	2.43893e-12	Nil	498
chr8	210882	211229	1.15548	2.78952e-06	7.23353e-05	Nil	348
chr8	228632	229006	1.16654	1.25661e-06	3.48121e-05	Nil	375
chr8	234930	235272	1.15884	5.39784e-07	1.59338e-05	Nil	343
chr8	237061	237651	1.18776	2.6296e-09	1.07768e-07	Nil	591
chr8	268324	268739	1.17709	1.26608e-07	4.1378e-06	Nil	416
chr8	284866	285148	1.20514	1.25667e-09	5.34798e-08	Nil	283
chr8	299053	299399	1.20401	4.36375e-09	1.74088e-07	Nil	347
chr8	321679	321936	1.15603	2.11154e-06	5.60648e-05	Nil	258
chr8	376696	377047	1.1461	4.7326e-06	0.000117398	Nil	352
chr8	402166	402435	1.23115	1.75307e-11	9.01966e-10	Nil	270
chr8	409415	409704	1.18161	5.94306e-08	2.03967e-06	Nil	290
chr8	458425	458852	1.18077	4.91123e-08	1.70569e-06	Nil	428
chr8	524210	524608	1.19902	7.46019e-09	2.89348e-07	Nil	399
chr8	553408	553802	1.10619	1.96612e-07	6.2431e-06	Nil	395
chr8	554158	556318	1.71045	0	0	Nil	2161
chr8	559116	559554	1.33672	2.57691e-30	3.14268e-28	Nil	439
chr9	119	822	1.43509	3.17687e-239	2.23872e-236	Nil	704
chr9	1411	2206	1.20311	4.72498e-34	6.33578e-32	Nil	796
chr9	2862	3261	1.25251	1.99664e-42	3.17834e-40	Nil	400
chr9	6325	6886	1.72079	3.89045e-164	1.81134e-161	Nil	562
chr9	7391	8552	1.96197	1.63682e-262	1.28825e-259	Nil	1162
chr9	11564	12014	1.14663	1.95043e-07	6.19655e-06	Nil	451
chr9	13721	14006	1.16195	4.16917e-08	1.46255e-06	Nil	286
chr9	15453	17087	1.19188	6.96306e-14	4.3391e-12	Nil	1635
chr9	79041	79612	1.20072	3.08809e-09	1.25513e-07	Nil	572
chr9	131220	131672	1.16366	4.14076e-07	1.24543e-05	Nil	453
chr9	137292	137614	1.15574	5.15893e-06	0.000127131	Nil	323
chr9	138451	139080	1.31535	1.59772e-18	1.29539e-16	Nil	630
chr9	163353	163694	1.23831	6.43873e-12	3.44659e-10	Nil	342
chr9	192901	193181	1.24351	2.06158e-12	1.14998e-10	Nil	281
chr9	194229	194985	1.19697	2.45635e-09	1.01007e-07	Nil	757
chr9	228171	229537	1.23053	3.19521e-12	1.75497e-10	Nil	1367
chr9	241366	241742	1.1929	1.74634e-09	7.31004e-08	Nil	377
chr9	247917	248324	1.29835	1.21619e-18	9.90832e-17	Nil	408
chr9	266527	266832	1.24427	1.07127e-12	6.11505e-11	Nil	306
chr9	292529	294027	1.30088	4.05042e-19	3.37598e-17	Nil	1499
chr9	294391	294930	1.1778	2.18328e-07	6.87828e-06	Nil	540
chr9	298516	298772	1.21274	1.00219e-10	4.79822e-09	Nil	257
chr9	351945	352264	1.24619	1.741e-12	9.77462e-11	Nil	320
chr9	353195	353497	1.15028	4.63084e-06	0.000115067	Nil	303
chr9	354319	354912	1.18744	9.1304e-09	3.50243e-07	Nil	594
chr9	386621	387582	1.17099	2.02544e-07	6.41121e-06	Nil	962
chr9	418788	419056	1.17415	5.78722e-08	1.99168e-06	Nil	269
chr9	426573	427140	1.18814	2.00803e-08	7.35716e-07	Nil	568
chr9	432395	432756	1.18835	1.68508e-09	7.06529e-08	Nil	362
chr9	438637	439679	1.64532	6.21871e-80	1.61585e-77	Nil	1043
chr10	111	811	1.45977	1.64437e-259	1.27938e-256	Nil	701
chr10	1374	2193	1.21924	2.34153e-39	3.52209e-37	Nil	820
chr10	2832	3233	1.1715	2.85891e-22	2.71331e-20	Nil	402
chr10	3543	3972	1.18226	2.1707e-15	1.48696e-13	Nil	430
chr10	6313	6868	1.74392	1.33968e-174	6.68344e-172	Nil	556
chr10	7374	8495	2.01826	1.76198e-289	1.58855e-286	Nil	1122
chr10	13704	13997	1.20102	1.07473e-11	5.64313e-10	Nil	294
chr10	15434	16306	1.11977	2.56189e-07	7.98123e-06	Nil	873
chr10	92579	92993	1.1965	1.1311e-08	4.28331e-07	Nil	415
chr10	134507	134815	1.12782	4.62658e-06	0.000114971	Nil	309
chr10	170612	170872	1.2388	1.2428e-11	6.4856e-10	Nil	261
chr10	229003	229879	1.21934	4.01828e-10	1.80747e-08	Nil	877
chr10	265835	266832	1.25815	1.0932e-15	7.62079e-14	Nil	998
chr10	366789	367236	1.131	6.65288e-06	0.000160225	Nil	448
chr10	414267	414736	1.1752	2.21473e-08	8.07309e-07	Nil	470
chr10	417577	418485	1.19748	3.57635e-09	1.44371e-07	Nil	909
chr10	423212	423903	1.15727	8.04563e-07	2.30457e-05	Nil	692
chr10	432633	433782	1.40595	2.51189e-30	3.06408e-28	Nil	1150
chr10	438802	439477	1.30369	1.81384e-20	1.6062e-18	Nil	676
chr10	447027	447419	1.19785	7.67874e-09	2.97413e-07	Nil	393
chr10	455411	455712	1.19039	2.56313e-08	9.26275e-07	Nil	302
chr10	475410	475790	1.31071	2.44681e-36	3.45939e-34	Nil	381
chr10	526713	527533	1.20995	7.35191e-11	3.56944e-09	Nil	821
chr10	536093	536799	1.14974	5.51252e-06	0.000134937	Nil	707
chr10	549442	549720	1.15782	6.29347e-07	1.83683e-05	Nil	279
chr10	593880	594169	1.18427	8.1726e-08	2.75093e-06	Nil	290
chr10	654760	655109	1.17667	4.22766e-08	1.48194e-06	Nil	350
chr11	64357	64824	1.16103	1.94312e-06	5.19649e-05	Nil	468
chr11	92976	93272	1.13993	3.99604e-06	0.00010058	Nil	297
chr11	183972	184392	1.19774	1.35759e-08	5.09354e-07	Nil	421
chr11	279515	279999	1.20318	3.53997e-11	1.77084e-09	Nil	485
chr11	320477	321226	1.19862	1.9234e-09	8.01475e-08	Nil	750
chr11	340704	341057	1.35616	7.35529e-23	7.13017e-21	Nil	354
chr11	409454	409734	1.15168	4.99149e-06	0.000123299	Nil	281
chr11	443745	444043	1.26864	9.51262e-15	6.27625e-13	Nil	299
chr11	455545	456248	1.21936	1.56387e-11	8.0863e-10	Nil	704
chr11	458901	460487	1.16235	3.59211e-07	1.09194e-05	Nil	1587
chr11	461677	462392	1.23398	1.39798e-11	7.25889e-10	Nil	716
chr11	469740	470003	1.312	2.1918e-19	1.85097e-17	Nil	264
chr11	517102	517394	2.14105	6.66807e-180	3.4435e-177	Nil	293
chr11	624168	624448	1.15689	2.4884e-06	6.51884e-05	Nil	281
chr11	653323	653583	1.16174	2.37744e-06	6.25778e-05	Nil	261
chr11	659161	659485	1.32176	3.48739e-20	3.05141e-18	Nil	325
chr11	663237	663599	1.2923	1.63606e-17	1.26067e-15	Nil	363
chr12	4978	5941	1.92269	4.10204e-268	3.34195e-265	Nil	964
chr12	10531	11099	1.56018	6.72048e-51	1.23225e-48	Nil	569
chr12	52893	53245	1.18726	9.51546e-09	3.63798e-07	Nil	353
chr12	119046	119358	1.22486	2.15625e-11	1.10027e-09	Nil	313
chr12	144310	145345	1.22094	3.83972e-11	1.91509e-09	Nil	1036
chr12	185368	185717	1.17494	3.96388e-07	1.19707e-05	Nil	350
chr12	230867	231150	1.22313	2.62241e-12	1.45027e-10	Nil	284
chr12	260108	260443	1.21073	5.78762e-12	3.10914e-10	Nil	336
chr12	353429	353763	1.2284	2.95869e-11	1.49132e-09	Nil	335
chr12	448090	448394	1.14901	2.65613e-06	6.92437e-05	Nil	305
chr12	490943	491706	1.16779	5.32476e-07	1.57311e-05	Nil	764
chr12	496334	496795	1.15967	2.99034e-06	7.71454e-05	Nil	462
chr12	511671	512125	1.28998	6.23878e-19	5.15585e-17	Nil	455
chr12	512416	512914	1.25537	2.68287e-14	1.71949e-12	Nil	499
chr12	513177	513637	1.20479	4.47178e-10	2.00023e-08	Nil	461
chr12	547936	548538	1.18937	6.65948e-09	2.59717e-07	Nil	603
chr12	570146	570480	1.19797	6.24784e-09	2.44692e-07	Nil	335
chr12	603421	603980	1.19777	1.08293e-09	4.64472e-08	Nil	560
chr12	609085	609512	1.17684	1.76714e-07	5.64716e-06	Nil	428
chr12	648490	648757	1.1417	5.9099e-06	0.000143877	Nil	268
chr12	689642	689905	1.15022	9.08594e-06	0.00021277	Nil	264
chr12	711445	711991	1.19456	4.45461e-09	1.77529e-07	Nil	547
chr12	751098	751569	1.17974	2.00623e-07	6.36224e-06	Nil	472
chr12	752265	752725	1.18291	5.14505e-08	1.78221e-06	Nil	461
chr12	753878	754144	1.18694	7.01439e-08	2.38435e-06	Nil	267
chr12	757735	758165	1.23334	9.80844e-12	5.16702e-10	Nil	431
chr12	774781	775040	1.16728	6.80566e-07	1.97347e-05	Nil	260
chr12	798529	798813	1.20989	6.13338e-11	3.00158e-09	Nil	285
chr12	821530	821984	1.18478	4.85792e-08	1.6904e-06	Nil	455
chr12	824656	824998	1.19957	5.83687e-10	2.57941e-08	Nil	343
chr12	825942	826359	1.16169	1.56596e-06	4.25932e-05	Nil	418
chr12	961384	961706	1.20854	2.42873e-09	1.00025e-07	Nil	323
chr12	985320	985745	1.21417	2.12222e-10	9.83467e-09	Nil	426
chr12	995066	995416	1.15934	3.25072e-06	8.33412e-05	Nil	351
chr12	1019470	1019883	1.1672	1.63316e-07	5.25146e-06	Nil	414
chr12	1061015	1061516	1.29389	1.32831e-32	1.71989e-30	Nil	502
chr12	1063067	1063614	1.51355	3.53427e-62	7.56484e-60	Nil	548
chr12	1066325	1067142	1.39689	6.61455e-32	8.41977e-30	Nil	818
chr12	1071764	1073729	1.69712	6.97911e-77	1.76198e-74	Nil	1966
chr13	4866	5408	1.58179	1.87802e-54	3.63162e-52	Nil	543
chr13	8782	9495	1.17134	6.53778e-07	1.9034e-05	Nil	714
chr13	28333	28918	1.19866	1.24779e-10	5.9182e-09	Nil	586
chr13	48813	49080	1.20396	4.11216e-09	1.64714e-07	Nil	268
chr13	87992	89710	1.23415	9.52796e-13	5.45758e-11	Nil	1719
chr13	106353	106958	1.185	6.98924e-08	2.37629e-06	Nil	606
chr13	188238	188621	1.18694	7.01439e-08	2.38435e-06	Nil	384
chr13	252446	252907	1.17893	9.28218e-08	3.09742e-06	Nil	462
chr13	263729	265403	1.18845	2.74979e-09	1.12466e-07	Nil	1675
chr13	265787	266832	1.36872	2.65705e-26	2.88204e-24	Nil	1046
chr13	273322	273671	1.14689	9.78295e-06	0.000227353	Nil	350
chr13	275149	275598	1.17017	2.13939e-07	6.74839e-06	Nil	450
chr13	285630	286341	1.16463	1.12725e-06	3.14702e-05	Nil	712
chr13	286706	287066	1.22925	1.36616e-11	7.09807e-10	Nil	361
chr13	332180	332435	1.15956	5.14825e-07	1.52433e-05	Nil	256
chr13	333761	334495	1.16845	1.97024e-07	6.25561e-06	Nil	735
chr13	414699	415216	1.19894	1.12567e-08	4.26864e-07	Nil	518
chr13	441399	442041	1.18224	2.70215e-08	9.73868e-07	Nil	643
chr13	469188	469480	1.20203	2.44568e-09	1.00587e-07	Nil	293
chr13	518641	519191	1.15233	1.948e-06	5.20871e-05	Nil	551
chr13	554869	555144	1.18808	3.9394e-08	1.388e-06	Nil	276
chr13	581400	581684	1.20734	2.95189e-09	1.20359e-07	Nil	285
chr13	613681	613942	1.18779	2.86128e-08	1.02702e-06	Nil	262
chr13	619788	620056	1.26537	1.43186e-14	9.34545e-13	Nil	269
chr13	630452	630752	1.17374	4.68792e-07	1.39859e-05	Nil	301
chr13	680301	681278	1.17575	2.68621e-07	8.34276e-06	Nil	978
chr13	686840	687252	1.21608	5.22793e-10	2.32071e-08	Nil	413
chr13	692162	692421	1.15243	7.23336e-06	0.000172791	Nil	260
chr13	756605	756929	1.28446	1.04665e-16	7.72681e-15	Nil	325
chr13	764735	765020	1.18459	5.82666e-08	2.00461e-06	Nil	286
chr13	765388	766054	1.25701	1.07275e-13	6.60085e-12	Nil	667
chr13	800025	800523	1.16398	7.58752e-07	2.18469e-05	Nil	499
chr13	814993	815267	1.21765	1.39095e-10	6.57007e-09	Nil	275
chr13	852627	853128	1.15243	4.51107e-06	0.000112318	Nil	502
chr13	921083	921403	1.19329	6.12872e-10	2.69998e-08	Nil	321
chr13	923091	923391	1.37283	8.15455e-44	1.33199e-41	Nil	301
chr13	923822	924089	1.31295	2.78356e-18	2.23049e-16	Nil	268
chr14	6169	6651	2.11142	2.67301e-173	1.3213e-170	Nil	483
chr14	130996	131429	1.17756	1.38695e-07	4.50889e-06	Nil	434
chr14	178239	178535	1.15683	4.38965e-06	0.000109683	Nil	297
chr14	188986	189248	1.23145	9.14956e-12	4.8317e-10	Nil	263
chr14	189954	190339	1.15076	3.76348e-06	9.53059e-05	Nil	386
chr14	208513	208829	1.1778	1.47235e-07	4.76398e-06	Nil	317
chr14	209176	209556	1.32265	5.11682e-20	4.44427e-18	Nil	381
chr14	222756	223628	1.19718	6.91194e-09	2.69054e-07	Nil	873
chr14	342984	343284	1.18463	2.95304e-08	1.05823e-06	Nil	301
chr14	429015	429514	1.22386	2.02488e-11	1.03648e-09	Nil	500
chr14	461447	461940	1.19865	3.18163e-09	1.2914e-07	Nil	494
chr14	484883	485196	1.26225	1.00161e-14	6.59781e-13	Nil	314
chr14	492593	492942	1.2061	3.53826e-10	1.60026e-08	Nil	350
chr14	498865	499436	1.28915	3.39469e-16	2.43781e-14	Nil	572
chr14	509913	510210	1.29313	1.26503e-16	9.29822e-15	Nil	298
chr14	589152	589661	1.20091	1.51799e-09	6.40192e-08	Nil	510
chr14	599992	600338	1.20474	3.45223e-12	1.89082e-10	Nil	347
chr14	617833	618146	1.15249	2.14976e-06	5.70007e-05	Nil	314
chr14	620691	621610	1.38337	2.23254e-31	2.80156e-29	Nil	920
chr14	622013	622400	1.20917	3.32193e-10	1.50661e-08	Nil	388
chr14	623992	625855	1.38719	9.10961e-30	1.09496e-27	Nil	1864
chr14	626213	626819	1.18137	5.90432e-08	2.02708e-06	Nil	607
chr14	738039	738468	1.23066	1.00693e-11	5.29846e-10	Nil	430
chr14	751114	751430	1.27556	2.68164e-15	1.8281e-13	Nil	317
chr14	752856	753183	1.20952	4.1096e-16	2.9363e-14	Nil	328
chr14	760180	760916	1.18923	1.56502e-08	5.82277e-07	Nil	737
chr14	763599	764017	1.15113	5.61087e-06	0.000137158	Nil	419
chr14	771687	772280	1.40431	2.55859e-31	3.20701e-29	Nil	594
chr14	776537	776946	1.38244	7.74819e-30	9.33039e-28	Nil	410
chr14	783383	783853	2.22464	3.3037e-206	1.95434e-203	Nil	471
chr15	1177	1869	1.39726	2.26152e-37	3.26964e-35	Nil	693
chr15	15492	16663	1.23751	9.55432e-12	5.03791e-10	Nil	1172
chr15	110364	110630	1.39216	4.73042e-27	5.24807e-25	Nil	267
chr15	118008	118288	1.53996	5.82505e-58	1.18331e-55	Nil	281
chr15	129265	129582	1.24272	1.93152e-12	1.07964e-10	Nil	318
chr15	129932	130337	1.19073	7.57443e-09	2.93589e-07	Nil	406
chr15	130799	131346	1.14482	3.27439e-06	8.37838e-05	Nil	548
chr15	176548	176855	1.20589	1.54202e-09	6.49875e-08	Nil	308
chr15	252221	252575	1.2441	2.92348e-12	1.61002e-10	Nil	355
chr15	305061	305526	1.18516	3.14804e-08	1.12416e-06	Nil	466
chr15	306954	307318	1.1564	1.66529e-06	4.50931e-05	Nil	365
chr15	313519	313822	1.19936	3.80137e-09	1.52834e-07	Nil	304
chr15	373786	374213	1.14952	3.22924e-06	8.28304e-05	Nil	428
chr15	382688	383846	1.62957	3.85035e-63	8.33297e-61	Nil	1159
chr15	418137	418466	1.19882	6.05243e-09	2.37421e-07	Nil	330
chr15	438966	439333	1.23975	1.08718e-11	5.70611e-10	Nil	368
chr15	562790	563504	1.21232	4.64868e-10	2.07611e-08	Nil	715
chr15	585455	585902	1.16927	9.95543e-08	3.30834e-06	Nil	448
chr15	586904	587331	1.19753	3.10449e-10	1.41329e-08	Nil	428
chr15	667864	668239	1.19717	5.20907e-10	2.31265e-08	Nil	376
chr15	669950	670353	1.16161	3.77277e-07	1.14319e-05	Nil	404
chr15	714424	714761	1.16054	2.78138e-06	7.2252e-05	Nil	338
chr15	723429	723702	1.18121	6.91576e-08	2.35288e-06	Nil	274
chr15	727570	727989	1.17081	1.49414e-07	4.83003e-06	Nil	420
chr15	763858	764380	1.18226	4.78564e-08	1.66652e-06	Nil	523
chr15	834823	835216	1.17611	9.3532e-08	3.12004e-06	Nil	394
chr15	836063	836364	1.15626	2.66532e-06	6.94672e-05	Nil	302
chr15	852251	852527	1.15574	1.85302e-06	4.97348e-05	Nil	277
chr15	877221	877714	1.15734	1.14346e-07	3.7647e-06	Nil	494
chr15	902522	902842	1.28203	9.43844e-16	6.60693e-14	Nil	321
chr15	942062	942345	1.16143	1.1588e-06	3.22894e-05	Nil	284
chr15	951598	951913	1.16652	6.37382e-07	1.85883e-05	Nil	316
chr15	957826	958097	1.25839	2.11544e-14	1.3649e-12	Nil	272
chr15	993746	994635	1.16633	3.90814e-07	1.18135e-05	Nil	890
chr15	1072449	1072913	1.13233	1.17511e-06	3.27085e-05	Nil	465
chr15	1084746	1085286	1.65728	1.53886e-70	3.63664e-68	Nil	541
chr15	1085680	1086700	1.48097	8.4217e-39	1.25343e-36	Nil	1021
chr16	6084	6416	1.64059	1.16305e-64	2.56626e-62	Nil	333
chr16	11655	11940	1.28895	5.88573e-16	4.16965e-14	Nil	286
chr16	13168	13493	1.24329	1.86509e-14	1.20809e-12	Nil	326
chr16	91611	92116	1.16343	7.28299e-07	2.10271e-05	Nil	506
chr16	170595	171052	1.163	3.66589e-07	1.11288e-05	Nil	458
chr16	249099	249393	1.26672	2.97715e-15	2.02302e-13	Nil	295
chr16	283462	283717	1.208	1.09302e-09	4.68619e-08	Nil	256
chr16	315863	316193	1.14472	6.84179e-06	0.000164418	Nil	331
chr16	346827	347214	1.15574	5.15893e-06	0.000127131	Nil	388
chr16	395248	395895	1.15633	2.613e-06	6.8204e-05	Nil	648
chr16	403072	403331	1.24952	4.70869e-13	2.76312e-11	Nil	260
chr16	488847	489108	1.27776	1.32648e-15	9.20238e-14	Nil	262
chr16	489851	490129	1.15493	2.14719e-06	5.69377e-05	Nil	279
chr16	512375	512857	1.17549	3.12169e-07	9.59025e-06	Nil	483
chr16	552792	553294	1.27767	1.88625e-16	1.37309e-14	Nil	503
chr16	553555	554261	1.19473	2.24109e-09	9.26254e-08	Nil	707
chr16	557241	557861	1.27153	2.86286e-15	1.94715e-13	Nil	621
chr16	558174	558595	1.15889	9.90513e-07	2.79357e-05	Nil	422
chr16	559525	560037	1.28864	5.65458e-17	4.23156e-15	Nil	513
chr16	570151	570575	1.18892	4.17311e-08	1.46379e-06	Nil	425
chr16	588066	588924	1.41735	7.14167e-31	8.84504e-29	Nil	859
chr16	618293	618568	1.16885	3.07631e-07	9.46019e-06	Nil	276
chr16	780746	781250	1.16746	7.05407e-07	2.04094e-05	Nil	505
chr16	786868	787402	1.16079	5.95415e-07	1.74426e-05	Nil	535
chr16	793011	793277	1.20236	6.67821e-10	2.93076e-08	Nil	267
chr16	821018	821314	1.25055	1.43946e-12	8.1358e-11	Nil	297
chr16	842195	842537	1.15128	3.16097e-06	8.1212e-05	Nil	343
chr16	846739	847080	1.14566	5.1923e-06	0.000127694	Nil	342
chr16	879263	879625	1.1514	4.72618e-06	0.000117257	Nil	363
chr16	884852	885292	1.16522	1.89465e-07	6.02948e-06	Nil	441
chr16	944220	944493	1.46427	1.28469e-42	2.05211e-40	Nil	274
chr16	946129	946683	1.37082	1.00254e-40	1.54775e-38	Nil	555

## Sheet: Mms4_Peak_annotation_msh5_null
S2 Table. D) Mms4 peak locations at 5h time point in the msh5∆ mutant. Label indicates overlap of Mms4 peak with Spo11 peaks, Red1 peaks and centromeres. Nil label indicates other regions. p value indicates statistical significance of the peaks, q value indicates the adjusted p value using Benjamini Hochberg correction.
Chromosome	Start	End	Fold enrichment	p value	q value	Label	Peak width (bp)
chr1	150813	153849	1.91244	9.86279e-129	5.54626e-125	Spo11 & Red1 & Centromere	3037
chr1	37314	37829	1.1824	9.63119e-06	0.000149775	Spo11 & Red1	516
chr1	40949	43389	1.85087	4.37522e-95	8.37144e-92	Spo11 & Red1	2441
chr1	50416	53030	1.64225	3.49462e-52	1.22039e-49	Spo11 & Red1	2615
chr1	67061	68353	1.2153	2.60621e-07	5.05848e-06	Spo11 & Red1	1293
chr1	74630	75464	1.18394	4.24659e-06	6.97317e-05	Spo11 & Red1	835
chr1	79111	81262	1.70767	1.6788e-65	1.02731e-62	Spo11 & Red1	2152
chr1	93722	96311	1.71418	1.35052e-58	6.21441e-56	Spo11 & Red1	2590
chr1	100881	101735	1.27906	4.9877e-11	1.46747e-09	Spo11 & Red1	855
chr1	126322	128583	1.47239	1.04088e-33	1.54064e-31	Spo11 & Red1	2262
chr1	133125	135929	1.58202	3.01509e-41	6.48634e-39	Spo11 & Red1	2805
chr1	136209	137933	1.39445	3.52128e-22	2.58881e-20	Spo11 & Red1	1725
chr1	170490	174230	1.68203	6.01589e-61	3.05492e-58	Spo11 & Red1	3741
chr2	9855	11051	1.25079	7.29508e-10	1.90691e-08	Spo11 & Red1	1197
chr2	115556	117208	1.28289	1.14367e-11	3.58237e-10	Spo11 & Red1	1653
chr2	140502	140905	1.22111	1.07258e-08	2.46729e-07	Spo11 & Red1	404
chr2	148798	151277	1.57594	8.9043e-46	2.31846e-43	Spo11 & Red1	2480
chr2	343930	345104	1.27947	1.08268e-11	3.40165e-10	Spo11 & Red1	1175
chr2	444004	445041	1.27307	3.55222e-12	1.16977e-10	Spo11 & Red1	1038
chr2	461987	462496	1.27902	5.02343e-12	1.63076e-10	Spo11 & Red1	510
chr2	469097	471529	1.489	2.89135e-28	3.13834e-26	Spo11 & Red1	2433
chr2	707060	708104	1.25293	8.59607e-11	2.47036e-09	Spo11 & Red1	1045
chr2	731453	733378	1.57569	3.7145e-44	9.01156e-42	Spo11 & Red1	1926
chr2	739677	740475	1.24245	5.43263e-09	1.2922e-07	Spo11 & Red1	799
chr2	741771	742562	1.17601	5.36463e-06	8.681e-05	Spo11 & Red1	792
chr2	745616	746274	1.28025	2.08113e-11	6.35536e-10	Spo11 & Red1	659
chr2	788457	789274	1.26907	5.54753e-13	1.97333e-11	Spo11 & Red1	818
chr3	42833	45629	1.58452	3.19742e-46	8.49767e-44	Spo11 & Red1	2797
chr3	83299	83802	1.22993	3.06909e-09	7.50568e-08	Spo11 & Red1	504
chr3	90986	91697	1.22987	1.6531e-14	6.74373e-13	Spo11 & Red1	712
chr3	92107	93177	1.37827	3.73078e-39	7.29625e-37	Spo11 & Red1	1071
chr3	130193	132067	1.34231	4.64408e-20	2.94849e-18	Spo11 & Red1	1875
chr3	190017	192960	1.56352	3.65258e-38	6.79829e-36	Spo11 & Red1	2944
chr3	206518	207169	1.26282	6.32936e-10	1.66533e-08	Spo11 & Red1	652
chr3	216692	220215	1.84057	4.49469e-84	5.60531e-81	Spo11 & Red1	3524
chr3	230708	234629	1.56915	4.26089e-55	1.69005e-52	Spo11 & Red1	3922
chr3	239553	241298	1.36505	2.548e-20	1.64816e-18	Spo11 & Red1	1746
chr3	248109	249574	1.23075	2.5286e-08	5.56596e-07	Spo11 & Red1	1466
chr3	249917	250367	1.18497	7.90242e-06	0.000124687	Spo11 & Red1	451
chr3	258940	260002	1.60816	4.49573e-48	1.30017e-45	Spo11 & Red1	1063
chr3	272015	274317	1.50067	1.57688e-33	2.31047e-31	Spo11 & Red1	2303
chr4	32136	32622	1.171	9.94993e-06	0.000154422	Spo11 & Red1	487
chr4	37863	39264	1.46787	2.49689e-28	2.71957e-26	Spo11 & Red1	1402
chr4	46218	46973	1.24725	5.20871e-09	1.24254e-07	Spo11 & Red1	756
chr4	47859	48432	1.31465	1.88235e-13	6.99681e-12	Spo11 & Red1	574
chr4	48843	51505	1.37769	1.03681e-18	5.96486e-17	Spo11 & Red1	2663
chr4	145307	145678	1.29719	2.58226e-12	8.61589e-11	Spo11 & Red1	372
chr4	232020	232339	1.31081	5.71084e-14	2.22229e-12	Spo11 & Red1	320
chr4	413348	413634	1.22853	1.0517e-08	2.42148e-07	Spo11 & Red1	287
chr4	465149	465622	1.8378	1.86209e-101	4.32116e-98	Spo11 & Red1	474
chr4	672587	674551	1.23147	1.53469e-08	3.46849e-07	Spo11 & Red1	1965
chr4	697921	700210	1.2747	2.2914e-11	6.97028e-10	Spo11 & Red1	2290
chr4	853707	854510	1.26978	9.41673e-11	2.69315e-09	Spo11 & Red1	804
chr4	962284	963901	1.34715	1.36899e-19	8.41008e-18	Spo11 & Red1	1618
chr4	967320	968431	1.27711	1.59551e-11	4.92731e-10	Spo11 & Red1	1112
chr4	1022186	1022843	1.17029	7.86575e-06	0.00012414	Spo11 & Red1	658
chr4	1066539	1069659	1.6972	4.13904e-58	1.86896e-55	Spo11 & Red1	3121
chr4	1080540	1080827	1.26343	1.60262e-10	4.48064e-09	Spo11 & Red1	288
chr4	1144915	1145502	1.18831	6.0381e-07	1.11733e-05	Spo11 & Red1	588
chr4	1146074	1148326	1.25648	1.12166e-10	3.18676e-09	Spo11 & Red1	2253
chr4	1269158	1269737	1.20094	8.71024e-07	1.57688e-05	Spo11 & Red1	580
chr5	42142	42545	1.37938	7.19283e-22	5.17488e-20	Spo11 & Red1	404
chr5	59238	59625	1.26801	3.06006e-10	8.3186e-09	Spo11 & Red1	388
chr5	77844	79352	1.63158	1.72504e-44	4.24131e-42	Spo11 & Red1	1509
chr5	185961	188265	1.28465	4.2228e-12	1.38016e-10	Spo11 & Red1	2305
chr5	234077	236195	1.45968	4.08319e-30	4.9306e-28	Spo11 & Red1	2119
chr5	331448	333394	1.4006	2.37137e-26	2.28823e-24	Spo11 & Red1	1947
chr5	406601	407277	1.24552	6.53898e-09	1.54262e-07	Spo11 & Red1	677
chr5	519855	522987	1.79183	6.99842e-76	6.61759e-73	Spo11 & Red1	3133
chr6	41837	43486	1.52815	5.2942e-35	8.40814e-33	Spo11 & Red1	1650
chr6	50829	51689	1.35329	1.37183e-16	6.67575e-15	Spo11 & Red1	861
chr6	97242	101170	1.31881	1.36427e-16	6.64049e-15	Spo11 & Red1	3929
chr6	112036	112995	1.23725	5.99004e-09	1.4188e-07	Spo11 & Red1	960
chr6	173599	173957	1.18354	1.06199e-06	1.90016e-05	Spo11 & Red1	359
chr6	193866	194756	1.30516	1.01648e-12	3.52858e-11	Spo11 & Red1	891
chr6	196183	197131	1.43753	3.65932e-23	2.87475e-21	Spo11 & Red1	949
chr6	197686	202676	1.4917	1.16493e-32	1.62368e-30	Spo11 & Red1	4991
chr6	237432	240295	1.43925	1.21871e-27	1.27174e-25	Spo11 & Red1	2864
chr6	248303	248978	1.26302	1.15609e-10	3.27695e-09	Spo11 & Red1	676
chr7	455954	458428	1.18497	1.29351e-06	2.28734e-05	Spo11 & Red1	2475
chr7	557194	558119	1.40288	6.99681e-23	5.39511e-21	Spo11 & Red1	926
chr7	576556	576951	1.29764	1.63493e-12	5.5616e-11	Spo11 & Red1	396
chr7	919783	920306	1.17916	2.59878e-06	4.40504e-05	Spo11 & Red1	524
chr7	1048568	1049083	1.18203	5.1479e-06	8.35084e-05	Spo11 & Red1	516
chr8	156250	159287	1.4275	2.26621e-27	2.32702e-25	Spo11 & Red1	3038
chr8	197489	199282	1.33216	2.45527e-16	1.17031e-14	Spo11 & Red1	1794
chr8	279484	280260	1.21213	7.88388e-08	1.63463e-06	Spo11 & Red1	777
chr8	352329	353066	1.26777	3.065e-10	8.32415e-09	Spo11 & Red1	738
chr8	360908	365035	1.24894	7.41993e-11	2.14491e-09	Spo11 & Red1	4128
chr8	376721	378313	1.34931	1.99022e-17	1.03586e-15	Spo11 & Red1	1593
chr8	410116	411576	1.66897	5.53223e-55	2.18323e-52	Spo11 & Red1	1461
chr8	470162	470825	1.38564	1.28292e-18	7.33162e-17	Spo11 & Red1	664
chr8	472671	475610	1.41496	5.4752e-25	4.83838e-23	Spo11 & Red1	2940
chr8	486462	486950	1.21611	2.5363e-07	4.93537e-06	Spo11 & Red1	489
chr9	55180	55605	1.30779	7.82889e-13	2.74663e-11	Spo11 & Red1	426
chr9	56196	57795	1.45071	3.13256e-25	2.81061e-23	Spo11 & Red1	1600
chr9	86795	88746	1.53527	1.97606e-35	3.20553e-33	Spo11 & Red1	1952
chr9	131656	132804	1.20725	4.23126e-07	7.99429e-06	Spo11 & Red1	1149
chr9	133931	136832	1.34953	1.68888e-17	8.84504e-16	Spo11 & Red1	2902
chr9	341380	342562	1.27368	8.35988e-12	2.65589e-10	Spo11 & Red1	1183
chr10	86908	87716	1.22951	5.54626e-09	1.3181e-07	Spo11 & Red1	809
chr10	144662	145406	1.1897	1.243e-06	2.20272e-05	Spo11 & Red1	745
chr10	147001	148387	1.39436	2.46377e-20	1.59514e-18	Spo11 & Red1	1387
chr10	162440	165996	1.53029	1.25256e-37	2.2683e-35	Spo11 & Red1	3557
chr10	566577	569488	1.38974	2.82683e-22	2.09267e-20	Spo11 & Red1	2912
chr10	571941	572438	1.20261	9.67877e-07	1.74249e-05	Spo11 & Red1	498
chr10	573907	575564	1.39256	3.38766e-19	2.02255e-17	Spo11 & Red1	1658
chr10	652815	655058	1.27203	8.23e-13	2.87939e-11	Spo11 & Red1	2244
chr10	721179	721849	1.17403	2.03325e-06	3.49808e-05	Spo11 & Red1	671
chr11	24276	27885	1.51324	2.73086e-35	4.39947e-33	Spo11 & Red1	3610
chr11	108528	109104	1.41158	7.85778e-21	5.26987e-19	Spo11 & Red1	577
chr11	129564	131974	1.66237	3.75751e-60	1.84587e-57	Spo11 & Red1	2411
chr11	185808	186855	1.45166	4.73696e-27	4.772e-25	Spo11 & Red1	1048
chr11	217984	219287	1.16573	9.20111e-06	0.000143678	Spo11 & Red1	1304
chr11	264065	267298	1.54549	5.00035e-41	1.06586e-38	Spo11 & Red1	3234
chr11	446146	448280	1.28072	4.05135e-14	1.59698e-12	Spo11 & Red1	2135
chr11	521187	522885	1.21591	2.12202e-08	4.71444e-07	Spo11 & Red1	1699
chr11	523254	525098	1.37385	4.51648e-19	2.67116e-17	Spo11 & Red1	1845
chr11	530103	534098	1.50326	5.57057e-33	7.91225e-31	Spo11 & Red1	3996
chr11	565285	565785	1.21039	1.08216e-07	2.20673e-06	Spo11 & Red1	501
chr11	573050	576404	1.51054	1.86509e-34	2.87541e-32	Spo11 & Red1	3355
chr11	595402	597232	1.29411	1.82348e-12	6.17163e-11	Spo11 & Red1	1831
chr11	601898	604574	1.46002	2.80414e-25	2.52522e-23	Spo11 & Red1	2677
chr11	630041	630881	1.95527	4.72063e-127	2.48886e-123	Spo11 & Red1	841
chr11	657573	658478	1.23968	4.05126e-09	9.7825e-08	Spo11 & Red1	906
chr12	139537	140004	1.23727	4.3457e-09	1.04508e-07	Spo11 & Red1	468
chr12	180962	182998	1.32682	3.53102e-14	1.40023e-12	Spo11 & Red1	2037
chr12	184655	185414	1.19429	1.67935e-06	2.92368e-05	Spo11 & Red1	760
chr12	266421	269175	1.50544	8.63177e-31	1.08168e-28	Spo11 & Red1	2755
chr12	280992	281300	1.29363	5.11093e-12	1.65806e-10	Spo11 & Red1	309
chr12	287948	290108	1.36387	9.36052e-21	6.24166e-19	Spo11 & Red1	2161
chr12	395695	396484	1.33201	1.47605e-14	6.05062e-13	Spo11 & Red1	790
chr12	622168	625271	1.38037	2.05305e-19	1.24537e-17	Spo11 & Red1	3104
chr12	747370	749815	1.49168	6.8786e-32	9.17276e-30	Spo11 & Red1	2446
chr12	821825	823304	1.56291	2.91273e-41	6.27047e-39	Spo11 & Red1	1480
chr12	866504	869322	1.58457	2.54156e-40	5.25291e-38	Spo11 & Red1	2819
chr12	909109	910764	1.36115	1.71396e-19	1.04592e-17	Spo11 & Red1	1656
chr12	1054744	1055553	1.1714	6.22243e-06	9.97011e-05	Spo11 & Red1	810
chr13	37452	40926	1.49503	1.68306e-29	1.96517e-27	Spo11 & Red1	3475
chr13	111061	113300	1.43143	8.13018e-27	8.07421e-25	Spo11 & Red1	2240
chr13	145852	146309	1.40294	4.42792e-20	2.81773e-18	Spo11 & Red1	458
chr13	540363	540814	1.21844	5.77218e-08	1.21784e-06	Spo11 & Red1	452
chr13	711903	712194	1.28298	1.45178e-13	5.45381e-12	Spo11 & Red1	292
chr13	778347	780096	1.39893	1.27585e-22	9.66273e-21	Spo11 & Red1	1750
chr13	825413	827897	1.45903	6.63437e-34	9.92659e-32	Spo11 & Red1	2485
chr13	854282	856020	1.4035	6.5539e-23	5.06174e-21	Spo11 & Red1	1739
chr13	863144	865374	1.66038	4.12382e-52	1.43483e-49	Spo11 & Red1	2231
chr13	905953	907287	1.3481	1.33137e-16	6.48485e-15	Spo11 & Red1	1335
chr14	41868	44271	1.4284	4.79954e-24	3.99025e-22	Spo11 & Red1	2404
chr14	184327	185721	1.23017	3.28496e-08	7.13378e-07	Spo11 & Red1	1395
chr14	214415	216277	1.25483	5.33949e-11	1.56657e-09	Spo11 & Red1	1863
chr14	405737	406075	1.82431	3.34118e-94	6.19869e-91	Spo11 & Red1	339
chr14	436828	438854	1.32866	2.11106e-16	1.01205e-14	Spo11 & Red1	2027
chr14	492759	493627	1.25638	2.72992e-10	7.45538e-09	Spo11 & Red1	869
chr14	534175	535407	1.22917	1.1292e-08	2.59125e-07	Spo11 & Red1	1233
chr14	556546	557841	1.24406	1.60687e-09	4.05098e-08	Spo11 & Red1	1296
chr14	643202	644833	1.36197	5.69508e-19	3.34195e-17	Spo11 & Red1	1632
chr14	671912	673650	1.28176	9.13482e-12	2.88902e-10	Spo11 & Red1	1739
chr14	676559	681174	1.68035	3.12104e-56	1.30227e-53	Spo11 & Red1	4616
chr14	691524	691860	1.18463	2.56401e-06	4.34851e-05	Spo11 & Red1	337
chr14	711159	714390	1.46906	9.91973e-28	1.04136e-25	Spo11 & Red1	3232
chr14	715491	716201	1.24708	4.70327e-11	1.38717e-09	Spo11 & Red1	711
chr15	82873	83478	1.94772	3.58096e-103	8.72971e-100	Spo11 & Red1	606
chr15	196218	197876	1.3968	9.00534e-20	5.60015e-18	Spo11 & Red1	1659
chr15	246881	247308	1.21643	1.03576e-07	2.11641e-06	Spo11 & Red1	428
chr15	264833	266700	1.2823	4.52064e-13	1.62032e-11	Spo11 & Red1	1868
chr15	424272	424684	2.06489	7.81628e-140	6.1235e-136	Spo11 & Red1	413
chr15	504564	504855	1.34135	1.88235e-17	9.81748e-16	Spo11 & Red1	292
chr15	537329	539862	1.54203	2.30622e-36	3.91742e-34	Spo11 & Red1	2534
chr15	608232	609278	1.42159	9.86734e-25	8.57235e-23	Spo11 & Red1	1047
chr15	624193	624970	1.23966	4.56268e-09	1.09486e-07	Spo11 & Red1	778
chr15	658089	660330	1.37377	3.88597e-20	2.48199e-18	Spo11 & Red1	2242
chr15	778875	779829	1.24197	2.03259e-10	5.6229e-09	Spo11 & Red1	955
chr15	887359	891419	1.43163	1.77542e-26	1.72703e-24	Spo11 & Red1	4061
chr15	1047854	1050109	1.48525	3.85922e-36	6.48037e-34	Spo11 & Red1	2256
chr16	215415	216021	1.19642	1.39002e-07	2.79332e-06	Spo11 & Red1	607
chr16	532021	535568	1.32662	4.05042e-16	1.89583e-14	Spo11 & Red1	3548
chr16	673202	673786	1.19544	4.79921e-07	8.99829e-06	Spo11 & Red1	585
chr16	923244	924835	1.37528	1.22096e-18	6.98876e-17	Spo11 & Red1	1592
chr2	237308	239541	1.96256	5.70164e-145	5.04661e-141	Red1 & Centromere	2234
chr3	113172	115728	2.08173	3.91742e-145	3.47536e-141	Red1 & Centromere	2557
chr4	448078	450116	2.31925	2.34963e-237	1.09144e-231	Red1 & Centromere	2039
chr6	147719	149259	1.65365	1.3649e-63	7.73749e-61	Red1 & Centromere	1541
chr7	496307	498545	1.8861	2.70396e-111	8.55067e-108	Red1 & Centromere	2239
chr8	105196	107204	1.86732	2.67301e-112	8.70964e-109	Red1 & Centromere	2009
chr9	355243	356321	1.78938	9.00534e-87	1.24681e-83	Red1 & Centromere	1079
chr11	439336	441418	1.91846	5.99791e-105	1.5417e-101	Red1 & Centromere	2083
chr12	149546	152518	1.86207	1.8954e-89	2.93427e-86	Red1 & Centromere	2973
chr13	267584	268840	2.32118	1.41579e-233	5.34564e-228	Red1 & Centromere	1257
chr14	627448	629615	2.22239	2.93765e-208	3.13329e-203	Red1 & Centromere	2168
chr15	325018	327943	1.65438	5.74645e-62	3.04439e-59	Red1 & Centromere	2926
chr1	148	1346	1.82685	2.5704e-210	2.84446e-205	Spo11	1199
chr1	69137	70079	1.37476	2.06966e-22	1.54561e-20	Spo11	943
chr2	544534	544847	1.28302	1.8954e-13	7.04531e-12	Spo11	314
chr3	39135	39908	1.24108	2.03953e-09	5.0837e-08	Spo11	774
chr3	50552	51044	1.46837	1.12176e-26	1.10433e-24	Spo11	493
chr3	78263	78799	1.21722	2.53986e-09	6.26657e-08	Spo11	537
chr3	122592	123336	1.35374	2.6687e-19	1.60472e-17	Spo11	745
chr3	133392	133694	1.49585	1.04472e-31	1.37911e-29	Spo11	303
chr4	52350	52886	1.19652	9.09201e-07	1.64229e-05	Spo11	537
chr4	368833	369109	1.35594	6.06457e-17	3.03739e-15	Spo11	277
chr4	386297	387346	1.40818	7.78395e-22	5.58727e-20	Spo11	1050
chr4	538819	539379	1.43407	7.60501e-23	5.85059e-21	Spo11	561
chr4	591662	592124	1.3058	2.03142e-14	8.22053e-13	Spo11	463
chr4	894024	894621	1.65009	2.40049e-57	1.05051e-54	Spo11	598
chr4	1278672	1278954	1.3883	3.60081e-32	4.87865e-30	Spo11	283
chr4	1476234	1476981	1.22261	3.32966e-08	7.22703e-07	Spo11	748
chr5	69028	69548	1.35373	2.56035e-17	1.32069e-15	Spo11	521
chr5	422761	423035	1.21837	3.27243e-08	7.10837e-07	Spo11	275
chr5	558845	559928	1.6906	1.51985e-73	1.30527e-70	Spo11	1084
chr5	570335	571009	1.21973	3.45382e-28	3.73078e-26	Spo11	675
chr6	3938	4426	1.35902	7.42506e-63	4.08037e-60	Spo11	489
chr7	197325	197762	1.3547	1.00485e-16	4.94311e-15	Spo11	438
chr7	412952	413252	1.29069	1.70687e-13	6.36942e-12	Spo11	301
chr7	989878	990173	1.2367	1.63418e-09	4.1169e-08	Spo11	296
chr8	204135	204437	1.22053	5.10199e-08	1.08268e-06	Spo11	303
chr8	517372	517799	1.33619	3.43716e-15	1.4873e-13	Spo11	428
chr9	41549	41964	1.21265	2.59514e-08	5.70493e-07	Spo11	416
chr9	248933	249420	1.64244	4.12003e-62	2.19685e-59	Spo11	488
chr9	268076	268359	1.19556	1.05786e-06	1.89322e-05	Spo11	284
chr9	393977	394602	1.23324	9.74788e-09	2.25465e-07	Spo11	626
chr9	395169	395663	1.29079	9.3713e-12	2.96033e-10	Spo11	495
chr10	606230	607446	2.16391	1.35831e-172	2.46037e-168	Spo11	1217
chr11	21553	22123	1.19476	1.15422e-07	2.3431e-06	Spo11	571
chr11	68070	68873	1.76044	6.57506e-70	4.82392e-67	Spo11	804
chr11	231265	231655	1.31588	9.98389e-17	4.91134e-15	Spo11	391
chr11	355240	355655	1.1903	1.0603e-06	1.89727e-05	Spo11	416
chr12	108482	108815	1.19636	9.42258e-08	1.93442e-06	Spo11	334
chr12	329460	329849	1.21923	4.57794e-08	9.77575e-07	Spo11	390
chr12	340941	341524	1.23207	2.76369e-08	6.05801e-07	Spo11	584
chr12	449426	449700	1.32105	7.65244e-15	3.2144e-13	Spo11	275
chr12	677756	678388	1.19553	7.89042e-07	1.43764e-05	Spo11	633
chr12	1063979	1065831	1.18277	7.53009e-13	2.64606e-11	Spo11	1853
chr13	55969	56297	1.18719	5.57596e-06	8.99042e-05	Spo11	329
chr13	432020	432416	1.35001	1.68306e-19	1.02778e-17	Spo11	397
chr13	472970	473283	1.3037	1.36994e-16	6.665e-15	Spo11	314
chr13	696706	697110	1.24502	4.94869e-09	1.18323e-07	Spo11	405
chr13	773999	774485	1.32468	8.57433e-15	3.58592e-13	Spo11	487
chr13	852066	852384	1.3494	1.28027e-17	6.76394e-16	Spo11	319
chr13	915023	915636	1.23553	5.04011e-09	1.20404e-07	Spo11	614
chr14	198197	198764	1.45039	2.03892e-26	1.97515e-24	Spo11	568
chr15	480148	480927	1.33498	7.15319e-18	3.86011e-16	Spo11	780
chr15	618999	619557	1.62289	4.70977e-49	1.4243e-46	Spo11	559
chr15	656824	657113	1.26978	9.41673e-11	2.69315e-09	Spo11	290
chr15	670960	671548	2.04786	8.22243e-122	3.57273e-118	Spo11	589
chr15	968028	968413	1.20557	2.02624e-07	3.99227e-06	Spo11	386
chr15	987462	987967	1.4645	1.42955e-27	1.48628e-25	Spo11	506
chr15	988856	989561	1.39324	1.94715e-22	1.4568e-20	Spo11	706
chr16	40133	40884	1.34366	6.61759e-17	3.30217e-15	Spo11	752
chr16	214622	214932	1.25936	1.02061e-09	2.62809e-08	Spo11	311
chr16	297003	297311	1.27721	1.27997e-11	3.99108e-10	Spo11	309
chr16	431802	432164	1.36868	8.46837e-18	4.54465e-16	Spo11	363
chr16	645365	646218	2.02792	4.93174e-131	3.00608e-127	Spo11	854
chr16	678778	679184	1.26061	2.03077e-10	5.61837e-09	Spo11	407
chr16	695110	695515	1.31682	1.78649e-15	7.92684e-14	Spo11	406
chr16	785632	786113	1.45285	1.73021e-27	1.78978e-25	Spo11	482
chr16	812608	813176	1.33934	2.25061e-15	9.89464e-14	Spo11	569
chr1	3067	3859	1.26666	1.21479e-11	3.79516e-10	Red1	793
chr1	26985	27557	1.24949	5.23359e-22	3.80189e-20	Red1	573
chr1	64884	66505	1.70352	1.35083e-55	5.48151e-53	Red1	1622
chr1	117172	118639	1.30207	1.79349e-13	6.68036e-12	Red1	1468
chr1	146378	149516	1.44157	2.311e-28	2.5229e-26	Red1	3139
chr1	154172	154730	1.19305	6.77735e-07	1.24649e-05	Red1	559
chr1	155539	157768	1.5433	2.49804e-39	4.92493e-37	Red1	2230
chr1	159704	160018	1.18724	1.52342e-06	2.66624e-05	Red1	315
chr1	166412	166841	1.19142	1.46403e-06	2.57134e-05	Red1	430
chr1	175395	178579	1.70047	4.54569e-53	1.6531e-50	Red1	3185
chr1	185624	187307	1.70393	1.5574e-53	5.79029e-51	Red1	1684
chr1	195337	197274	1.39674	1.30948e-19	8.05378e-18	Red1	1938
chr2	11994	12557	1.26997	8.92689e-11	2.55853e-09	Red1	564
chr2	43568	44473	1.20235	4.36757e-07	8.23759e-06	Red1	906
chr2	49776	52471	1.41351	4.1505e-22	3.03669e-20	Red1	2696
chr2	65371	67700	1.5826	4.61636e-41	9.85145e-39	Red1	2330
chr2	78108	80330	1.87351	9.88098e-87	1.36616e-83	Red1	2223
chr2	93043	94281	1.44436	9.06358e-25	7.89405e-23	Red1	1239
chr2	104880	105850	1.26563	3.03669e-11	9.12704e-10	Red1	971
chr2	117846	119968	1.44976	1.54312e-25	1.41254e-23	Red1	2123
chr2	127223	128215	1.44037	1.16788e-24	1.00995e-22	Red1	993
chr2	162008	162672	1.30925	2.85167e-13	1.04184e-11	Red1	665
chr2	173724	175769	1.95498	1.27057e-101	2.96688e-98	Red1	2046
chr2	185347	186098	1.1734	4.28184e-06	7.02765e-05	Red1	752
chr2	210994	214115	1.53355	1.45747e-39	2.90536e-37	Red1	3122
chr2	234493	235185	1.26073	3.78181e-10	1.01812e-08	Red1	693
chr2	243836	244597	1.21092	4.64184e-07	8.72831e-06	Red1	762
chr2	247043	249947	1.57549	1.98564e-41	4.30626e-39	Red1	2905
chr2	278306	279546	1.41622	1.23169e-30	1.53038e-28	Red1	1241
chr2	281608	282542	1.19056	1.93941e-06	3.34557e-05	Red1	935
chr2	283417	284752	1.34621	2.93292e-19	1.75833e-17	Red1	1336
chr2	304402	304743	1.2274	1.26026e-08	2.87746e-07	Red1	342
chr2	308513	308805	1.20028	1.62185e-07	3.2346e-06	Red1	293
chr2	319478	321618	1.69339	1.70648e-59	8.1508e-57	Red1	2141
chr2	334005	334349	1.23727	2.33303e-09	5.7767e-08	Red1	345
chr2	365369	365718	1.25163	2.60579e-10	7.12968e-09	Red1	350
chr2	388896	389535	1.25607	2.14828e-10	5.93035e-09	Red1	640
chr2	394376	396193	1.66198	4.96135e-59	2.32648e-56	Red1	1818
chr2	434303	434750	1.19362	3.18068e-06	5.32255e-05	Red1	448
chr2	460562	461575	1.25624	1.46299e-10	4.10601e-09	Red1	1014
chr2	479316	481547	1.49245	2.10475e-34	3.23594e-32	Red1	2232
chr2	498710	499988	1.5779	1.9494e-42	4.41266e-40	Red1	1279
chr2	512668	513580	1.33353	6.40324e-16	2.94781e-14	Red1	913
chr2	516381	518503	1.51764	6.41948e-37	1.12099e-34	Red1	2123
chr2	539963	541560	1.50874	1.81719e-33	2.65399e-31	Red1	1598
chr2	541846	542218	1.20019	6.68021e-07	1.22942e-05	Red1	373
chr2	550257	551044	1.23253	1.03186e-09	2.6532e-08	Red1	788
chr2	573141	574639	1.31199	9.38426e-14	3.58179e-12	Red1	1499
chr2	608812	610456	1.2213	2.30505e-08	5.1007e-07	Red1	1645
chr2	631205	632886	1.42368	1.15664e-25	1.06733e-23	Red1	1682
chr2	636348	637951	1.6488	3.65426e-53	1.33475e-50	Red1	1604
chr2	653963	656853	1.69439	1.68539e-63	9.51481e-61	Red1	2891
chr2	672542	676733	1.51147	1.39508e-35	2.27982e-33	Red1	4192
chr2	689735	690410	1.37637	1.42298e-18	8.10214e-17	Red1	676
chr2	693501	696273	1.81291	8.20729e-69	5.7544e-66	Red1	2773
chr2	696659	696979	1.23242	2.03793e-08	4.53586e-07	Red1	321
chr2	704636	705014	1.19181	9.73487e-07	1.75235e-05	Red1	379
chr2	713044	713565	1.204	1.0192e-06	1.82987e-05	Red1	522
chr2	746554	747032	1.19778	1.33866e-06	2.36249e-05	Red1	479
chr2	750360	752324	1.64494	1.52968e-47	4.31519e-45	Red1	1965
chr2	762138	763481	1.4781	8.41977e-31	1.05584e-28	Red1	1344
chr2	777579	778585	1.204	1.0192e-06	1.82987e-05	Red1	1007
chr2	795701	796529	1.33062	1.34431e-15	6.02698e-14	Red1	829
chr2	801996	802925	1.32239	2.72898e-17	1.40443e-15	Red1	930
chr3	27225	27762	1.16728	6.54531e-06	0.000104583	Red1	538
chr3	29135	31111	1.33794	2.97852e-15	1.29599e-13	Red1	1977
chr3	37007	38084	1.46011	1.85994e-25	1.69395e-23	Red1	1078
chr3	53565	56422	1.91428	4.50609e-89	6.86278e-86	Red1	2858
chr3	63492	65443	1.74119	1.07721e-61	5.64157e-59	Red1	1952
chr3	66180	67452	1.24465	1.98509e-09	4.9537e-08	Red1	1273
chr3	71058	71549	1.20179	5.72137e-07	1.0616e-05	Red1	492
chr3	81241	82375	1.33364	1.57326e-16	7.62255e-15	Red1	1135
chr3	99167	102662	1.84739	4.18986e-92	7.1351e-89	Red1	3496
chr3	193756	195308	1.5022	2.74663e-31	3.53916e-29	Red1	1553
chr3	220616	221157	1.23622	1.14167e-08	2.61897e-07	Red1	542
chr3	222018	222779	1.22841	1.85823e-08	4.15805e-07	Red1	762
chr3	243781	244439	1.22831	2.09233e-08	4.65093e-07	Red1	659
chr3	257494	258611	1.26202	1.47218e-10	4.12933e-09	Red1	1118
chr3	275814	278582	1.57993	2.67055e-38	5.0038e-36	Red1	2769
chr3	287664	288521	1.31788	4.35913e-14	1.71435e-12	Red1	858
chr3	290206	292930	1.69182	6.4983e-52	2.23975e-49	Red1	2725
chr3	295704	297245	1.43302	9.1601e-23	7.00648e-21	Red1	1542
chr3	297576	297878	1.21957	1.68353e-07	3.35097e-06	Red1	303
chr3	308311	308770	1.15359	2.02736e-09	5.05452e-08	Red1	460
chr3	314028	314626	1.14649	1.93268e-06	3.33465e-05	Red1	599
chr4	24466	27044	1.88339	1.64248e-92	2.85036e-89	Red1	2579
chr4	33456	34044	1.32191	3.79577e-14	1.49968e-12	Red1	589
chr4	53175	55660	1.72444	8.53886e-79	8.94746e-76	Red1	2486
chr4	64966	65407	1.24725	3.27424e-09	7.98601e-08	Red1	442
chr4	65747	66442	1.26618	1.53568e-11	4.74909e-10	Red1	696
chr4	82717	82993	1.21998	1.21509e-07	2.46076e-06	Red1	277
chr4	91822	92406	1.4624	2.18978e-26	2.11739e-24	Red1	585
chr4	92685	93800	1.33028	1.97651e-14	8.01309e-13	Red1	1116
chr4	95262	96458	1.40967	3.84238e-22	2.81773e-20	Red1	1197
chr4	117128	118049	1.41165	1.23709e-22	9.37778e-21	Red1	922
chr4	143531	144887	1.58934	1.23851e-43	2.94036e-41	Red1	1357
chr4	187873	189254	1.35985	1.58161e-17	8.30042e-16	Red1	1382
chr4	193131	193772	1.25763	1.29342e-09	3.29405e-08	Red1	642
chr4	194164	195170	1.77011	2.15526e-65	1.3125e-62	Red1	1007
chr4	203890	205373	1.69223	3.86634e-56	1.60694e-53	Red1	1484
chr4	235790	236274	1.24592	3.92545e-10	1.05424e-08	Red1	485
chr4	245218	245535	1.21197	5.16892e-08	1.0962e-06	Red1	318
chr4	253242	254190	1.52293	1.9797e-36	3.37443e-34	Red1	949
chr4	261873	263467	1.25928	9.14534e-11	2.61873e-09	Red1	1595
chr4	279802	280477	1.3557	1.11481e-16	5.46764e-15	Red1	676
chr4	292437	293922	1.29834	2.90335e-14	1.15904e-12	Red1	1486
chr4	297939	298646	1.41924	2.60495e-22	1.93286e-20	Red1	708
chr4	335732	336322	1.21767	6.9637e-08	1.45439e-06	Red1	591
chr4	354741	355495	1.37379	4.3722e-21	2.98263e-19	Red1	755
chr4	375810	379461	1.28744	4.97966e-14	1.9476e-12	Red1	3652
chr4	399988	401241	1.75722	1.09799e-65	6.76239e-63	Red1	1254
chr4	414653	415650	1.28226	8.94129e-12	2.83028e-10	Red1	998
chr4	440701	442295	1.5496	7.0081e-42	1.55024e-39	Red1	1595
chr4	455291	457325	1.44212	1.14314e-24	9.89008e-23	Red1	2035
chr4	474948	476301	1.32861	3.38221e-16	1.59368e-14	Red1	1354
chr4	491148	491823	1.15583	5.08054e-06	8.24765e-05	Red1	676
chr4	509385	510303	1.30347	3.28776e-13	1.19509e-11	Red1	919
chr4	548318	548831	1.32607	1.22829e-14	5.06874e-13	Red1	514
chr4	554046	555560	1.47126	8.07607e-31	1.01391e-28	Red1	1515
chr4	567074	568078	1.23224	7.2492e-09	1.70032e-07	Red1	1005
chr4	582066	583848	1.22366	1.14301e-08	2.6218e-07	Red1	1783
chr4	584284	584977	1.19511	5.78083e-07	1.07211e-05	Red1	694
chr4	606301	608481	1.64487	2.76567e-60	1.36678e-57	Red1	2181
chr4	623921	625251	1.48774	9.64717e-31	1.20587e-28	Red1	1331
chr4	639550	641630	2.00258	1.22744e-108	3.58096e-105	Red1	2081
chr4	659936	661786	1.60491	1.25864e-41	2.75359e-39	Red1	1851
chr4	677533	678479	1.33647	2.42326e-15	1.06292e-13	Red1	947
chr4	711850	714327	1.66369	7.4114e-61	3.748e-58	Red1	2478
chr4	733742	735618	1.37814	1.12954e-20	7.48686e-19	Red1	1877
chr4	752876	753373	1.31553	1.11481e-13	4.22669e-12	Red1	498
chr4	763574	764711	1.36023	9.49948e-18	5.07107e-16	Red1	1138
chr4	779074	780463	1.28453	1.49108e-11	4.61626e-10	Red1	1390
chr4	780907	782369	1.37062	3.08461e-19	1.84672e-17	Red1	1463
chr4	791653	792949	1.37361	1.53993e-18	8.7438e-17	Red1	1297
chr4	825362	826692	1.39081	2.15328e-21	1.49899e-19	Red1	1331
chr4	828824	831074	1.37067	3.52209e-19	2.09846e-17	Red1	2251
chr4	839608	841377	1.3627	2.42438e-19	1.46218e-17	Red1	1770
chr4	852130	852604	1.24206	1.02636e-08	2.3681e-07	Red1	475
chr4	863598	865755	1.75243	2.16721e-73	1.84969e-70	Red1	2158
chr4	898315	901247	1.88919	1.30137e-100	2.93833e-97	Red1	2933
chr4	921129	922278	1.46389	3.28171e-28	3.54977e-26	Red1	1150
chr4	936957	938039	1.42397	7.74997e-25	6.78266e-23	Red1	1083
chr4	964978	965320	1.19737	1.01496e-06	1.82268e-05	Red1	343
chr4	993771	994612	1.1968	7.34463e-07	1.34329e-05	Red1	842
chr4	1042304	1044916	1.62584	1.39701e-47	3.94912e-45	Red1	2613
chr4	1077380	1079030	1.23328	3.06013e-09	7.48549e-08	Red1	1651
chr4	1088421	1088879	1.23299	2.78497e-09	6.83896e-08	Red1	459
chr4	1119337	1121135	1.65442	8.07235e-56	3.3075e-53	Red1	1799
chr4	1132607	1133547	1.21914	1.69473e-07	3.36884e-06	Red1	941
chr4	1190669	1192531	1.53275	3.03389e-42	6.81397e-40	Red1	1863
chr4	1214334	1215279	1.21879	1.06829e-07	2.17967e-06	Red1	946
chr4	1238428	1238983	1.30658	1.07994e-13	4.10299e-12	Red1	556
chr4	1247840	1248877	1.3228	1.86638e-14	7.58228e-13	Red1	1038
chr4	1253957	1256248	1.57731	3.91742e-44	9.49074e-42	Red1	2292
chr4	1271514	1273874	1.36789	2.86484e-19	1.7187e-17	Red1	2361
chr4	1282899	1285852	1.8044	1.58052e-84	1.99986e-81	Red1	2954
chr4	1291567	1292646	1.37424	1.07053e-17	5.69377e-16	Red1	1080
chr4	1314197	1315844	1.96081	1.55096e-98	3.30979e-95	Red1	1648
chr4	1323352	1324195	1.32757	7.47653e-15	3.14268e-13	Red1	844
chr4	1332551	1333315	1.22649	7.29609e-08	1.5203e-06	Red1	765
chr4	1340731	1341159	1.32509	4.70977e-14	1.84714e-12	Red1	429
chr4	1357253	1357800	1.26141	4.65008e-10	1.24011e-08	Red1	548
chr4	1379074	1380531	1.69926	5.61048e-57	2.41991e-54	Red1	1458
chr4	1397332	1400355	1.35511	4.3471e-19	2.57395e-17	Red1	3024
chr4	1413862	1415246	1.25571	1.64248e-11	5.06606e-10	Red1	1385
chr4	1418671	1418977	1.21696	1.97998e-07	3.90571e-06	Red1	307
chr4	1423703	1425343	1.5172	1.59514e-33	2.33668e-31	Red1	1641
chr4	1437512	1438898	1.38632	8.15643e-24	6.68498e-22	Red1	1387
chr4	1452654	1453262	1.26974	5.37279e-12	1.73796e-10	Red1	609
chr4	1479852	1481671	1.5337	5.36537e-35	8.51726e-33	Red1	1820
chr4	1495720	1496243	1.27103	4.37321e-11	1.29309e-09	Red1	524
chr5	27890	30250	1.37972	1.12616e-20	7.46793e-19	Red1	2361
chr5	35527	37119	1.51036	1.44378e-37	2.60795e-35	Red1	1593
chr5	47957	48795	1.29461	2.05163e-12	6.91194e-11	Red1	839
chr5	49372	49801	1.20427	5.61087e-07	1.04335e-05	Red1	430
chr5	66519	66825	1.21341	2.89528e-07	5.58998e-06	Red1	307
chr5	95553	97883	1.35508	7.16473e-18	3.86634e-16	Red1	2331
chr5	101918	102655	1.20015	7.43618e-07	1.35919e-05	Red1	738
chr5	115294	115930	1.21747	1.00526e-08	2.32151e-07	Red1	637
chr5	156761	157554	1.31421	1.24882e-15	5.61306e-14	Red1	794
chr5	162996	163625	1.19379	1.25513e-06	2.22305e-05	Red1	630
chr5	164210	164841	1.27257	1.16305e-11	3.63982e-10	Red1	632
chr5	165183	167190	1.38859	3.19669e-22	2.35776e-20	Red1	2008
chr5	188696	190413	1.44441	3.32047e-25	2.97509e-23	Red1	1718
chr5	216584	218925	1.79762	1.94223e-95	3.76184e-92	Red1	2342
chr5	243115	244132	1.25349	3.99264e-10	1.07159e-08	Red1	1018
chr5	255691	256274	1.2591	2.89968e-10	7.89842e-09	Red1	584
chr5	256606	256950	1.35388	2.61638e-16	1.24451e-14	Red1	345
chr5	273446	275205	1.35221	1.82642e-18	1.03086e-16	Red1	1760
chr5	306027	306450	1.23592	3.21189e-10	8.70723e-09	Red1	424
chr5	307476	309460	1.39325	5.71742e-22	4.14286e-20	Red1	1985
chr5	323958	325163	1.42328	2.10863e-24	1.79349e-22	Red1	1206
chr5	365661	368941	1.47563	1.29778e-32	1.80385e-30	Red1	3281
chr5	373041	373613	1.31592	1.66917e-15	7.42164e-14	Red1	573
chr5	412775	413216	1.18069	7.97389e-06	0.00012558	Red1	442
chr5	419406	421908	1.78845	1.17978e-72	9.75214e-70	Red1	2503
chr5	449930	450688	1.35796	1.58562e-16	7.67892e-15	Red1	759
chr5	456900	458522	1.36733	1.09396e-19	6.76706e-18	Red1	1623
chr5	465779	466935	1.5328	1.7406e-34	2.68782e-32	Red1	1157
chr5	475584	476904	1.3699	2.16123e-18	1.21367e-16	Red1	1321
chr5	488442	489467	1.3323	8.81658e-15	3.68383e-13	Red1	1026
chr5	528109	530348	1.61047	9.08866e-48	2.59179e-45	Red1	2240
chr5	549325	550326	1.30454	9.54113e-15	3.97466e-13	Red1	1002
chr6	32386	32717	1.18441	1.62555e-06	2.83472e-05	Red1	332
chr6	32992	33867	1.21829	1.15231e-07	2.33959e-06	Red1	876
chr6	38023	39278	1.30305	4.90682e-13	1.75388e-11	Red1	1256
chr6	62187	63775	1.18945	5.12779e-07	9.58164e-06	Red1	1589
chr6	67526	70494	2.16454	9.05733e-136	6.26614e-132	Red1	2969
chr6	78193	79449	1.37872	4.76431e-18	2.60675e-16	Red1	1257
chr6	82611	85770	1.44036	1.18222e-26	1.16198e-24	Red1	3160
chr6	92169	93095	1.39044	4.93856e-21	3.3566e-19	Red1	927
chr6	132321	135969	1.75944	9.81522e-75	8.87156e-72	Red1	3649
chr6	144702	145542	1.29141	1.88105e-12	6.35916e-11	Red1	841
chr6	154045	155907	1.46109	2.30038e-30	2.81709e-28	Red1	1863
chr6	170875	173262	1.72258	1.30888e-69	9.4973e-67	Red1	2388
chr6	215039	218136	2.16045	4.59198e-142	3.83707e-138	Red1	3098
chr6	231007	232635	1.39601	7.37904e-22	5.30518e-20	Red1	1629
chr7	16191	17019	1.2744	2.71269e-11	8.18974e-10	Red1	829
chr7	24987	25653	1.20227	1.23635e-06	2.19417e-05	Red1	667
chr7	51932	53562	1.44922	1.00231e-24	8.70362e-23	Red1	1631
chr7	61096	64291	1.28115	1.4568e-12	4.97852e-11	Red1	3196
chr7	77580	78753	1.32044	4.88877e-14	1.91293e-12	Red1	1174
chr7	89921	90691	1.35189	2.56507e-17	1.32312e-15	Red1	771
chr7	101156	103295	1.63868	3.34811e-55	1.33444e-52	Red1	2140
chr7	111933	112683	1.35778	9.17065e-18	4.90117e-16	Red1	751
chr7	138470	140542	1.37214	9.94947e-23	7.59451e-21	Red1	2073
chr7	144844	145989	1.21941	5.12448e-09	1.22338e-07	Red1	1146
chr7	162713	163843	1.40053	3.89673e-20	2.48886e-18	Red1	1131
chr7	170141	173010	1.92402	1.56603e-91	2.61818e-88	Red1	2870
chr7	186123	187263	1.32265	7.46793e-15	3.13906e-13	Red1	1141
chr7	219185	222427	1.69603	6.44763e-59	3.00885e-56	Red1	3243
chr7	231499	233197	1.40805	5.62989e-24	4.66015e-22	Red1	1699
chr7	240492	242093	1.59722	6.80456e-42	1.50557e-39	Red1	1602
chr7	258736	262116	1.34343	4.01051e-17	2.03704e-15	Red1	3381
chr7	273547	275615	1.39484	3.5229e-21	2.4188e-19	Red1	2069
chr7	297393	298977	1.57465	2.60495e-40	5.38022e-38	Red1	1585
chr7	300797	301881	1.19874	1.46268e-07	2.93177e-06	Red1	1085
chr7	341250	341841	1.25438	3.55206e-10	9.58893e-09	Red1	592
chr7	348874	350919	1.30894	1.32648e-13	4.99804e-12	Red1	2046
chr7	378951	380869	1.43528	1.49383e-25	1.36867e-23	Red1	1919
chr7	394730	395200	1.24335	2.94097e-10	8.00682e-09	Red1	471
chr7	405727	407139	1.3287	1.34029e-15	6.01035e-14	Red1	1413
chr7	424595	425865	1.27786	1.28558e-12	4.41774e-11	Red1	1271
chr7	431524	432437	1.25223	6.50879e-11	1.89291e-09	Red1	914
chr7	440048	440511	1.1672	8.50531e-06	0.000133444	Red1	464
chr7	467438	471021	2.07715	1.48594e-131	9.18333e-128	Red1	3584
chr7	472953	474471	1.32281	1.6014e-14	6.54034e-13	Red1	1519
chr7	488670	491085	1.37531	5.26623e-21	3.57355e-19	Red1	2416
chr7	491525	491984	1.2479	5.92953e-10	1.56437e-08	Red1	460
chr7	503212	505229	1.31047	8.45084e-16	3.85035e-14	Red1	2018
chr7	508097	508864	1.27645	6.45803e-13	2.28192e-11	Red1	768
chr7	519752	520556	1.29839	8.65765e-13	3.02343e-11	Red1	805
chr7	553594	554435	1.25885	3.06408e-11	9.20556e-10	Red1	842
chr7	585390	587041	1.48101	5.29541e-29	6.00759e-27	Red1	1652
chr7	603655	605143	1.41716	1.28351e-23	1.03801e-21	Red1	1489
chr7	611416	613971	1.92017	1.09572e-85	1.44911e-82	Red1	2556
chr7	630016	632298	1.72233	5.23359e-60	2.55505e-57	Red1	2283
chr7	642823	643199	1.17099	7.65174e-06	0.000120962	Red1	377
chr7	675732	676084	1.2677	1.8249e-10	5.07575e-09	Red1	353
chr7	681376	683824	1.61869	7.28618e-47	1.99159e-44	Red1	2449
chr7	724114	725976	1.46202	1.10408e-30	1.37594e-28	Red1	1863
chr7	747514	749867	1.26871	5.72532e-13	2.03423e-11	Red1	2354
chr7	762923	763603	1.23753	3.2484e-09	7.92538e-08	Red1	681
chr7	778052	778586	1.26628	3.90409e-10	1.04966e-08	Red1	535
chr7	790111	790924	1.23201	6.39661e-09	1.51053e-07	Red1	814
chr7	791209	792006	1.18812	2.95992e-06	4.97267e-05	Red1	798
chr7	804437	805971	1.41062	3.99853e-23	3.13112e-21	Red1	1535
chr7	833320	833630	1.33859	2.21004e-16	1.05706e-14	Red1	311
chr7	850590	851090	1.23635	1.56466e-09	3.94894e-08	Red1	501
chr7	869606	871392	1.24768	1.8964e-10	5.26102e-09	Red1	1787
chr7	898863	900784	1.44509	3.52696e-24	2.95869e-22	Red1	1922
chr7	922238	922888	1.23275	1.91814e-08	4.28549e-07	Red1	651
chr7	934977	936852	1.44371	2.61638e-25	2.36048e-23	Red1	1876
chr7	948374	950248	1.47621	4.40251e-31	5.61048e-29	Red1	1875
chr7	960962	961516	1.21918	8.02528e-09	1.87396e-07	Red1	555
chr7	963141	963504	1.27461	3.6509e-12	1.20107e-10	Red1	364
chr7	1005300	1007512	1.22137	2.32151e-08	5.13606e-07	Red1	2213
chr7	1013399	1014636	1.27741	1.88018e-11	5.77006e-10	Red1	1238
chr7	1014929	1015619	1.21087	8.42617e-08	1.74157e-06	Red1	691
chr7	1018535	1018830	1.18702	5.01026e-06	8.13917e-05	Red1	296
chr7	1036846	1040596	1.30356	3.30446e-15	1.43285e-13	Red1	3751
chr7	1055833	1058064	1.67006	3.85656e-57	1.67456e-54	Red1	2232
chr7	1059929	1060424	1.27256	2.06348e-11	6.30304e-10	Red1	496
chr7	1064576	1064912	1.13916	1.46541e-06	2.57365e-05	Red1	337
chr7	1066332	1067648	1.26391	6.14752e-20	3.87168e-18	Red1	1317
chr8	8360	9018	1.29568	5.18322e-12	1.68085e-10	Red1	659
chr8	23018	24179	1.3103	3.20111e-15	1.38963e-13	Red1	1162
chr8	26999	29832	1.51152	4.9854e-33	7.09905e-31	Red1	2834
chr8	44981	47171	1.68971	1.77623e-56	7.48859e-54	Red1	2191
chr8	55652	56253	1.24842	1.82764e-09	4.57699e-08	Red1	602
chr8	58624	60735	1.75223	2.63209e-79	2.80156e-76	Red1	2112
chr8	71236	72713	1.45797	2.32809e-26	2.24802e-24	Red1	1478
chr8	109369	111100	1.46418	5.57057e-31	7.05505e-29	Red1	1732
chr8	118961	119442	1.46155	2.5633e-28	2.79062e-26	Red1	482
chr8	136223	138411	1.50027	3.88597e-35	6.21012e-33	Red1	2189
chr8	161293	161859	1.32855	2.64363e-14	1.05974e-12	Red1	567
chr8	183871	185792	1.49658	4.11434e-35	6.56901e-33	Red1	1922
chr8	196466	197085	1.19498	2.1748e-06	3.72795e-05	Red1	620
chr8	211691	212352	1.39937	3.23147e-21	2.22433e-19	Red1	662
chr8	247411	248912	1.57665	6.60846e-42	1.46319e-39	Red1	1502
chr8	251430	252633	1.41251	3.68129e-23	2.88935e-21	Red1	1204
chr8	257173	258783	1.51818	8.73172e-34	1.29778e-31	Red1	1611
chr8	282001	282984	1.39461	3.75751e-20	2.40215e-18	Red1	984
chr8	326097	327016	1.4443	1.51078e-25	1.38388e-23	Red1	920
chr8	334154	334717	1.18292	1.94026e-06	3.34696e-05	Red1	564
chr8	339278	339713	1.26109	8.04267e-10	2.09363e-08	Red1	436
chr8	392050	392673	1.32503	5.35673e-15	2.28034e-13	Red1	624
chr8	394112	394726	1.31774	1.14762e-14	4.74679e-13	Red1	615
chr8	398388	398717	1.19041	2.06638e-06	3.55165e-05	Red1	330
chr8	424126	424833	1.29982	1.2031e-12	4.14572e-11	Red1	708
chr8	463059	464079	1.20227	1.23635e-06	2.19417e-05	Red1	1021
chr8	494129	496610	1.39552	2.51594e-23	1.9971e-21	Red1	2482
chr8	513612	516501	1.58532	6.05202e-46	1.58855e-43	Red1	2890
chr8	519441	520355	1.28893	3.55468e-12	1.1706e-10	Red1	915
chr8	521130	521818	1.30965	3.03249e-14	1.20893e-12	Red1	689
chr9	28047	28334	1.19362	3.18068e-06	5.32255e-05	Red1	288
chr9	46269	46902	1.1789	2.87012e-06	4.83048e-05	Red1	634
chr9	49666	52779	1.95648	6.96947e-95	1.32373e-91	Red1	3114
chr9	58074	58800	1.19645	1.75364e-06	3.04558e-05	Red1	727
chr9	80061	81265	1.2716	1.49796e-11	4.63671e-10	Red1	1205
chr9	104806	107061	1.67335	1.09396e-52	3.90841e-50	Red1	2256
chr9	143777	144701	1.38701	1.30858e-20	8.63973e-19	Red1	925
chr9	155944	158264	1.74442	5.59371e-63	3.09101e-60	Red1	2321
chr9	162108	163638	1.34817	4.96478e-17	2.50265e-15	Red1	1531
chr9	181991	182374	1.24412	3.0362e-09	7.42865e-08	Red1	384
chr9	186196	187035	1.25695	6.59326e-11	1.91646e-09	Red1	840
chr9	195148	196509	1.23324	1.73404e-09	4.35301e-08	Red1	1362
chr9	214511	215090	1.21771	6.03657e-08	1.26955e-06	Red1	580
chr9	217084	218391	1.34551	1.00577e-19	6.23591e-18	Red1	1308
chr9	229763	230059	1.24135	2.01572e-09	5.0269e-08	Red1	297
chr9	251402	253155	1.55015	3.69828e-41	7.92319e-39	Red1	1754
chr9	264310	266208	1.76407	7.70903e-72	6.16595e-69	Red1	1899
chr9	272926	273395	1.325	8.48008e-15	3.54732e-13	Red1	470
chr9	278542	281221	1.54671	1.34493e-34	2.0893e-32	Red1	2680
chr9	287247	287859	1.42504	2.61939e-22	1.94312e-20	Red1	613
chr9	295224	297131	1.84676	4.83281e-88	7.03234e-85	Red1	1908
chr9	301722	302130	1.18082	5.4781e-06	8.85401e-05	Red1	409
chr9	302508	302823	1.19189	3.82631e-06	6.32834e-05	Red1	316
chr9	303897	304595	1.24588	2.75036e-10	7.50879e-09	Red1	699
chr9	316420	317018	1.21668	7.69786e-09	1.80069e-07	Red1	599
chr9	318191	318894	1.26522	4.09845e-10	1.09873e-08	Red1	704
chr9	326997	329707	1.51664	1.72822e-34	2.66932e-32	Red1	2711
chr9	349956	351628	1.49603	2.53513e-34	3.87972e-32	Red1	1673
chr9	364225	365784	1.48085	9.06358e-32	1.20005e-29	Red1	1560
chr9	385002	385647	1.22555	1.54875e-08	3.49873e-07	Red1	646
chr9	390554	391108	1.22899	4.58818e-09	1.10063e-07	Red1	555
chr9	402285	402846	1.25969	2.83224e-10	7.72307e-09	Red1	562
chr9	405379	406058	1.21067	9.47284e-08	1.94424e-06	Red1	680
chr9	419313	419937	1.32813	4.80507e-16	2.23615e-14	Red1	625
chr10	24650	25044	1.26562	6.65426e-15	2.80867e-13	Red1	395
chr10	27394	28461	1.31598	3.47056e-21	2.38451e-19	Red1	1068
chr10	38352	41605	1.6812	2.67055e-54	1.02471e-51	Red1	3254
chr10	67272	68223	1.26352	2.14092e-11	6.531e-10	Red1	952
chr10	71016	71394	1.2572	8.52433e-10	2.21182e-08	Red1	379
chr10	75577	76202	1.26327	6.97268e-12	2.23085e-10	Red1	626
chr10	98970	99902	1.3545	2.94985e-16	1.39733e-14	Red1	933
chr10	106953	108146	1.27168	5.84655e-11	1.70718e-09	Red1	1194
chr10	124994	127748	1.42645	1.42364e-29	1.66878e-27	Red1	2755
chr10	209343	210550	1.37022	3.44271e-22	2.53221e-20	Red1	1208
chr10	234041	234769	1.21707	3.36302e-08	7.29592e-07	Red1	729
chr10	251068	252840	1.50534	5.40381e-30	6.48485e-28	Red1	1773
chr10	269422	270665	1.42762	1.03252e-27	1.08293e-25	Red1	1244
chr10	273626	275305	1.54112	3.47376e-35	5.56673e-33	Red1	1680
chr10	297304	300547	1.52813	2.4632e-39	4.85848e-37	Red1	3244
chr10	304293	305028	1.22717	3.897e-08	8.38591e-07	Red1	736
chr10	307016	308704	1.38814	3.4033e-20	2.18172e-18	Red1	1689
chr10	324173	324661	1.20304	5.75519e-07	1.06753e-05	Red1	489
chr10	324975	328356	1.30909	2.66624e-15	1.16439e-13	Red1	3382
chr10	346036	348287	1.43559	4.68813e-25	4.16006e-23	Red1	2252
chr10	357905	358181	1.18026	4.28124e-06	7.02716e-05	Red1	277
chr10	366778	370454	1.81717	1.11815e-91	1.87629e-88	Red1	3677
chr10	383773	387418	1.6217	4.69462e-49	1.41971e-46	Red1	3646
chr10	394981	396123	1.17188	7.96985e-06	0.000125522	Red1	1143
chr10	408893	410954	1.54137	2.72019e-38	5.09448e-36	Red1	2062
chr10	416974	417656	1.21923	1.48816e-07	2.98051e-06	Red1	683
chr10	430825	432137	1.38645	1.39059e-22	1.05075e-20	Red1	1313
chr10	440360	442443	1.38641	7.55266e-23	5.81032e-21	Red1	2084
chr10	463747	464233	1.34931	7.41652e-16	3.39782e-14	Red1	487
chr10	499879	501371	1.29611	9.4189e-14	3.59418e-12	Red1	1493
chr10	509686	510973	1.36404	1.50003e-17	7.88678e-16	Red1	1288
chr10	515938	516781	1.28897	1.17842e-12	4.0635e-11	Red1	844
chr10	537276	537796	1.23118	2.00387e-09	4.9985e-08	Red1	521
chr10	538810	539367	1.20412	1.7352e-07	3.44516e-06	Red1	558
chr10	551712	553971	1.21387	7.34632e-08	1.52838e-06	Red1	2260
chr10	569855	570636	1.25597	4.02708e-10	1.08034e-08	Red1	782
chr10	589539	591301	1.8248	8.2718e-87	1.14762e-83	Red1	1763
chr10	602570	603068	1.27303	1.12099e-11	3.5169e-10	Red1	499
chr10	612458	612999	1.22047	4.26707e-09	1.02705e-07	Red1	542
chr10	628425	630207	1.43575	8.30615e-25	7.25437e-23	Red1	1783
chr10	643827	644584	1.32193	5.1357e-15	2.18927e-13	Red1	758
chr10	672517	674288	1.34892	2.12618e-17	1.10459e-15	Red1	1772
chr10	688066	690571	1.44137	2.1503e-24	1.8281e-22	Red1	2506
chr10	710522	711141	1.16584	4.87338e-06	7.93012e-05	Red1	620
chr10	711460	713321	1.43656	8.79023e-29	9.84464e-27	Red1	1862
chr11	42075	44159	1.64114	1.10382e-51	3.7627e-49	Red1	2085
chr11	54481	57609	1.96278	1.78649e-117	6.76083e-114	Red1	3129
chr11	76943	78026	1.25039	2.23429e-10	6.15744e-09	Red1	1084
chr11	85516	87516	1.88613	4.18697e-93	7.43875e-90	Red1	2001
chr11	110418	110851	1.37673	2.75359e-18	1.53356e-16	Red1	434
chr11	159620	160149	1.18396	2.91897e-06	4.90806e-05	Red1	530
chr11	184083	185391	1.62826	7.22271e-51	2.37083e-48	Red1	1309
chr11	196344	197129	1.1984	9.74047e-07	1.75319e-05	Red1	786
chr11	212114	212931	1.40528	2.10087e-22	1.56856e-20	Red1	818
chr11	216950	217423	1.23913	7.72076e-09	1.80588e-07	Red1	474
chr11	220880	222101	1.30599	1.30918e-13	4.93515e-12	Red1	1222
chr11	237653	240137	1.52417	1.06979e-37	1.94446e-35	Red1	2485
chr11	251541	254246	1.72337	1.88669e-67	1.25285e-64	Red1	2706
chr11	281222	281790	1.22927	2.47087e-08	5.45029e-07	Red1	569
chr11	292449	293355	1.28014	6.89287e-12	2.20607e-10	Red1	907
chr11	325402	326213	1.30571	1.14895e-14	4.75226e-13	Red1	812
chr11	330539	331272	1.26454	1.54419e-10	4.32364e-09	Red1	734
chr11	350742	351039	1.25057	2.13614e-09	5.30946e-08	Red1	298
chr11	375836	376614	1.17783	7.3787e-06	0.000116907	Red1	779
chr11	377011	379579	1.51636	1.45613e-34	2.25684e-32	Red1	2569
chr11	387510	387912	1.19364	1.29688e-06	2.29287e-05	Red1	403
chr11	388753	389421	1.30035	5.51696e-14	2.14981e-12	Red1	669
chr11	411667	413928	1.30844	3.78791e-14	1.49658e-12	Red1	2262
chr11	419852	422424	1.37087	3.00469e-21	2.07205e-19	Red1	2573
chr11	432973	433628	1.24687	1.24612e-10	3.5216e-09	Red1	656
chr11	453044	456121	1.48639	6.17874e-39	1.19564e-36	Red1	3078
chr11	471029	472488	1.58911	1.34524e-51	4.56352e-49	Red1	1460
chr11	481729	482406	1.24498	5.21747e-09	1.24345e-07	Red1	678
chr11	484202	485630	1.28927	6.11083e-12	1.96703e-10	Red1	1429
chr11	496463	498959	1.82344	1.25343e-91	2.10136e-88	Red1	2497
chr11	525512	526051	1.18897	3.12435e-06	5.23311e-05	Red1	540
chr11	586845	587417	1.30654	2.58941e-13	9.4973e-12	Red1	573
chr11	587860	588175	1.20165	5.05278e-07	9.44974e-06	Red1	316
chr11	632334	634531	1.85057	4.42894e-92	7.53356e-89	Red1	2198
chr11	637563	639119	1.35301	1.05803e-16	5.19637e-15	Red1	1557
chr12	30947	31710	1.39898	1.59294e-20	1.04544e-18	Red1	764
chr12	32001	34020	1.42798	4.62701e-27	4.66552e-25	Red1	2020
chr12	50690	53234	1.76741	2.22382e-75	2.06063e-72	Red1	2545
chr12	69321	71816	1.38704	4.81726e-19	2.84119e-17	Red1	2496
chr12	72283	72781	1.22639	5.15134e-08	1.09267e-06	Red1	499
chr12	103185	106144	1.84932	8.65765e-84	1.06758e-80	Red1	2960
chr12	120123	122381	1.62538	2.88005e-54	1.10382e-51	Red1	2259
chr12	133600	134672	1.18555	1.52405e-06	2.66723e-05	Red1	1073
chr12	161066	162252	1.29286	2.15973e-13	7.98362e-12	Red1	1187
chr12	209532	211561	1.57107	6.38117e-42	1.41351e-39	Red1	2030
chr12	264292	264606	1.23449	1.60022e-08	3.60986e-07	Red1	315
chr12	284920	286094	1.35277	4.01698e-16	1.88191e-14	Red1	1175
chr12	292135	292569	1.20082	7.16424e-07	1.3122e-05	Red1	435
chr12	305364	307447	1.73222	1.43714e-60	7.18125e-58	Red1	2084
chr12	317624	318470	1.23929	4.157e-09	1.00173e-07	Red1	847
chr12	335444	337695	1.75985	3.47296e-69	2.47172e-66	Red1	2252
chr12	381512	383593	1.47418	3.70084e-31	4.73369e-29	Red1	2082
chr12	394463	395266	1.45537	6.55994e-25	5.76501e-23	Red1	804
chr12	420401	422560	1.5219	2.83792e-33	4.10015e-31	Red1	2160
chr12	428877	429925	1.24162	3.33941e-09	8.13111e-08	Red1	1049
chr12	436121	438231	1.28993	2.39552e-13	8.82064e-12	Red1	2111
chr12	507096	507462	1.24198	1.01144e-08	2.33523e-07	Red1	367
chr12	519632	521132	1.4403	1.99986e-25	1.81635e-23	Red1	1501
chr12	529892	531513	1.77484	4.60575e-70	3.40487e-67	Red1	1622
chr12	562715	565280	1.3998	3.89673e-21	2.66809e-19	Red1	2566
chr12	577516	579693	1.2524	3.94185e-11	1.17149e-09	Red1	2178
chr12	661585	663436	1.63035	2.75106e-52	9.65162e-50	Red1	1852
chr12	682403	684308	1.46841	8.49767e-27	8.42946e-25	Red1	1906
chr12	717163	718163	1.28751	1.99297e-12	6.72202e-11	Red1	1001
chr12	733633	734780	1.63813	3.48899e-57	1.5181e-54	Red1	1148
chr12	768579	769154	1.22034	9.17445e-08	1.88582e-06	Red1	576
chr12	769748	770026	1.17459	8.26932e-06	0.000129951	Red1	279
chr12	774778	775181	1.21681	1.93326e-07	3.81804e-06	Red1	404
chr12	775601	776520	1.38233	3.52046e-20	2.25424e-18	Red1	920
chr12	794197	794496	1.26009	8.61986e-11	2.47708e-09	Red1	300
chr12	798444	800769	1.62725	5.03849e-51	1.6661e-48	Red1	2326
chr12	815116	816114	1.30254	8.54083e-15	3.57191e-13	Red1	999
chr12	835196	836706	1.30184	2.4322e-13	8.95159e-12	Red1	1511
chr12	846035	847263	1.25323	1.02908e-09	2.64637e-08	Red1	1229
chr12	851835	852490	1.18471	3.38244e-06	5.6343e-05	Red1	656
chr12	880908	881833	1.29812	2.83923e-13	1.03753e-11	Red1	926
chr12	882111	882634	1.36749	9.75214e-19	5.62082e-17	Red1	524
chr12	887273	890215	1.3599	9.38642e-17	4.62701e-15	Red1	2943
chr12	894694	896655	1.35623	2.16421e-16	1.03657e-14	Red1	1962
chr12	929840	930826	1.23617	1.28543e-08	2.92941e-07	Red1	987
chr12	971151	971889	1.38042	6.02005e-20	3.79402e-18	Red1	739
chr12	998749	1001157	1.65572	6.44021e-55	2.53338e-52	Red1	2409
chr12	1004169	1004837	1.31401	1.78731e-13	6.65886e-12	Red1	669
chr12	1014670	1016872	1.28479	9.50386e-13	3.3075e-11	Red1	2203
chr12	1026124	1027183	1.35623	2.16421e-16	1.03657e-14	Red1	1060
chr12	1037830	1040496	1.66558	5.93335e-57	2.55623e-54	Red1	2667
chr13	18198	19065	1.44099	1.75227e-23	1.4054e-21	Red1	868
chr13	27611	27923	1.25483	5.33949e-11	1.56657e-09	Red1	313
chr13	49415	50187	1.24898	4.14343e-09	9.99471e-08	Red1	773
chr13	54225	55054	1.31222	3.29306e-13	1.19702e-11	Red1	830
chr13	57339	59690	1.69816	5.48782e-53	1.98747e-50	Red1	2352
chr13	73611	74866	1.54155	2.11106e-39	4.17638e-37	Red1	1256
chr13	84407	86090	1.34375	7.38754e-17	3.67367e-15	Red1	1684
chr13	144177	145435	1.42715	3.23817e-22	2.38726e-20	Red1	1259
chr13	147580	149127	1.16695	8.61827e-06	0.000135098	Red1	1548
chr13	161568	162456	1.38548	3.73422e-22	2.74094e-20	Red1	889
chr13	172491	174698	1.40091	1.60472e-21	1.1272e-19	Red1	2208
chr13	194254	195202	1.30059	3.12896e-13	1.13946e-11	Red1	949
chr13	202358	202834	1.29362	3.36124e-12	1.10917e-10	Red1	477
chr13	211316	212907	1.54478	5.08394e-34	7.65597e-32	Red1	1592
chr13	238504	239457	1.42359	2.50265e-24	2.11885e-22	Red1	954
chr13	250948	251765	1.29927	7.22437e-14	2.78548e-12	Red1	818
chr13	255317	257315	1.4951	6.26037e-37	1.09421e-34	Red1	1999
chr13	276049	277956	1.44343	8.80643e-33	1.23566e-30	Red1	1908
chr13	294004	295969	1.41027	3.42768e-24	2.87674e-22	Red1	1966
chr13	319419	319755	1.20656	1.34999e-07	2.72001e-06	Red1	337
chr13	328670	329025	1.25548	3.24683e-10	8.79832e-09	Red1	356
chr13	331722	332611	1.39991	3.43954e-21	2.3632e-19	Red1	890
chr13	339016	339910	1.38486	9.45148e-20	5.86949e-18	Red1	895
chr13	340239	340818	1.22069	1.72862e-08	3.88132e-07	Red1	580
chr13	341171	341808	1.2473	3.67672e-09	8.91518e-08	Red1	638
chr13	363144	363771	1.725	2.07396e-64	1.21619e-61	Red1	628
chr13	394720	395253	1.23903	6.80002e-09	1.59978e-07	Red1	534
chr13	403521	404950	1.4996	1.43153e-31	1.8737e-29	Red1	1430
chr13	415016	417643	1.48021	3.63664e-34	5.5195e-32	Red1	2628
chr13	425848	427226	1.32772	1.07374e-14	4.45554e-13	Red1	1379
chr13	442350	444141	1.51167	4.11339e-34	6.22587e-32	Red1	1792
chr13	459063	460534	1.3294	8.66962e-15	3.62326e-13	Red1	1472
chr13	467392	468756	1.80962	2.94307e-89	4.51128e-86	Red1	1365
chr13	489243	491859	1.81186	6.09818e-76	5.78229e-73	Red1	2617
chr13	498902	499295	1.17916	5.44728e-06	8.80704e-05	Red1	394
chr13	506954	507995	1.23643	1.23441e-09	3.15014e-08	Red1	1042
chr13	520053	521423	1.59434	1.89017e-43	4.45759e-41	Red1	1371
chr13	531547	532016	1.23168	3.8414e-08	8.28133e-07	Red1	470
chr13	538563	539115	1.22809	1.78008e-09	4.46355e-08	Red1	553
chr13	549404	549954	1.35662	7.40457e-17	3.68214e-15	Red1	551
chr13	553850	554534	1.34556	2.27196e-16	1.08568e-14	Red1	685
chr13	578392	579671	1.53729	1.67649e-40	3.4914e-38	Red1	1280
chr13	596238	596537	1.27996	1.42528e-11	4.42446e-10	Red1	300
chr13	596851	597818	1.25819	5.09014e-10	1.35117e-08	Red1	968
chr13	621693	623171	1.27904	4.54674e-13	1.62967e-11	Red1	1479
chr13	634202	636354	1.23926	1.13629e-09	2.90971e-08	Red1	2153
chr13	640128	642089	1.59275	3.5148e-50	1.11738e-47	Red1	1962
chr13	669420	670812	1.4513	4.5436e-28	4.8708e-26	Red1	1393
chr13	676330	677412	1.31348	2.96278e-14	1.18195e-12	Red1	1083
chr13	689913	690430	1.19486	6.04102e-07	1.11776e-05	Red1	518
chr13	690724	691304	1.18921	1.01426e-06	1.82155e-05	Red1	581
chr13	698038	699493	1.46574	2.45471e-31	3.17176e-29	Red1	1456
chr13	713144	714689	1.2723	2.39662e-11	7.27746e-10	Red1	1546
chr13	717472	719034	1.20922	2.41013e-07	4.70176e-06	Red1	1563
chr13	748239	749679	1.24111	8.87851e-10	2.29969e-08	Red1	1441
chr13	761434	763099	1.34455	1.11199e-16	5.45381e-15	Red1	1666
chr13	801718	804537	1.45785	2.89268e-26	2.77524e-24	Red1	2820
chr13	839547	840703	1.36119	7.00971e-17	3.49221e-15	Red1	1157
chr13	849300	850717	1.17611	9.24528e-06	0.000144331	Red1	1418
chr13	887990	890788	1.91628	1.5787e-93	2.85299e-90	Red1	2799
chr14	17150	18179	1.23088	1.95492e-09	4.88158e-08	Red1	1030
chr14	25644	27256	1.36832	1.16735e-18	6.69268e-17	Red1	1613
chr14	44723	45104	1.19642	5.57918e-07	1.03779e-05	Red1	382
chr14	45538	46226	1.27838	6.89922e-11	2.0018e-09	Red1	689
chr14	49157	50119	1.21276	9.37066e-08	1.9242e-06	Red1	963
chr14	53598	54981	1.2441	1.48796e-09	3.76314e-08	Red1	1384
chr14	69812	72690	1.75002	5.98963e-70	4.40453e-67	Red1	2879
chr14	83196	84202	1.28478	2.46207e-12	8.2319e-11	Red1	1007
chr14	94985	96217	1.46634	8.03896e-30	9.55213e-28	Red1	1233
chr14	120283	122152	1.2878	1.35301e-11	4.20882e-10	Red1	1870
chr14	123791	127687	1.74787	4.3013e-66	2.70085e-63	Red1	3897
chr14	154346	157837	1.36403	1.22829e-18	7.03072e-17	Red1	3492
chr14	166154	167026	1.21534	1.36839e-07	2.75543e-06	Red1	873
chr14	171227	171730	1.20218	1.10382e-06	1.97079e-05	Red1	504
chr14	178430	180253	1.2418	1.35528e-09	3.44136e-08	Red1	1824
chr14	194604	196597	1.80606	1.12357e-78	1.17247e-75	Red1	1994
chr14	255406	257673	1.60013	1.17382e-45	3.04018e-43	Red1	2268
chr14	291146	293319	1.4537	5.06757e-34	7.63308e-32	Red1	2174
chr14	299295	299928	1.22649	7.29609e-08	1.5203e-06	Red1	634
chr14	315210	316964	1.47146	3.36434e-33	4.83838e-31	Red1	1755
chr14	334944	335699	1.20606	1.13337e-07	2.30282e-06	Red1	756
chr14	342651	344056	1.59627	2.02302e-47	5.67545e-45	Red1	1406
chr14	358938	361625	1.45214	5.18681e-26	4.89328e-24	Red1	2688
chr14	367812	368524	1.2289	5.16452e-09	1.23242e-07	Red1	713
chr14	389315	391441	1.52912	6.74217e-40	1.36553e-37	Red1	2127
chr14	396687	398837	1.51117	3.16228e-31	4.06256e-29	Red1	2151
chr14	402028	402772	1.25639	1.85404e-10	5.15335e-09	Red1	745
chr14	409839	410960	1.5035	4.24326e-30	5.12035e-28	Red1	1122
chr14	420434	421224	1.33112	2.31047e-16	1.10332e-14	Red1	791
chr14	469132	470505	1.57142	3.05562e-39	6.00067e-37	Red1	1374
chr14	474867	476657	1.2328	1.1337e-09	2.90349e-08	Red1	1791
chr14	485935	487279	1.30771	7.21606e-15	3.03739e-13	Red1	1345
chr14	494844	495362	1.27356	1.1337e-11	3.55533e-10	Red1	519
chr14	504704	506030	1.30325	7.18125e-13	2.52813e-11	Red1	1327
chr14	511401	512340	1.25081	5.81353e-10	1.53518e-08	Red1	940
chr14	532669	533847	1.29312	2.15229e-12	7.23769e-11	Red1	1179
chr14	539528	540357	1.32946	1.50938e-14	6.17732e-13	Red1	830
chr14	561059	561334	1.33893	4.53106e-15	1.94178e-13	Red1	276
chr14	582479	584701	1.53256	7.95976e-38	1.45714e-35	Red1	2223
chr14	611761	612402	1.19516	1.36779e-06	2.41118e-05	Red1	642
chr14	615184	617210	1.43178	5.28932e-27	5.31374e-25	Red1	2027
chr14	638001	639073	1.3847	9.24485e-20	5.74645e-18	Red1	1073
chr14	648260	649179	1.21359	4.66477e-08	9.95291e-07	Red1	920
chr14	654195	654834	1.33314	1.17031e-17	6.20726e-16	Red1	640
chr14	692520	692857	1.3032	7.94328e-14	3.05281e-12	Red1	338
chr14	696762	697901	1.46857	6.81554e-28	7.2277e-26	Red1	1140
chr14	727806	728155	1.19773	6.30914e-07	1.16477e-05	Red1	350
chr14	742065	742680	1.21903	1.37645e-07	2.76726e-06	Red1	616
chr14	748716	750644	1.61426	5.90201e-46	1.55024e-43	Red1	1929
chr14	757747	758785	1.25184	8.83588e-10	2.28923e-08	Red1	1039
chr14	769976	771858	1.1987	1.32712e-07	2.67602e-06	Red1	1883
chr15	59574	60207	1.24682	8.73373e-11	2.50859e-09	Red1	634
chr15	77524	78929	1.39884	6.3314e-21	4.27169e-19	Red1	1406
chr15	89125	90766	1.73512	2.93833e-59	1.39091e-56	Red1	1642
chr15	132129	134047	1.5104	2.67793e-40	5.52713e-38	Red1	1919
chr15	149139	151461	1.59194	1.79556e-47	5.04894e-45	Red1	2323
chr15	188194	191620	1.70813	4.26776e-59	2.00678e-56	Red1	3427
chr15	199004	199974	1.38443	7.00003e-21	4.71086e-19	Red1	971
chr15	222800	225320	1.2334	2.41446e-09	5.97063e-08	Red1	2521
chr15	238556	240615	1.45267	1.00879e-26	9.95405e-25	Red1	2060
chr15	241757	242651	1.23423	1.01016e-08	2.33238e-07	Red1	895
chr15	247915	249221	1.34582	7.67008e-16	3.5059e-14	Red1	1307
chr15	251227	251894	1.26524	2.7874e-10	7.60659e-09	Red1	668
chr15	269535	270069	1.22018	2.79261e-08	6.11801e-07	Red1	535
chr15	279405	281398	1.59743	4.25305e-48	1.23112e-45	Red1	1994
chr15	294061	294856	1.27485	1.25893e-11	3.92726e-10	Red1	796
chr15	307297	311291	1.21543	1.96811e-08	4.39238e-07	Red1	3995
chr15	321234	323021	1.42792	2.61276e-27	2.67362e-25	Red1	1788
chr15	332118	334864	1.37084	1.36962e-22	1.03514e-20	Red1	2747
chr15	346109	346401	1.24815	2.96545e-10	8.07124e-09	Red1	293
chr15	371996	372908	1.49215	7.2061e-34	1.07622e-31	Red1	913
chr15	391780	392638	1.52148	1.02259e-40	2.1508e-38	Red1	859
chr15	413959	415391	1.28385	2.64789e-12	8.82673e-11	Red1	1433
chr15	432875	433560	1.20127	1.86415e-07	3.68816e-06	Red1	686
chr15	451005	452400	1.2568	2.65137e-10	7.2487e-09	Red1	1396
chr15	454388	456150	1.47514	1.48868e-30	1.84247e-28	Red1	1763
chr15	468669	470304	1.38655	4.73587e-21	3.22255e-19	Red1	1636
chr15	475498	476286	1.23209	1.04894e-08	2.41563e-07	Red1	789
chr15	476713	477309	1.1795	4.06621e-06	6.69391e-05	Red1	597
chr15	482633	484339	1.63642	7.21107e-54	2.72019e-51	Red1	1707
chr15	489982	490461	1.20768	6.03921e-07	1.11751e-05	Red1	480
chr15	496276	498262	1.48754	1.64059e-29	1.9169e-27	Red1	1987
chr15	548024	549189	1.44168	1.11506e-27	1.16681e-25	Red1	1166
chr15	563137	565331	1.5285	1.01578e-34	1.58782e-32	Red1	2195
chr15	580962	582742	1.7443	2.2346e-65	1.36019e-62	Red1	1781
chr15	589082	590759	1.4921	1.23112e-30	1.52968e-28	Red1	1678
chr15	625800	627265	1.26738	9.52796e-12	3.00788e-10	Red1	1466
chr15	635655	638000	1.49245	4.3391e-29	4.95108e-27	Red1	2346
chr15	646696	647262	1.20204	9.07779e-07	1.63987e-05	Red1	567
chr15	697055	698888	1.64431	1.64589e-52	5.83176e-50	Red1	1834
chr15	715485	715908	1.40416	1.52897e-20	1.00531e-18	Red1	424
chr15	729170	730012	1.37258	3.04159e-19	1.8218e-17	Red1	843
chr15	735303	737379	1.55963	1.77133e-38	3.34888e-36	Red1	2077
chr15	751063	753223	1.52813	1.28677e-32	1.78855e-30	Red1	2161
chr15	766144	767260	1.40089	2.96893e-20	1.91249e-18	Red1	1117
chr15	777557	778446	1.42956	2.60435e-27	2.66502e-25	Red1	890
chr15	787683	788666	1.27774	3.25612e-12	1.07565e-10	Red1	984
chr15	793238	794741	1.32644	6.79986e-15	2.86748e-13	Red1	1504
chr15	821724	822833	1.41537	2.26048e-23	1.79929e-21	Red1	1110
chr15	826791	827943	1.2283	8.192e-09	1.91104e-07	Red1	1153
chr15	834090	834597	1.32325	2.88802e-14	1.15345e-12	Red1	508
chr15	855253	855760	1.31644	1.95164e-13	7.24603e-12	Red1	508
chr15	874127	874612	1.21043	2.58637e-07	5.02204e-06	Red1	486
chr15	917910	918957	1.36153	4.49262e-19	2.65766e-17	Red1	1048
chr15	935659	938342	2.09096	9.84011e-142	8.12831e-138	Red1	2684
chr15	965216	967200	1.64958	9.79716e-52	3.34888e-49	Red1	1985
chr15	982337	986110	1.41279	6.62217e-24	5.45632e-22	Red1	3774
chr15	990499	992883	1.18001	1.88434e-06	3.25507e-05	Red1	2385
chr15	1011051	1013846	1.75691	6.29651e-73	5.26623e-70	Red1	2796
chr15	1052823	1053423	1.20765	1.81552e-07	3.59658e-06	Red1	601
chr15	1059280	1060149	1.18108	1.60085e-06	2.79383e-05	Red1	870
chr16	37805	38228	1.30483	1.3122e-13	4.94538e-12	Red1	424
chr16	42413	43356	1.28013	2.38561e-11	7.24469e-10	Red1	944
chr16	50696	52245	1.38416	1.43747e-19	8.81658e-18	Red1	1550
chr16	70767	73870	1.4983	5.67545e-34	8.52119e-32	Red1	3104
chr16	88494	91240	1.84148	8.00756e-86	1.06561e-82	Red1	2747
chr16	125282	126427	1.43256	2.01326e-25	1.82852e-23	Red1	1146
chr16	139629	140756	1.4834	6.18016e-29	6.98715e-27	Red1	1128
chr16	148193	149003	1.41818	4.3431e-23	3.39469e-21	Red1	811
chr16	167217	168887	1.34328	9.66273e-18	5.15703e-16	Red1	1671
chr16	181650	184198	1.28224	2.65155e-13	9.71404e-12	Red1	2549
chr16	192381	194108	1.29077	3.38454e-13	1.22914e-11	Red1	1728
chr16	220009	221057	1.3465	5.76899e-17	2.89401e-15	Red1	1049
chr16	231940	233313	1.4202	7.68953e-22	5.52205e-20	Red1	1374
chr16	238483	239227	1.30059	1.51112e-12	5.15703e-11	Red1	745
chr16	249667	251240	1.75756	2.95529e-67	1.9467e-64	Red1	1574
chr16	275619	277241	1.55339	3.20627e-42	7.19118e-40	Red1	1623
chr16	283125	283754	1.37699	6.59326e-18	3.56944e-16	Red1	630
chr16	305806	307142	1.3082	3.09386e-13	1.12694e-11	Red1	1337
chr16	316031	316921	1.24408	5.68368e-10	1.50217e-08	Red1	891
chr16	317263	317888	1.20343	3.5505e-07	6.77579e-06	Red1	626
chr16	323183	323854	1.28717	7.89951e-12	2.51495e-10	Red1	672
chr16	331221	332903	1.74039	2.26048e-63	1.2697e-60	Red1	1683
chr16	340453	341601	1.2072	1.2984e-07	2.62084e-06	Red1	1149
chr16	395679	398204	1.47678	4.54151e-35	7.23602e-33	Red1	2526
chr16	422013	422812	1.24251	2.36298e-09	5.84817e-08	Red1	800
chr16	445096	446124	1.49179	6.45803e-37	1.12772e-34	Red1	1029
chr16	471377	473836	1.40415	4.66337e-24	3.88061e-22	Red1	2460
chr16	499612	500823	1.32878	4.30923e-16	2.0128e-14	Red1	1212
chr16	509539	510769	1.23075	5.5115e-09	1.3103e-07	Red1	1231
chr16	511416	512151	1.3837	8.41977e-21	5.63248e-19	Red1	736
chr16	541198	542823	1.34138	2.02442e-16	9.71852e-15	Red1	1626
chr16	549602	551620	1.59886	2.07348e-53	7.65773e-51	Red1	2019
chr16	561042	562318	1.64124	7.79112e-52	2.67424e-49	Red1	1277
chr16	599420	601646	1.49169	1.86037e-32	2.56153e-30	Red1	2227
chr16	613323	613615	1.21883	1.00177e-07	2.0506e-06	Red1	293
chr16	618511	620319	1.25569	1.18815e-10	3.36426e-09	Red1	1809
chr16	635652	637864	1.40178	8.49572e-22	6.08415e-20	Red1	2213
chr16	649409	651493	1.67581	2.59478e-55	1.03968e-52	Red1	2085
chr16	660113	661899	1.41697	1.78937e-21	1.25285e-19	Red1	1787
chr16	691492	692721	1.49694	4.87192e-33	6.94384e-31	Red1	1230
chr16	702695	703124	1.17916	2.59878e-06	4.40504e-05	Red1	430
chr16	708065	708599	1.24033	1.28325e-08	2.92745e-07	Red1	535
chr16	714571	717048	1.55322	6.51328e-40	1.32038e-37	Red1	2478
chr16	733245	734107	1.35648	8.74984e-18	4.69137e-16	Red1	863
chr16	748736	750019	1.33535	1.93108e-15	8.5369e-14	Red1	1284
chr16	767005	767893	1.3584	2.60735e-18	1.45479e-16	Red1	889
chr16	790904	791433	1.17545	5.52446e-06	8.91313e-05	Red1	530
chr16	803608	804437	1.55202	4.74024e-40	9.66718e-38	Red1	830
chr16	815186	815858	1.38587	1.76401e-19	1.07473e-17	Red1	673
chr16	834964	836964	1.66803	1.28292e-51	4.35712e-49	Red1	2001
chr16	862372	864986	1.43847	2.48142e-27	2.54331e-25	Red1	2615
chr16	884896	886605	1.28168	4.09732e-12	1.34091e-10	Red1	1710
chr16	886969	887268	1.21957	1.68353e-07	3.35097e-06	Red1	300
chr16	890432	891221	1.27255	7.7589e-11	2.23888e-09	Red1	790
chr16	893379	894602	1.51365	1.13789e-30	1.4171e-28	Red1	1224
chr16	909716	910366	1.37073	2.37684e-18	1.33045e-16	Red1	651
chr16	915818	918360	1.84315	9.25124e-82	1.06684e-78	Red1	2543
chr16	925282	926697	1.20076	8.02047e-12	2.55211e-10	Red1	1416
chr5	151481	152755	1.59561	7.46277e-59	3.47456e-56	Centromere	1275
chr10	435584	437316	1.88406	1.65959e-104	4.20727e-101	Centromere	1733
chr16	554786	556840	1.92482	3.35738e-105	8.74984e-102	Centromere	2055
chr1	24972	25269	1.18448	2.85253e-10	7.77696e-09	Nil	298
chr1	43753	44604	1.20692	6.69869e-09	1.57707e-07	Nil	852
chr1	125564	125869	1.23632	8.99995e-09	2.08906e-07	Nil	306
chr1	222824	223116	1.21563	1.92132e-16	9.2406e-15	Nil	293
chr1	228157	228552	1.35015	2.13944e-23	1.7053e-21	Nil	396
chr2	103	464	1.87248	1.77419e-139	1.37721e-135	Nil	362
chr2	870	1947	1.63945	5.17607e-110	1.57036e-106	Nil	1078
chr2	3176	3710	1.33096	1.63531e-18	9.27043e-17	Nil	535
chr2	5663	6366	1.5853	2.09894e-53	7.74997e-51	Nil	704
chr2	86523	87249	1.38556	5.56673e-19	3.26889e-17	Nil	727
chr2	129191	129565	1.20034	1.24231e-06	2.20156e-05	Nil	375
chr2	462841	463538	1.20212	3.63145e-07	6.92197e-06	Nil	698
chr2	515669	515990	1.20659	2.28108e-07	4.462e-06	Nil	322
chr3	1186	1581	1.32833	1.92752e-14	7.82168e-13	Nil	396
chr3	4895	6249	1.31594	7.90679e-15	3.31818e-13	Nil	1355
chr3	6585	10242	1.37203	1.48559e-27	1.54277e-25	Nil	3658
chr3	10606	10999	1.38558	1.27204e-21	8.99912e-20	Nil	394
chr3	11381	11723	1.60187	1.44079e-40	3.01162e-38	Nil	343
chr3	14093	16382	1.33698	2.54976e-16	1.21367e-14	Nil	2290
chr3	57727	58062	1.17217	5.96884e-06	9.58738e-05	Nil	336
chr3	198716	199124	1.2253	1.80876e-08	4.05303e-07	Nil	409
chr3	268758	269107	1.20152	5.49288e-08	1.16169e-06	Nil	350
chr3	283177	283453	1.20573	8.39016e-07	1.5237e-05	Nil	277
chr3	288951	289263	1.19914	7.8605e-07	1.43245e-05	Nil	313
chr3	294820	295118	1.3277	4.99344e-15	2.13108e-13	Nil	299
chr3	306187	306879	1.11398	1.81828e-08	4.07324e-07	Nil	693
chr3	311520	312224	1.21797	3.63831e-13	1.31644e-11	Nil	705
chr3	315824	316217	2.18782	9.93116e-168	1.51008e-163	Nil	394
chr4	94667	94985	1.24552	6.53898e-09	1.54262e-07	Nil	319
chr4	118683	119193	1.24074	8.62025e-09	2.00466e-07	Nil	511
chr4	446388	446692	1.17626	3.65746e-06	6.06555e-05	Nil	305
chr4	659253	659560	1.28854	2.42438e-12	8.10961e-11	Nil	308
chr4	1473988	1474774	1.21296	2.46332e-07	4.80054e-06	Nil	787
chr4	1524344	1525196	1.76398	3.67198e-80	4.01791e-77	Nil	853
chr4	1525683	1526106	1.43848	8.09841e-24	6.63896e-22	Nil	424
chr5	181	745	1.28452	5.79162e-23	4.48849e-21	Nil	565
chr5	1286	2141	1.5779	9.14113e-167	1.34276e-162	Nil	856
chr5	2752	3057	1.26358	1.17951e-18	6.76083e-17	Nil	306
chr5	4546	5305	1.35692	2.67485e-17	1.37784e-15	Nil	760
chr5	13144	13460	1.25884	3.51334e-10	9.48899e-09	Nil	317
chr5	113808	114159	1.21554	7.92045e-08	1.64187e-06	Nil	352
chr5	137606	137900	1.21696	7.27093e-08	1.51534e-06	Nil	295
chr5	145434	146508	1.2871	1.33475e-13	5.02805e-12	Nil	1075
chr5	147375	148451	1.20391	8.62204e-08	1.77992e-06	Nil	1077
chr5	155665	156250	1.21574	3.66016e-08	7.90952e-07	Nil	586
chr5	257309	258017	1.19038	9.48921e-07	1.71037e-05	Nil	709
chr5	330537	330851	1.24343	3.54805e-09	8.61668e-08	Nil	315
chr5	468478	468948	1.27273	1.00716e-12	3.49704e-11	Nil	471
chr5	556163	556688	1.23101	1.51981e-08	3.43653e-07	Nil	526
chr5	557630	558146	1.22635	1.49472e-08	3.38275e-07	Nil	517
chr5	569534	570014	1.59868	7.72859e-53	2.78163e-50	Nil	481
chr6	716	1200	1.4475	6.67114e-87	9.29608e-84	Nil	485
chr6	5927	6316	1.44347	7.29962e-24	5.99929e-22	Nil	390
chr6	17630	18189	1.19189	3.82631e-06	6.32834e-05	Nil	560
chr6	21653	21996	1.21149	3.98071e-07	7.54397e-06	Nil	344
chr6	59567	60066	1.20714	5.32525e-07	9.93116e-06	Nil	500
chr6	145875	146152	1.17299	9.19115e-06	0.000143536	Nil	278
chr6	192696	193067	1.19057	1.84706e-06	3.19477e-05	Nil	372
chr6	240857	241191	1.193	1.34295e-06	2.36995e-05	Nil	335
chr7	512	828	1.72445	5.54753e-86	7.43533e-83	Nil	317
chr7	1273	2128	1.3056	1.1695e-13	4.42588e-12	Nil	856
chr7	2635	2989	1.24795	6.99198e-10	1.83122e-08	Nil	355
chr7	7525	7814	1.25432	3.98217e-10	1.06888e-08	Nil	290
chr7	262696	263142	1.20157	1.1347e-06	2.02307e-05	Nil	447
chr7	723498	723805	1.20329	6.92022e-07	1.26993e-05	Nil	308
chr7	819317	819605	1.3231	1.44511e-17	7.60677e-16	Nil	289
chr7	1051399	1051692	1.21681	4.74471e-08	1.01142e-06	Nil	294
chr7	1083398	1084139	1.43474	2.85233e-25	2.56626e-23	Nil	742
chr8	1442	2012	1.49196	4.90682e-49	1.48286e-46	Nil	571
chr8	2571	2920	1.56183	1.12668e-46	3.05422e-44	Nil	350
chr8	61018	61673	1.1921	2.31361e-06	3.94648e-05	Nil	656
chr8	107859	108925	1.28378	1.35457e-13	5.10035e-12	Nil	1067
chr8	126166	126618	1.21252	1.5188e-07	3.03879e-06	Nil	453
chr8	186324	186601	1.19429	2.04268e-06	3.5131e-05	Nil	278
chr8	378841	379133	1.20447	3.4586e-07	6.60906e-06	Nil	293
chr8	529035	529545	1.17573	4.54883e-06	7.44046e-05	Nil	511
chr8	530334	530830	1.17533	6.51103e-06	0.000104059	Nil	497
chr8	553408	553753	1.21196	4.36014e-15	1.87068e-13	Nil	346
chr8	554215	554662	1.17258	2.20546e-22	1.64475e-20	Nil	448
chr8	554960	556265	1.50358	1.11429e-155	1.2106e-151	Nil	1306
chr9	145	798	1.39883	1.2942e-167	1.95884e-163	Nil	654
chr9	1380	2360	1.47856	2.55859e-103	6.27336e-100	Nil	981
chr9	2859	3133	1.26894	1.37214e-28	1.51985e-26	Nil	275
chr9	6406	6771	1.19184	1.31009e-12	4.49883e-11	Nil	366
chr9	7419	7951	1.51422	5.17011e-59	2.4227e-56	Nil	533
chr9	16128	17284	1.25517	4.4412e-15	1.90502e-13	Nil	1157
chr9	32105	32930	1.24893	1.07429e-09	2.75772e-08	Nil	826
chr9	133085	133568	1.18152	4.81682e-06	7.84368e-05	Nil	484
chr9	228221	229468	1.26514	1.14633e-10	3.25035e-09	Nil	1248
chr9	230556	231080	1.22712	3.52501e-08	7.63045e-07	Nil	525
chr9	380040	380342	1.17549	2.66895e-06	4.51066e-05	Nil	303
chr9	432351	432691	1.25977	1.65249e-10	4.6136e-09	Nil	341
chr9	438666	439665	1.40794	6.418e-24	5.29176e-22	Nil	1000
chr10	142	781	1.36327	1.20226e-141	9.88553e-138	Nil	640
chr10	1370	3106	1.44671	6.14752e-91	1.00554e-87	Nil	1737
chr10	3655	3948	1.13565	1.08094e-06	1.93224e-05	Nil	294
chr10	6450	6767	1.25949	3.14557e-21	2.16721e-19	Nil	318
chr10	7401	8489	1.44939	3.11889e-47	8.67361e-45	Nil	1089
chr10	14531	15059	1.18007	1.65002e-08	3.71279e-07	Nil	529
chr10	15388	17370	1.23039	1.9476e-14	7.89951e-13	Nil	1983
chr10	77306	77965	1.21804	1.8693e-07	3.69786e-06	Nil	660
chr10	91859	92194	1.20643	1.37581e-07	2.76611e-06	Nil	336
chr10	225510	226177	1.20282	2.32343e-07	4.54088e-06	Nil	668
chr10	235367	235824	1.25763	1.29342e-09	3.29405e-08	Nil	458
chr10	432645	433418	1.19225	7.22737e-07	1.323e-05	Nil	774
chr10	713795	714241	1.34231	2.03095e-26	1.96789e-24	Nil	447
chr11	4756	5105	1.18172	5.2289e-06	8.47462e-05	Nil	350
chr11	647979	648267	1.21659	4.83972e-08	1.02951e-06	Nil	289
chr11	663247	663576	1.2859	5.11682e-12	1.66005e-10	Nil	330
chr12	118968	119431	1.33504	3.7792e-15	1.62967e-13	Nil	464
chr12	122824	123428	1.26379	6.58112e-11	1.91302e-09	Nil	605
chr12	308325	308721	1.18312	4.03906e-06	6.65181e-05	Nil	397
chr12	338372	338735	1.18271	9.92407e-06	0.000154053	Nil	364
chr12	378930	379253	1.19362	3.18068e-06	5.32255e-05	Nil	324
chr12	393754	394046	1.28703	1.92265e-11	5.89536e-10	Nil	293
chr12	402156	402463	1.18183	6.25936e-06	0.000100267	Nil	308
chr12	415704	416249	1.26095	1.22631e-11	3.82948e-10	Nil	546
chr12	435447	435804	1.20919	5.66213e-07	1.05245e-05	Nil	358
chr12	449993	450491	1.22424	1.77713e-08	3.98483e-07	Nil	499
chr12	508675	508999	1.17984	9.99885e-06	0.000155132	Nil	325
chr12	548912	549255	1.27741	1.88018e-11	5.77006e-10	Nil	344
chr12	1059610	1059988	1.16459	1.71053e-07	3.39829e-06	Nil	379
chr12	1061119	1061495	1.16182	7.17233e-09	1.68314e-07	Nil	377
chr12	1063118	1063608	1.16878	4.43721e-08	9.49096e-07	Nil	491
chr12	1066383	1066809	1.39948	8.76799e-20	5.46009e-18	Nil	427
chr12	1071871	1072290	1.49922	8.53297e-30	1.01228e-27	Nil	420
chr13	8581	9838	1.24033	1.28325e-08	2.92745e-07	Nil	1258
chr13	10411	10979	1.17504	6.17775e-06	9.90307e-05	Nil	569
chr13	298973	299334	1.17226	8.5367e-06	0.000133903	Nil	362
chr13	842469	842782	1.2466	2.58357e-09	6.3706e-08	Nil	314
chr13	919425	919750	1.21995	6.47292e-11	1.88287e-09	Nil	326
chr13	923004	923414	1.36604	5.40505e-31	6.85015e-29	Nil	411
chr14	6275	6603	1.43207	4.98999e-23	3.88508e-21	Nil	329
chr14	217900	218467	1.3829	3.92555e-19	2.33131e-17	Nil	568
chr14	403208	403495	1.18689	3.67612e-06	6.09354e-05	Nil	288
chr14	571026	571325	1.19016	4.59663e-06	7.51363e-05	Nil	300
chr14	704424	704856	1.23519	1.93175e-08	4.31479e-07	Nil	433
chr14	750974	751490	1.48929	9.9816e-31	1.2471e-28	Nil	517
chr14	775518	775798	1.21751	1.60325e-11	4.94903e-10	Nil	281
chr14	783403	783831	1.80773	4.90908e-68	3.33426e-65	Nil	429
chr15	1250	1857	1.40178	8.49572e-22	6.08415e-20	Nil	608
chr15	22914	23350	1.40875	2.69339e-29	3.10957e-27	Nil	437
chr15	36535	37370	1.13802	4.35582e-06	7.14184e-05	Nil	836
chr15	112811	113234	1.31728	1.02778e-14	4.27071e-13	Nil	424
chr15	118006	118286	1.59424	1.00462e-41	2.20597e-39	Nil	281
chr15	130789	131572	1.24235	2.52674e-09	6.23577e-08	Nil	784
chr15	191949	192307	1.18631	4.53973e-06	7.42626e-05	Nil	359
chr15	278673	279051	1.19194	1.47829e-06	2.59496e-05	Nil	379
chr15	536558	536905	1.23687	1.99784e-08	4.45492e-07	Nil	348
chr15	734678	734983	1.21587	1.21585e-07	2.46229e-06	Nil	306
chr15	892822	893105	1.19297	1.77333e-06	3.07794e-05	Nil	284
chr15	919567	920158	1.31117	1.3671e-13	5.14636e-12	Nil	592
chr15	993172	993836	1.19077	1.67051e-06	2.90904e-05	Nil	665
chr15	1053789	1054071	1.22519	2.83877e-08	6.21441e-07	Nil	283
chr15	1074942	1075411	1.24713	1.006e-12	3.49382e-11	Nil	470
chr15	1075950	1076259	1.26452	1.37183e-12	4.69786e-11	Nil	310
chr15	1077016	1078116	1.17562	1.69371e-06	2.94713e-05	Nil	1101
chr15	1084807	1085245	1.36127	2.14783e-17	1.11532e-15	Nil	439
chr16	11650	11946	1.39429	2.42047e-19	1.46117e-17	Nil	297
chr16	12562	13480	1.3865	6.7811e-21	4.56667e-19	Nil	919
chr16	23107	23588	1.14668	3.62477e-07	6.91003e-06	Nil	482
chr16	126719	127343	1.23336	1.52996e-08	3.45836e-07	Nil	625
chr16	443717	444216	1.23359	7.32487e-09	1.71735e-07	Nil	500
chr16	486652	487086	1.21247	7.72236e-08	1.60288e-06	Nil	435
chr16	488942	489235	1.18132	4.43721e-06	7.26859e-05	Nil	294
chr16	816541	817067	1.20701	3.36628e-07	6.4411e-06	Nil	527
chr16	880894	881252	1.26829	1.35335e-10	3.81233e-09	Nil	359
chr16	908135	908526	1.22995	4.76376e-08	1.01529e-06	Nil	392
chr16	946133	946685	1.52766	1.90502e-49	5.86408e-47	Nil	553
