# Supplementary material for: Mms4 chromosomal association reveals functional relationships between meiotic crossover pathways in budding yeast
Source: PLoS Genet. 2026 Mar 30;22(3):e1012097. doi: 10.1371/journal.pgen.1012097 (PMC13046247; doi:10.1371/journal.pgen.1012097)
Supplement: S3 Table — Table is sorted based on Spo11 oligo hits. Mean and Median Spo11 oligo counts are shown for DSB hotspots associated uniquely with Mms4 or Msh5. (XLSX) [file pgen.1012097.s009.xlsx]

## Sheet: DSB_hotspots_annotation
S3 Table. DSB hotspots showing overlap with peaks corresponding to either Mms4, Msh5 or both. Table is sorted based on Spo11 oligo hits. Mean and Median Spo11 oligo counts are shown for DSB hotspots associated uniquely with Mms4 or Msh5.
Chr	Start	End	Hits	Width (bp)	Annotation
chr12	678456	678485	27	30	Msh5
chr1	135739	135790	28	52	Mms4			Spo11 oligo hits
chr1	79556	79594	28	39	Mms4 & Msh5				Unique Msh5	Unique Mms4
chr13	110888	110940	30	53	Mms4			Mean	1001	751.7
chr15	779563	779616	31	54	Mms4			Median	547	430
chr2	462024	462075	31	52	Mms4 & Msh5			Mean (log2)	9.967	9.554
chr14	715978	716030	32	53	Mms4 & Msh5			Median (log2)	9.095	8.748
chr16	486262	486316	34	55	Mms4
chr11	603933	603985	35	53	Mms4
chr4	1144960	1144994	35	35	Msh5
chr10	270992	271046	36	55	Mms4
chr14	216212	216242	36	31	Mms4 & Msh5
chr16	923524	923579	36	56	Mms4 & Msh5
chr7	528692	528748	37	57	Mms4
chr14	643585	643638	38	54	Mms4
chr4	967931	967986	38	56	Mms4
chr16	922125	922176	38	52	Mms4 & Msh5
chr3	44480	44522	38	43	Mms4 & Msh5
chr10	571330	571377	39	48	Msh5
chr11	185796	185845	40	50	Mms4
chr6	4150	4188	40	39	Mms4 & Msh5
chr6	207827	207887	45	61	Msh5
chr8	410938	411013	45	76	Mms4 & Msh5
chr3	50817	50872	46	56	Mms4
chr5	423179	423230	46	52	Mms4
chr15	539608	539656	46	49	Mms4 & Msh5
chr15	323082	323143	47	62	Mms4
chr11	130402	130482	47	81	Mms4 & Msh5
chr6	237466	237539	47	74	Mms4 & Msh5
chr11	596571	596635	48	65	Mms4 & Msh5
chr15	968793	968873	49	81	Mms4
chr10	37761	37820	50	60	Mms4
chr3	83419	83484	50	66	Mms4
chr4	835073	835134	50	62	Msh5
chr15	888774	888839	50	66	Mms4 & Msh5
chr8	364334	364407	50	74	Mms4 & Msh5
chr13	410448	410550	51	103	Msh5
chr12	183485	183546	51	62	Mms4 & Msh5			Venn diagram depicting the overlap between DSB hotspots and peaks corresponding to either Mms4, Msh5 or both.
chr1	70374	70455	52	82	Mms4
chr5	570322	570358	53	37	Mms4
chr15	932318	932407	53	90	Msh5
chr14	556891	556963	54	73	Mms4
chr7	849429	849524	55	96	Msh5
chr2	745872	745938	55	67	Mms4 & Msh5
chr7	846386	846446	56	61	Mms4
chr1	179726	179807	56	82	Msh5
chr11	605152	605209	56	58	Msh5
chr3	231308	231398	57	91	Msh5
chr9	52970	53059	57	90	Mms4 & Msh5
chr7	654067	654137	58	71	Mms4
chr16	673536	673612	59	77	Mms4
chr4	963412	963460	59	49	Mms4 & Msh5
chr11	446240	446309	60	70	Mms4
chr3	131983	132069	60	87	Mms4
chr4	316461	316559	60	99	Mms4
chr10	87688	87772	60	85	Msh5
chr10	165442	165525	60	84	Mms4 & Msh5
chr15	1048265	1048354	60	90	Mms4 & Msh5
chr15	265194	265275	61	82	Mms4
chr8	175738	175822	61	85	Mms4
chr9	134107	134181	61	75	Mms4
chr4	538990	539067	61	78	Mms4 & Msh5
chr10	654295	654369	62	75	Mms4 & Msh5
chr15	658518	658613	62	96	Mms4 & Msh5
chr1	42575	42707	64	133	Mms4 & Msh5
chr4	38382	38457	64	76	Mms4 & Msh5
chr10	623784	623872	65	89	Mms4
chr11	218979	219047	65	69	Mms4
chr13	902578	902680	65	103	Mms4
chr3	51738	51827	67	90	Mms4
chr4	964851	964963	67	113	Mms4
chr9	348945	349035	68	91	Mms4
chr5	551195	551284	69	90	Mms4
chr12	624025	624114	69	90	Mms4 & Msh5
chr2	418232	418359	71	128	Mms4
chr10	580201	580323	72	123	Msh5
chr6	42650	42744	72	95	Mms4 & Msh5
chr10	609229	609359	75	131	Mms4
chr13	826655	826767	75	113	Mms4 & Msh5
chr5	234683	234767	75	85	Mms4 & Msh5
chr13	775794	775882	76	89	Mms4
chr4	1496693	1496779	77	87	Mms4
chr14	606380	606496	77	117	Mms4 & Msh5
chr7	906181	906283	79	103	Mms4
chr8	359859	359974	79	116	Mms4
chr7	272933	273033	81	101	Msh5
chr8	541358	541435	82	78	Mms4
chr5	26546	26647	82	102	Msh5
chr3	259397	259510	83	114	Mms4 & Msh5
chr14	157938	158066	84	129	Mms4
chr14	437413	437536	84	124	Mms4 & Msh5
chr14	546055	546188	85	134	Mms4
chr4	432102	432177	85	76	Mms4
chr7	464997	465108	85	112	Msh5
chr8	475579	475696	87	118	Msh5
chr10	567483	567584	87	102	Mms4 & Msh5
chr13	904521	904654	89	134	Mms4
chr8	472605	472712	89	108	Mms4 & Msh5
chr6	51145	51267	90	123	Mms4 & Msh5
chr6	98846	98975	90	130	Mms4 & Msh5
chr8	189027	189151	91	125	Msh5
chr3	157607	157741	94	135	Mms4
chr12	84185	84407	94	223	Msh5
chr16	922980	923095	95	116	Mms4 & Msh5
chr11	69609	69732	96	124	Mms4
chr4	1490313	1490453	96	141	Mms4 & Msh5
chr6	73855	73916	99	62	Msh5
chr8	198449	198576	100	128	Mms4 & Msh5
chr12	156426	156551	101	126	Mms4
chr3	122648	122805	101	158	Mms4
chr1	171775	171922	101	148	Mms4 & Msh5
chr16	74511	74636	101	126	Mms4 & Msh5
chr7	947151	947272	102	122	Msh5
chr14	197018	197201	105	184	Mms4 & Msh5
chr1	94463	94592	109	130	Mms4 & Msh5
chr7	1052303	1052446	110	144	Mms4
chr4	1489954	1490097	113	144	Mms4 & Msh5
chr5	68485	68627	113	143	Mms4 & Msh5
chr9	342311	342443	115	133	Mms4 & Msh5
chr12	125732	125864	116	133	Msh5
chr5	559135	559285	117	151	Mms4 & Msh5
chr15	304388	304564	118	177	Mms4
chr2	788730	788854	120	125	Mms4
chr6	155947	156112	121	166	Mms4
chr1	184637	184784	122	148	Msh5
chr6	238258	238384	122	127	Mms4 & Msh5
chr15	988400	988712	123	313	Mms4
chr2	471014	471177	123	164	Msh5
chr12	1010793	1010928	123	136	Mms4 & Msh5
chr10	721440	721564	124	125	Mms4
chr13	572081	572231	125	151	Mms4
chr1	152043	152191	125	149	Mms4 & Msh5
chr13	111690	111809	125	120	Mms4 & Msh5
chr5	287178	287334	126	157	Mms4
chr4	832578	832746	126	169	Msh5
chr15	892298	892466	127	169	Mms4
chr4	49754	49881	127	128	Msh5
chr5	332935	333071	129	137	Mms4
chr7	557703	557934	129	232	Mms4
chr11	573038	573183	130	146	Mms4 & Msh5
chr8	204287	204448	131	162	Mms4
chr3	225992	226230	131	239	Mms4 & Msh5
chr9	348535	348669	132	135	Mms4
chr6	173411	173577	132	167	Mms4 & Msh5
chr14	713743	713872	133	130	Mms4
chr7	20486	20722	135	237	Mms4
chr13	318510	318639	136	130	Mms4
chr16	519763	519947	136	185	Mms4
chr3	220194	220334	138	141	Msh5
chr13	282926	283092	139	167	Mms4
chr12	281033	281172	139	140	Msh5
chr4	1067498	1067639	139	142	Mms4 & Msh5
chr5	115937	116092	140	156	Msh5
chr12	387620	387781	140	162	Mms4 & Msh5
chr4	1166448	1166604	141	157	Mms4
chr9	22128	22218	142	91	Mms4
chr15	505163	505306	143	144	Mms4
chr1	52670	52804	143	135	Mms4 & Msh5
chr3	213271	213449	145	179	Mms4 & Msh5
chr14	587696	587841	146	146	Mms4
chr7	643820	643953	147	134	Mms4
chr10	390196	390341	147	146	Msh5
chr8	540867	541019	148	153	Mms4
chr16	828820	829102	149	283	Mms4
chr9	334622	334758	149	137	Msh5
chr14	39715	39864	151	150	Msh5
chr11	522034	522175	151	142	Mms4 & Msh5
chr13	863615	863736	151	122	Mms4 & Msh5
chr2	741674	741809	154	136	Mms4
chr8	159241	159390	154	150	Mms4
chr2	800211	800362	158	152	Mms4
chr13	158336	158512	160	177	Msh5
chr11	24931	25076	161	146	Mms4 & Msh5
chr4	657616	657734	162	119	Mms4 & Msh5
chr3	211024	211248	163	225	Msh5
chr9	415778	416033	164	256	Msh5
chr9	32999	33142	165	144	Msh5
chr5	97955	98114	166	160	Mms4
chr12	449511	449785	167	275	Mms4
chr13	219872	220064	167	193	Mms4
chr9	131880	132114	170	235	Mms4
chr12	283661	283812	171	152	Mms4
chr2	444773	444913	173	141	Mms4
chr12	322134	322226	173	93	Msh5
chr1	9232	9433	174	202	Mms4
chr1	136699	136859	175	161	Mms4
chr8	505831	506145	177	315	Mms4
chr7	67236	67474	177	239	Msh5
chr14	254138	254344	178	207	Mms4
chr10	462491	462671	179	181	Mms4
chr5	422593	422777	179	185	Mms4
chr11	444674	444862	181	189	Mms4
chr13	624318	624490	184	173	Mms4
chr16	215667	215865	187	199	Mms4
chr1	396	498	192	103	Mms4 & Msh5
chr14	653168	653342	193	175	Msh5
chr13	779250	779413	194	164	Mms4 & Msh5
chr7	457921	458092	195	172	Msh5
chr15	986611	986782	196	172	Mms4
chr5	223090	223290	197	201	Mms4
chr8	423484	423658	197	175	Mms4 & Msh5
chr4	413261	413728	198	468	Mms4
chr16	534787	534938	200	152	Mms4
chr11	565588	565740	203	153	Mms4
chr13	712086	712274	203	189	Mms4
chr13	353118	353388	207	271	Mms4
chr7	478796	478997	207	202	Mms4
chr2	742562	742755	210	194	Mms4 & Msh5
chr15	462406	462599	213	194	Mms4
chr14	672034	672363	215	330	Mms4
chr13	872683	872914	215	232	Msh5
chr12	423901	424196	221	296	Mms4
chr11	393216	393351	221	136	Msh5
chr10	569426	569591	222	166	Mms4 & Msh5
chr16	308315	308555	224	241	Msh5
chr13	340908	341088	226	181	Mms4 & Msh5
chr16	829313	829580	228	268	Mms4
chr6	173930	174153	230	224	Mms4 & Msh5
chr1	170715	170917	231	203	Mms4 & Msh5
chr4	163234	163383	233	150	Msh5
chr16	825262	825459	236	198	Mms4
chr15	609246	609410	238	165	Mms4
chr3	238705	238914	238	210	Msh5
chr6	194499	194686	238	188	Mms4 & Msh5
chr8	377838	378021	239	184	Mms4
chr11	614486	614894	241	409	Mms4
chr7	836780	837037	241	258	Msh5
chr5	70233	70393	241	161	Mms4 & Msh5
chr4	230680	230851	244	172	Mms4
chr12	1065254	1065318	246	65	Mms4
chr11	216393	216786	248	394	Mms4
chr13	70184	70617	248	434	Mms4
chr11	127091	127331	252	241	Mms4 & Msh5
chr15	504579	504797	256	219	Mms4 & Msh5
chr12	329376	329554	258	179	Msh5
chr14	43128	43293	259	166	Msh5
chr2	331549	331754	259	206	Msh5
chr3	38913	39084	260	172	Mms4 & Msh5
chr3	65584	65690	261	107	Msh5
chr15	241381	241551	264	171	Mms4
chr3	224259	224448	266	190	Mms4
chr12	910035	910239	266	205	Mms4 & Msh5
chr15	944386	944601	267	216	Msh5
chr3	190302	190476	267	175	Mms4 & Msh5
chr4	1270781	1270992	268	212	Msh5
chr3	250044	250223	269	180	Mms4 & Msh5
chr5	152797	153260	270	464	Mms4
chr6	196321	196647	270	327	Mms4 & Msh5
chr12	73220	73406	273	187	Mms4
chr3	133379	133625	276	247	Mms4
chr12	679954	680135	276	182	Msh5
chr2	502260	502608	276	349	Msh5
chr3	258657	258848	277	192	Mms4
chr10	554917	555128	278	212	Msh5
chr16	646899	647270	281	372	Mms4
chr4	1146069	1146245	281	177	Mms4
chr12	1054886	1055062	281	177	Mms4 & Msh5
chr4	42348	42626	282	279	Msh5
chr16	876648	876818	283	171	Mms4
chr4	232327	232508	289	182	Mms4 & Msh5
chr8	461530	461680	290	151	Msh5
chr3	272923	273118	292	196	Msh5
chr3	93149	93273	294	125	Mms4 & Msh5
chr7	485010	485361	301	352	Mms4
chr6	184000	184381	302	382	Mms4
chr2	255878	256220	304	343	Mms4
chr5	33687	33870	304	184	Msh5
chr8	488293	488567	304	275	Msh5
chr12	588965	589305	306	341	Msh5
chr9	407951	408188	313	238	Mms4
chr3	173486	173703	315	218	Mms4 & Msh5
chr12	116124	116367	317	244	Msh5
chr4	831611	831801	317	191	Mms4 & Msh5
chr3	223308	223504	319	197	Msh5
chr4	1045183	1045366	321	184	Msh5
chr14	715486	715713	321	228	Mms4 & Msh5
chr4	47851	48030	321	180	Mms4 & Msh5
chr9	45924	46166	321	243	Mms4 & Msh5
chr3	248736	248973	325	238	Mms4 & Msh5
chr16	831931	832377	327	447	Mms4
chr15	246890	247110	328	221	Mms4
chr3	242396	242572	328	177	Msh5
chr5	188057	188267	330	211	Mms4
chr5	545050	545550	330	501	Msh5
chr12	266940	267117	331	178	Mms4 & Msh5
chr14	493086	493281	332	196	Mms4 & Msh5
chr14	711400	711573	332	174	Mms4 & Msh5
chr9	301367	301587	333	221	Msh5
chr15	978425	978922	336	498	Mms4
chr1	138467	138681	338	215	Mms4 & Msh5
chr16	887861	888063	340	203	Msh5
chr1	36358	36568	343	211	Msh5
chr13	605792	606033	343	242	Msh5
chr4	301975	302400	350	426	Msh5
chr7	788422	788900	351	479	Mms4
chr5	191896	192346	353	451	Mms4
chr13	472568	473117	355	550	Mms4 & Msh5
chr1	128062	128263	360	202	Mms4 & Msh5
chr2	145827	146106	364	280	Msh5
chr3	240621	240772	365	152	Mms4 & Msh5
chr13	91062	91392	366	331	Mms4
chr9	56368	56564	366	197	Mms4 & Msh5
chr3	74078	74285	367	208	Mms4
chr4	722404	722872	370	469	Mms4
chr6	36054	36250	373	197	Msh5
chr11	521390	521578	373	189	Mms4 & Msh5
chr7	229828	230161	374	334	Msh5
chr7	53625	53826	377	202	Mms4
chr11	487118	487393	377	276	Msh5
chr12	164106	164350	377	245	Msh5
chr8	74526	74784	379	259	Mms4
chr6	32050	32312	383	263	Mms4
chr7	1000015	1000532	384	518	Mms4
chr7	94707	95135	387	429	Mms4 & Msh5
chr13	37764	37987	393	224	Msh5
chr9	88704	88935	393	232	Msh5
chr8	21178	21691	394	514	Msh5
chr10	467010	467221	395	212	Mms4 & Msh5
chr15	769467	769772	397	306	Mms4 & Msh5
chr15	1058924	1059196	401	273	Mms4
chr2	419334	420009	402	676	Mms4
chr2	544540	544905	403	366	Mms4 & Msh5
chr4	465234	465799	404	566	Mms4 & Msh5
chr2	360342	360588	409	247	Msh5
chr12	660227	660496	411	270	Mms4
chr4	98152	98417	411	266	Msh5
chr2	10537	10741	415	205	Mms4 & Msh5
chr3	274090	274297	416	208	Mms4 & Msh5
chr8	190860	191098	417	239	Msh5
chr13	119154	119522	430	369	Mms4
chr8	325413	325658	437	246	Msh5
chr15	891731	892022	441	292	Mms4
chr7	919865	920199	441	335	Mms4
chr11	34142	34371	441	230	Msh5
chr6	44477	44706	441	230	Msh5
chr8	361774	361980	444	207	Mms4 & Msh5
chr3	78075	78440	445	366	Mms4
chr13	82837	83051	445	215	Msh5
chr1	82544	82732	447	189	Mms4
chr16	900466	900691	447	226	Mms4
chr15	579723	580013	448	291	Mms4
chr2	760885	761194	453	310	Msh5
chr2	735517	735704	456	188	Msh5
chr14	217322	217684	457	363	Mms4
chr15	135935	136435	458	501	Msh5
chr8	470580	470904	460	325	Mms4
chr12	1056792	1057296	461	505	Msh5
chr12	866866	867118	461	253	Mms4 & Msh5
chr10	150546	150829	463	284	Msh5
chr13	858985	859224	463	240	Msh5
chr10	146833	147057	469	225	Mms4 & Msh5
chr8	175071	175495	474	425	Mms4
chr15	877762	877985	475	224	Mms4
chr2	49368	49590	476	223	Mms4
chr7	592645	593126	484	482	Mms4
chr12	114307	114537	485	231	Msh5
chr10	471764	472036	487	273	Msh5
chr14	678495	678741	490	247	Mms4 & Msh5
chr14	576172	576618	492	447	Mms4
chr8	280174	280477	493	304	Mms4
chr12	289610	290011	493	402	Mms4 & Msh5
chr12	265219	265431	498	213	Msh5
chr14	663595	664151	498	557	Msh5
chr15	461575	461995	504	421	Mms4
chr15	108986	109539	507	554	Mms4
chr4	765336	765594	508	259	Mms4 & Msh5
chr14	691583	692196	513	614	Mms4
chr3	56654	56849	515	196	Msh5
chr8	396870	397202	516	333	Msh5
chr14	642342	642575	519	234	Mms4
chr16	150300	150560	522	261	Msh5
chr16	789604	789870	523	267	Mms4 & Msh5
chr4	264975	265238	525	264	Mms4
chr7	976830	977213	527	384	Mms4
chr2	706824	707329	536	506	Mms4
chr5	100215	100646	536	432	Msh5
chr4	313984	314365	537	382	Msh5
chr12	23191	23435	539	245	Msh5
chr7	443365	443617	544	253	Mms4 & Msh5
chr5	472514	472840	547	327	Msh5
chr15	481500	481943	551	444	Mms4
chr12	22684	22952	557	269	Mms4 & Msh5
chr14	349796	350353	559	558	Mms4
chr15	424134	424642	559	509	Mms4 & Msh5
chr2	668442	668876	562	435	Msh5
chr9	154913	155192	562	280	Msh5
chr10	606038	606396	571	359	Mms4 & Msh5
chr12	783556	783962	578	407	Mms4
chr4	1233744	1234059	579	316	Msh5
chr4	60922	61489	583	568	Mms4
chr11	570607	571093	584	487	Mms4
chr11	589331	589870	588	540	Mms4 & Msh5
chr5	84799	85518	589	720	Mms4
chr6	54891	55319	591	429	Msh5
chr12	29377	29863	592	487	Mms4 & Msh5
chr16	475732	475917	593	186	Msh5
chr12	822800	823077	594	278	Mms4 & Msh5
chr13	119805	120074	604	270	Mms4
chr13	70938	71593	608	656	Mms4
chr12	758976	759447	609	472	Msh5
chr14	739228	739613	611	386	Mms4
chr12	108280	108703	626	424	Mms4
chr9	41547	41813	627	267	Mms4 & Msh5
chr13	305974	306592	644	619	Mms4
chr15	160803	161423	649	621	Mms4
chr4	93927	94488	649	562	Mms4
chr15	196190	196530	649	341	Mms4 & Msh5
chr14	335708	336087	653	380	Mms4
chr16	474970	475166	658	197	Msh5
chr2	140494	141143	668	650	Mms4
chr10	573701	573907	669	207	Msh5
chr2	195917	196275	677	359	Mms4
chr13	696510	696711	678	202	Msh5
chr8	296773	297302	683	530	Mms4
chr12	281744	281974	685	231	Msh5
chr6	199043	199888	688	846	Mms4 & Msh5
chr4	721608	722193	689	586	Mms4
chr15	908446	909271	694	826	Mms4
chr3	163376	163945	694	570	Mms4
chr4	368745	369503	701	759	Mms4
chr11	333699	333882	701	184	Msh5
chr16	491693	491983	702	291	Msh5
chr10	136055	136471	705	417	Mms4
chr12	182024	182275	712	252	Mms4 & Msh5
chr7	384572	385070	715	499	Mms4
chr5	462839	463629	718	791	Mms4
chr2	341297	341952	722	656	Mms4 & Msh5
chr5	117611	118092	723	482	Mms4
chr2	338393	338679	727	287	Mms4
chr13	164338	164780	728	443	Msh5
chr4	164022	164254	728	233	Mms4 & Msh5
chr12	65359	65786	732	428	Mms4
chr4	1410208	1410661	734	454	Mms4
chr8	512001	512423	734	423	Mms4 & Msh5
chr7	383760	384321	741	562	Mms4
chr11	258172	258653	745	482	Mms4
chr9	277524	277768	745	245	Msh5
chr4	1294402	1294637	747	236	Msh5
chr10	381006	381227	751	222	Msh5
chr4	357057	357415	752	359	Mms4
chr10	173003	173510	761	508	Mms4
chr7	84296	84615	766	320	Msh5
chr7	472490	472796	766	307	Mms4 & Msh5
chr4	234169	234643	767	475	Mms4
chr13	95440	95702	773	263	Msh5
chr14	301106	301949	779	844	Mms4
chr10	572104	572311	785	208	Msh5
chr4	636107	636781	789	675	Mms4
chr15	631831	632126	795	296	Msh5
chr16	888726	888952	796	227	Msh5
chr2	151232	151466	808	235	Mms4
chr15	198716	198960	808	245	Mms4 & Msh5
chr1	169010	169230	811	221	Msh5
chr11	68765	69216	815	452	Mms4
chr6	255325	256162	819	838	Mms4
chr13	510870	511171	820	302	Mms4
chr6	233645	233945	821	301	Msh5
chr15	925134	925517	829	384	Msh5
chr5	416528	416750	829	223	Msh5
chr4	591574	592342	839	769	Mms4
chr16	687878	688107	844	230	Msh5
chr15	989114	989698	845	585	Mms4
chr13	220863	221162	851	300	Mms4
chr6	106300	106865	855	566	Mms4
chr11	20091	21106	856	1016	Mms4
chr4	264162	264439	861	278	Mms4 & Msh5
chr4	704096	704400	869	305	Msh5
chr1	191977	192544	869	568	Mms4 & Msh5
chr13	253129	253485	873	357	Mms4 & Msh5
chr3	209643	209886	874	244	Msh5
chr13	192051	192645	875	595	Mms4
chr15	606230	606555	878	326	Msh5
chr14	186907	187129	881	223	Msh5
chr13	915080	915750	885	671	Mms4 & Msh5
chr16	901582	901940	885	359	Mms4 & Msh5
chr2	69537	69872	891	336	Msh5
chr16	74912	75257	892	346	Mms4
chr15	1043188	1043842	900	655	Mms4
chr7	894336	894639	904	304	Mms4
chr15	796915	797256	910	342	Msh5
chr13	334884	335198	912	315	Msh5
chr11	21410	21966	920	557	Mms4
chr14	480970	481242	920	273	Mms4
chr2	116918	117398	920	481	Mms4
chr8	516510	516751	920	242	Msh5
chr9	136022	136287	937	266	Mms4 & Msh5
chr3	262664	263290	939	627	Msh5
chr7	914846	915162	942	317	Msh5
chr5	237183	237481	947	299	Msh5
chr1	131978	132200	947	223	Mms4 & Msh5
chr5	123117	123628	953	512	Mms4 & Msh5
chr14	605846	606138	956	293	Msh5
chr4	1022429	1022795	958	367	Mms4
chr12	553837	554387	960	551	Mms4
chr1	69615	69951	964	337	Mms4 & Msh5
chr6	224867	225546	967	680	Mms4
chr4	1278311	1278972	971	662	Mms4 & Msh5
chr16	525235	525854	975	620	Mms4 & Msh5
chr11	462471	463333	977	863	Mms4
chr12	97629	97873	986	245	Msh5
chr4	132746	133260	990	515	Mms4
chr16	520196	520885	992	690	Mms4
chr5	522712	523115	992	404	Msh5
chr9	102328	102670	993	343	Msh5
chr13	167169	167874	1019	706	Mms4 & Msh5
chr12	573254	573983	1029	730	Mms4
chr12	1013325	1014428	1038	1104	Mms4
chr6	131347	131745	1058	399	Mms4 & Msh5
chr15	161749	162059	1067	311	Mms4
chr2	504440	504768	1079	329	Msh5
chr4	45992	46507	1088	516	Mms4 & Msh5
chr16	645048	645809	1099	762	Mms4 & Msh5
chr11	533222	533724	1105	503	Mms4 & Msh5
chr13	209070	209404	1108	335	Msh5
chr5	264270	264707	1109	438	Mms4
chr5	467551	468164	1124	614	Mms4 & Msh5
chr10	31140	31706	1132	567	Msh5
chr3	236440	237015	1132	576	Msh5
chr16	622700	623394	1133	695	Mms4
chr11	91883	92671	1146	789	Mms4
chr7	413230	413600	1147	371	Mms4
chr15	967995	968566	1152	572	Mms4
chr10	36420	36740	1160	321	Mms4 & Msh5
chr5	311438	312021	1180	584	Mms4
chr8	67510	67783	1180	274	Msh5
chr10	337252	338023	1201	772	Mms4
chr6	76213	76771	1204	559	Mms4 & Msh5
chr2	45011	45477	1213	467	Mms4
chr7	1050172	1050602	1218	431	Msh5
chr15	619072	619613	1218	542	Mms4 & Msh5
chr11	264014	264316	1232	303	Msh5
chr8	517235	517486	1245	252	Msh5
chr15	768064	768369	1245	306	Mms4 & Msh5
chr14	392349	392839	1253	491	Mms4 & Msh5
chr4	1434350	1434702	1258	353	Mms4 & Msh5
chr14	531254	531711	1276	458	Msh5
chr16	40141	40727	1279	587	Mms4 & Msh5
chr7	959158	959741	1283	584	Mms4
chr15	638771	639429	1291	659	Mms4
chr11	518317	519004	1292	688	Mms4 & Msh5
chr12	370294	371370	1306	1077	Mms4
chr10	640410	640724	1308	315	Mms4
chr1	68013	68715	1313	703	Mms4 & Msh5
chr9	249117	249610	1326	494	Mms4 & Msh5
chr4	1279210	1279604	1344	395	Mms4 & Msh5
chr2	28412	29076	1347	665	Mms4
chr13	751312	751750	1350	439	Mms4 & Msh5
chr1	141640	142071	1363	432	Msh5
chr14	310135	310497	1384	363	Msh5
chr12	322876	323389	1386	514	Mms4
chr11	247414	248183	1388	770	Msh5
chr10	633043	633479	1391	437	Msh5
chr11	523571	523826	1394	256	Mms4 & Msh5
chr3	246648	246980	1410	333	Msh5
chr11	575648	575922	1435	275	Mms4 & Msh5
chr11	230426	231469	1439	1044	Mms4 & Msh5
chr15	670650	671753	1445	1104	Mms4 & Msh5
chr4	32013	32257	1457	245	Msh5
chr13	236113	236495	1469	383	Msh5
chr12	704121	704804	1485	684	Mms4
chr15	285506	285968	1488	463	Msh5
chr15	836703	837594	1506	892	Mms4
chr1	92281	92885	1513	605	Msh5
chr13	431414	432198	1514	785	Mms4
chr4	893833	894510	1516	678	Mms4 & Msh5
chr10	360396	361111	1520	716	Mms4
chr5	377765	378602	1526	838	Mms4
chr3	90756	91235	1549	480	Mms4 & Msh5
chr2	159704	160127	1567	424	Msh5
chr13	408082	408922	1570	841	Mms4
chr13	773844	774605	1584	762	Mms4 & Msh5
chr12	839399	839808	1593	410	Mms4
chr14	116596	117188	1595	593	Msh5
chr16	860203	860942	1607	740	Mms4
chr10	579166	579482	1607	317	Mms4 & Msh5
chr15	83079	83632	1617	554	Mms4 & Msh5
chr16	296751	297364	1624	614	Mms4
chr11	368887	369426	1629	540	Mms4
chr12	837402	837830	1634	429	Msh5
chr14	122235	122815	1651	581	Mms4 & Msh5
chr5	241798	243052	1659	1255	Mms4
chr4	1476666	1477139	1665	474	Mms4 & Msh5
chr12	388084	388807	1678	724	Mms4 & Msh5
chr10	466236	466548	1694	313	Mms4 & Msh5
chr11	513717	514462	1717	746	Mms4
chr15	987002	987807	1727	806	Mms4 & Msh5
chr12	1001863	1002495	1744	633	Mms4 & Msh5
chr4	1269581	1269926	1748	346	Msh5
chr4	155872	156283	1750	412	Msh5
chr11	526781	527464	1753	684	Mms4 & Msh5
chr3	210424	210674	1778	251	Mms4 & Msh5
chr2	490502	491183	1803	682	Msh5
chr15	661735	662323	1817	589	Msh5
chr10	703499	704079	1851	581	Mms4
chr16	695034	695620	1855	587	Mms4 & Msh5
chr13	758942	759618	1874	677	Mms4
chr4	954961	955660	1876	700	Mms4
chr6	203400	204222	1878	823	Mms4 & Msh5
chr5	27090	27536	1898	447	Mms4 & Msh5
chr10	159850	160455	1915	606	Mms4
chr15	700855	701172	1928	318	Msh5
chr14	559210	559692	1954	483	Mms4
chr8	341529	342312	1955	784	Mms4
chr16	431535	432311	1965	777	Mms4 & Msh5
chr11	277644	278668	1971	1025	Mms4
chr4	1055877	1056417	1971	541	Msh5
chr15	479790	481248	1995	1459	Mms4
chr5	42039	43177	2006	1139	Mms4 & Msh5
chr13	851658	852514	2019	857	Mms4
chr2	697462	698086	2030	625	Msh5
chr3	228636	229087	2043	452	Mms4
chr12	875004	875629	2048	626	Mms4
chr11	308338	308744	2049	407	Mms4 & Msh5
chr12	124930	125457	2057	528	Msh5
chr13	861029	861806	2070	778	Mms4 & Msh5
chr7	993784	994381	2085	598	Mms4
chr11	524683	524983	2106	301	Mms4 & Msh5
chr11	67641	68484	2148	844	Mms4 & Msh5
chr15	267603	268153	2155	551	Msh5
chr7	801911	802228	2163	318	Msh5
chr14	405677	406197	2179	521	Mms4 & Msh5
chr16	46577	47226	2203	650	Msh5
chr13	556563	557397	2209	835	Mms4
chr7	625011	626192	2224	1182	Mms4 & Msh5
chr11	566835	567475	2227	641	Mms4
chr7	225695	226351	2234	657	Msh5
chr6	30826	31591	2269	766	Msh5
chr1	129022	129301	2274	280	Mms4 & Msh5
chr13	701219	701699	2276	481	Msh5
chr2	301315	301808	2284	494	Msh5
chr11	526255	526534	2285	280	Mms4 & Msh5
chr15	216226	217067	2285	842	Mms4 & Msh5
chr10	280717	280999	2289	283	Msh5
chr7	165964	166850	2291	887	Mms4
chr4	62082	63164	2312	1083	Mms4
chr4	314771	315203	2323	433	Mms4 & Msh5
chr10	572930	573277	2346	348	Mms4 & Msh5
chr11	354782	356086	2350	1305	Mms4
chr11	629820	630506	2380	687	Mms4 & Msh5
chr15	486985	487597	2387	613	Msh5
chr5	77493	77936	2404	444	Mms4 & Msh5
chr2	74617	75220	2421	604	Msh5
chr6	192359	192631	2431	273	Msh5
chr15	586381	586679	2439	299	Msh5
chr15	931184	931926	2445	743	Mms4 & Msh5
chr4	1161522	1162816	2459	1295	Mms4
chr2	662266	662893	2532	628	Mms4 & Msh5
chr12	677664	678160	2558	497	Msh5
chr6	225993	226944	2574	952	Mms4
chr4	699516	699907	2653	392	Mms4 & Msh5
chr2	193101	194047	2661	947	Mms4
chr16	502302	503458	2666	1157	Mms4
chr7	904913	905894	2684	982	Mms4
chr16	812740	813122	2718	383	Mms4 & Msh5
chr12	747284	747840	2732	557	Mms4
chr10	570652	571044	2736	393	Msh5
chr15	769977	770761	2807	785	Msh5
chr4	1080359	1080896	2895	538	Mms4
chr16	425139	426129	2940	991	Mms4
chr2	718158	718957	2969	800	Msh5
chr15	193272	193876	2970	605	Msh5
chr4	550796	551713	2970	918	Mms4 & Msh5
chr12	827987	828584	2998	598	Mms4
chr2	501590	501909	3077	320	Msh5
chr11	401762	402180	3128	419	Msh5
chr7	1010846	1012435	3137	1590	Mms4 & Msh5
chr8	462006	462390	3140	385	Msh5
chr5	473965	474975	3153	1011	Mms4 & Msh5
chr10	390954	392283	3193	1330	Mms4 & Msh5
chr7	483045	484549	3193	1505	Mms4 & Msh5
chr10	236566	237202	3210	637	Mms4 & Msh5
chr7	765935	766895	3272	961	Mms4 & Msh5
chr12	253094	253702	3296	609	Msh5
chr6	74597	75054	3343	458	Msh5
chr10	638988	640010	3345	1023	Msh5
chr16	214118	215317	3368	1200	Mms4 & Msh5
chr2	71128	71600	3455	473	Msh5
chr16	785438	786025	3469	588	Mms4 & Msh5
chr7	733046	733827	3490	782	Mms4
chr15	943384	943660	3522	277	Msh5
chr4	1420278	1421123	3523	846	Mms4
chr1	130497	130775	3554	279	Msh5
chr5	461456	462537	3620	1082	Mms4 & Msh5
chr1	189723	191679	3647	1957	Mms4 & Msh5
chr12	610795	612197	3686	1403	Mms4
chr7	271287	272367	3921	1081	Mms4
chr13	387815	388890	3981	1076	Mms4 & Msh5
chr15	494224	495028	4013	805	Mms4 & Msh5
chr7	75692	76813	4046	1122	Msh5
chr9	394154	395828	4106	1675	Mms4
chr13	540109	541164	4133	1056	Mms4 & Msh5
chr12	1011301	1013074	4178	1774	Mms4 & Msh5
chr10	623047	623536	4180	490	Mms4
chr4	385867	387556	4337	1690	Msh5
chr9	267882	268648	4383	767	Mms4 & Msh5
chr5	68924	69732	4434	809	Mms4 & Msh5
chr16	920665	921816	4446	1152	Msh5
chr16	678381	679548	4556	1168	Mms4
chr14	197695	199724	4604	2030	Mms4 & Msh5
chr7	196576	197962	4875	1387	Mms4 & Msh5
chr7	397723	398435	5013	713	Mms4
chr9	53492	55435	5077	1944	Mms4 & Msh5
chr8	121786	122827	5380	1042	Msh5
chr12	86520	87238	5402	719	Msh5
chr3	224777	225556	5435	780	Mms4 & Msh5
chr16	339418	339809	5513	392	Mms4
chr3	211568	212409	5672	842	Mms4 & Msh5
chr2	642470	643220	5739	751	Mms4 & Msh5
chr12	340995	341824	5798	830	Mms4 & Msh5
chr9	332527	333755	5895	1229	Mms4 & Msh5
chr8	422442	422940	5898	499	Mms4 & Msh5
chr7	609314	610478	6582	1165	Msh5
chr9	337572	339339	7032	1768	Mms4 & Msh5
chr8	189522	190501	7586	980	Mms4 & Msh5
chr13	797906	798504	7804	599	Mms4 & Msh5
chr7	848488	849083	7887	596	Mms4 & Msh5
chr4	835509	836366	8332	858	Mms4 & Msh5
chr6	95108	96282	10255	1175	Mms4 & Msh5
