# Supplementary material for: Mms4 chromosomal association reveals functional relationships between meiotic crossover pathways in budding yeast
Source: PLoS Genet. 2026 Mar 30;22(3):e1012097. doi: 10.1371/journal.pgen.1012097 (PMC13046247; doi:10.1371/journal.pgen.1012097)
Supplement: S4 Table — (XLSX) [file pgen.1012097.s010.xlsx]

## Sheet: WT_Msh5_overlap_annotation
S4 Table. Unique Mms4 peaks in msh5∆ that overlap with wild type Msh5 peaks
Chromosome	Start	End	Fold enrichment	p value	q value	Label	Peak width (bp)
chr1	100881	101735	1.27906	4.9877e-11	1.46747e-09	Spo11 & Red1	855
chr2	739677	740475	1.24245	5.43263e-09	1.2922e-07	Spo11 & Red1	799
chr3	206518	207169	1.26282	6.32936e-10	1.66533e-08	Spo11 & Red1	652
chr4	32136	32622	1.171	9.94993e-06	0.000154422	Spo11 & Red1	487
chr4	48843	51505	1.37769	1.03681e-18	5.96486e-17	Spo11 & Red1	2663
chr4	1144915	1145502	1.18831	6.0381e-07	1.11733e-05	Spo11 & Red1	588
chr4	1269158	1269737	1.20094	8.71024e-07	1.57688e-05	Spo11 & Red1	580
chr7	1048568	1049083	1.18203	5.1479e-06	8.35084e-05	Spo11 & Red1	516
chr12	184655	185414	1.19429	1.67935e-06	2.92368e-05	Spo11 & Red1	760
chr12	280992	281300	1.29363	5.11093e-12	1.65806e-10	Spo11 & Red1	309
chr4	386297	387346	1.40818	7.78395e-22	5.58727e-20	Spo11	1050
chr12	329460	329849	1.21923	4.57794e-08	9.77575e-07	Spo11	390
chr12	677756	678388	1.19553	7.89042e-07	1.43764e-05	Spo11	633
chr1	3067	3859	1.26666	1.21479e-11	3.79516e-10	Red1	793
chr1	26985	27557	1.24949	5.23359e-22	3.80189e-20	Red1	573
chr1	117172	118639	1.30207	1.79349e-13	6.68036e-12	Red1	1468
chr2	11994	12557	1.26997	8.92689e-11	2.55853e-09	Red1	564
chr2	304402	304743	1.2274	1.26026e-08	2.87746e-07	Red1	342
chr2	388896	389535	1.25607	2.14828e-10	5.93035e-09	Red1	640
chr2	550257	551044	1.23253	1.03186e-09	2.6532e-08	Red1	788
chr3	287664	288521	1.31788	4.35913e-14	1.71435e-12	Red1	858
chr3	314028	314626	1.14649	1.93268e-06	3.33465e-05	Red1	599
chr4	752876	753373	1.31553	1.11481e-13	4.22669e-12	Red1	498
chr4	1332551	1333315	1.22649	7.29609e-08	1.5203e-06	Red1	765
chr4	1418671	1418977	1.21696	1.97998e-07	3.90571e-06	Red1	307
chr5	47957	48795	1.29461	2.05163e-12	6.91194e-11	Red1	839
chr5	49372	49801	1.20427	5.61087e-07	1.04335e-05	Red1	430
chr5	412775	413216	1.18069	7.97389e-06	0.00012558	Red1	442
chr6	32992	33867	1.21829	1.15231e-07	2.33959e-06	Red1	876
chr7	424595	425865	1.27786	1.28558e-12	4.41774e-11	Red1	1271
chr7	642823	643199	1.17099	7.65174e-06	0.000120962	Red1	377
chr7	791209	792006	1.18812	2.95992e-06	4.97267e-05	Red1	798
chr7	869606	871392	1.24768	1.8964e-10	5.26102e-09	Red1	1787
chr8	23018	24179	1.3103	3.20111e-15	1.38963e-13	Red1	1162
chr9	301722	302130	1.18082	5.4781e-06	8.85401e-05	Red1	409
chr10	24650	25044	1.26562	6.65426e-15	2.80867e-13	Red1	395
chr10	304293	305028	1.22717	3.897e-08	8.38591e-07	Red1	736
chr10	324173	324661	1.20304	5.75519e-07	1.06753e-05	Red1	489
chr10	509686	510973	1.36404	1.50003e-17	7.88678e-16	Red1	1288
chr10	551712	553971	1.21387	7.34632e-08	1.52838e-06	Red1	2260
chr11	281222	281790	1.22927	2.47087e-08	5.45029e-07	Red1	569
chr11	481729	482406	1.24498	5.21747e-09	1.24345e-07	Red1	678
chr11	587860	588175	1.20165	5.05278e-07	9.44974e-06	Red1	316
chr12	264292	264606	1.23449	1.60022e-08	3.60986e-07	Red1	315
chr12	284920	286094	1.35277	4.01698e-16	1.88191e-14	Red1	1175
chr12	317624	318470	1.23929	4.157e-09	1.00173e-07	Red1	847
chr12	815116	816114	1.30254	8.54083e-15	3.57191e-13	Red1	999
chr12	1004169	1004837	1.31401	1.78731e-13	6.65886e-12	Red1	669
chr13	54225	55054	1.31222	3.29306e-13	1.19702e-11	Red1	830
chr13	331722	332611	1.39991	3.43954e-21	2.3632e-19	Red1	890
chr13	538563	539115	1.22809	1.78008e-09	4.46355e-08	Red1	553
chr14	49157	50119	1.21276	9.37066e-08	1.9242e-06	Red1	963
chr14	166154	167026	1.21534	1.36839e-07	2.75543e-06	Red1	873
chr14	367812	368524	1.2289	5.16452e-09	1.23242e-07	Red1	713
chr15	241757	242651	1.23423	1.01016e-08	2.33238e-07	Red1	895
chr15	251227	251894	1.26524	2.7874e-10	7.60659e-09	Red1	668
chr16	541198	542823	1.34138	2.02442e-16	9.71852e-15	Red1	1626
chr16	790904	791433	1.17545	5.52446e-06	8.91313e-05	Red1	530
chr16	890432	891221	1.27255	7.7589e-11	2.23888e-09	Red1	790
chr16	925282	926697	1.20076	8.02047e-12	2.55211e-10	Red1	1416
chr1	24972	25269	1.18448	2.85253e-10	7.77696e-09	Nil	298
chr2	870	1947	1.63945	5.17607e-110	1.57036e-106	Nil	1078
chr2	3176	3710	1.33096	1.63531e-18	9.27043e-17	Nil	535
chr2	462841	463538	1.20212	3.63145e-07	6.92197e-06	Nil	698
chr3	10606	10999	1.38558	1.27204e-21	8.99912e-20	Nil	394
chr3	57727	58062	1.17217	5.96884e-06	9.58738e-05	Nil	336
chr3	306187	306879	1.11398	1.81828e-08	4.07324e-07	Nil	693
chr5	1286	2141	1.5779	9.14113e-167	1.34276e-162	Nil	856
chr5	2752	3057	1.26358	1.17951e-18	6.76083e-17	Nil	306
chr5	556163	556688	1.23101	1.51981e-08	3.43653e-07	Nil	526
chr5	557630	558146	1.22635	1.49472e-08	3.38275e-07	Nil	517
chr6	716	1200	1.4475	6.67114e-87	9.29608e-84	Nil	485
chr6	59567	60066	1.20714	5.32525e-07	9.93116e-06	Nil	500
chr6	192696	193067	1.19057	1.84706e-06	3.19477e-05	Nil	372
chr7	819317	819605	1.3231	1.44511e-17	7.60677e-16	Nil	289
chr8	2571	2920	1.56183	1.12668e-46	3.05422e-44	Nil	350
chr8	61018	61673	1.1921	2.31361e-06	3.94648e-05	Nil	656
chr9	2859	3133	1.26894	1.37214e-28	1.51985e-26	Nil	275
chr9	32105	32930	1.24893	1.07429e-09	2.75772e-08	Nil	826
chr10	91859	92194	1.20643	1.37581e-07	2.76611e-06	Nil	336
chr10	713795	714241	1.34231	2.03095e-26	1.96789e-24	Nil	447
chr11	647979	648267	1.21659	4.83972e-08	1.02951e-06	Nil	289
chr12	118968	119431	1.33504	3.7792e-15	1.62967e-13	Nil	464
chr12	122824	123428	1.26379	6.58112e-11	1.91302e-09	Nil	605
chr12	378930	379253	1.19362	3.18068e-06	5.32255e-05	Nil	324
chr12	402156	402463	1.18183	6.25936e-06	0.000100267	Nil	308
chr12	415704	416249	1.26095	1.22631e-11	3.82948e-10	Nil	546
chr15	36535	37370	1.13802	4.35582e-06	7.14184e-05	Nil	836
chr15	130789	131572	1.24235	2.52674e-09	6.23577e-08	Nil	784
chr15	191949	192307	1.18631	4.53973e-06	7.42626e-05	Nil	359
chr15	892822	893105	1.19297	1.77333e-06	3.07794e-05	Nil	284
chr15	919567	920158	1.31117	1.3671e-13	5.14636e-12	Nil	592
chr16	23107	23588	1.14668	3.62477e-07	6.91003e-06	Nil	482
