# Supplementary material for: Mms4 chromosomal association reveals functional relationships between meiotic crossover pathways in budding yeast
Source: PLoS Genet. 2026 Mar 30;22(3):e1012097. doi: 10.1371/journal.pgen.1012097 (PMC13046247; doi:10.1371/journal.pgen.1012097)
Supplement: S5 Table — p value indicates statistical significance of the peaks, q value indicates the adjusted p value using Benjamini Hochberg correction. (XLSX) [file pgen.1012097.s011.xlsx]

## Sheet: Mms4_Peak_annotation_SY_WT
S5 Table. Mms4 peak locations at 5h time point in the S288c-sp/YJM789 wild type strain.
p value indicates statistical significance of the peaks, q value indicates the adjusted p value using Benjamini Hochberg correction.
Chromosome	Start	End	Fold enrichment	p value	q value	Peak width (bp)
chr1	149922	154777	2.8851	0	0	4856
chr2	236013	239701	2.90338	0	0	3689
chr3	108585	116470	3.15549	0	0	7886
chr6	144021	149473	2.26916	5.55904e-188	8.531e-185	5453
chr8	105135	111846	2.8261	1.40281e-300	8.20352e-297	6712
chr15	325075	329269	2.70161	6.83912e-261	2.76694e-257	4195
chr1	26983	28596	1.27553	4.32016e-12	6.63132e-11	1614
chr1	36072	36848	1.22013	3.32981e-07	3.55369e-06	777
chr1	40928	45517	2.20152	4.36516e-143	3.01301e-140	4590
chr1	50573	53030	2.10706	4.85289e-122	2.21309e-119	2458
chr1	66955	70779	1.67396	2.39276e-57	2.45923e-55	3825
chr1	73492	76182	1.47962	1.12228e-25	3.56287e-24	2691
chr1	78080	81827	2.00167	2.26986e-116	9.31108e-114	3748
chr1	82297	83514	1.25336	8.46447e-09	1.03243e-07	1218
chr1	93530	98215	2.21188	3.74973e-148	2.84446e-145	4686
chr1	99360	102441	1.52599	1.29509e-31	5.33335e-30	3082
chr1	105212	106388	1.34916	7.74283e-14	1.32678e-12	1177
chr1	110243	110530	1.22765	4.60426e-07	4.85199e-06	288
chr1	124639	129494	2.39633	3.3037e-189	5.17607e-186	4856
chr1	130170	131260	1.50487	2.60495e-26	8.51138e-25	1091
chr1	131857	139134	2.29329	3.35738e-155	2.90402e-152	7278
chr1	158415	160219	2.09487	1.70216e-103	5.35797e-101	1805
chr1	169620	174317	2.2001	2.70396e-174	3.27341e-171	4698
chr1	174712	179482	2.59388	5.98412e-205	1.23595e-201	4771
chr1	191702	192247	1.2052	4.38955e-06	4.20165e-05	546
chr1	195249	198408	1.62815	1.4696e-46	1.05439e-44	3160
chr1	198771	203463	1.59878	1.70059e-36	8.51138e-35	4693
chr2	45218	45800	1.31996	9.4254e-14	1.60546e-12	583
chr2	46610	47398	1.27818	4.83515e-10	6.468e-09	789
chr2	49523	52435	1.53034	1.48559e-32	6.35624e-31	2913
chr2	115084	116946	1.52675	1.6099e-31	6.60541e-30	1863
chr2	140446	140966	1.49602	3.21218e-26	1.0452e-24	521
chr2	148361	151594	1.84112	4.90908e-75	8.24708e-73	3234
chr2	160748	162750	1.69854	2.09411e-48	1.60029e-46	2003
chr2	195497	197427	1.56911	2.90938e-35	1.3858e-33	1931
chr2	220241	220788	1.25206	1.50501e-08	1.80074e-07	548
chr2	343918	345684	1.48665	2.1508e-27	7.37734e-26	1767
chr2	350916	352479	1.47026	2.48771e-25	7.77857e-24	1564
chr2	419580	419875	1.2488	4.51305e-10	6.04756e-09	296
chr2	461989	462508	1.20218	1.50862e-06	1.51335e-05	520
chr2	515576	518412	1.76489	1.3125e-65	1.71514e-63	2837
chr2	539795	541546	1.56716	1.36364e-39	7.65949e-38	1752
chr2	549324	551141	1.52293	2.44118e-31	9.94031e-30	1818
chr2	707080	708262	1.51017	3.01717e-28	1.07597e-26	1183
chr2	731465	733450	2.03759	6.88652e-117	2.85102e-114	1986
chr2	739142	740480	1.215	1.0676e-06	1.08713e-05	1339
chr2	741138	743017	1.37519	1.57109e-16	3.14992e-15	1880
chr2	744936	746357	1.42374	1.29778e-20	3.22849e-19	1422
chr2	788080	789381	1.73012	9.14956e-66	1.20033e-63	1302
chr3	36829	40150	1.84047	2.72647e-63	3.34041e-61	3322
chr3	42036	46875	1.92183	1.82012e-90	4.3441e-88	4840
chr3	53582	58023	2.09103	6.1235e-128	3.12608e-125	4442
chr3	58933	61362	1.43897	1.9697e-20	4.854e-19	2430
chr3	62855	68264	2.28922	4.79733e-151	3.83707e-148	5410
chr3	70477	76699	1.70562	2.19381e-52	1.91999e-50	6223
chr3	83195	83914	1.62139	1.42725e-43	9.23847e-42	720
chr3	92159	93782	1.59482	1.69161e-34	7.83069e-33	1624
chr3	105161	105610	1.37954	6.76394e-16	1.30978e-14	450
chr3	129376	132041	1.82986	6.11928e-80	1.15958e-77	2666
chr3	155026	158796	1.33097	2.06063e-15	3.87793e-14	3771
chr3	190082	192186	1.76414	7.01617e-57	7.09905e-55	2105
chr3	197046	197848	1.25997	4.87158e-09	6.05076e-08	803
chr3	206246	208469	1.49211	2.15427e-25	6.75461e-24	2224
chr3	209510	210196	1.33041	9.50605e-13	1.5209e-11	687
chr3	211362	213729	1.30954	1.95254e-11	2.87316e-10	2368
chr3	216633	221530	2.49277	5.19996e-201	1.00925e-197	4898
chr3	230770	235562	2.07477	1.43549e-133	8.18465e-131	4793
chr3	239555	242551	1.49534	3.32583e-28	1.18277e-26	2997
chr3	248095	250396	1.28557	2.02335e-10	2.77869e-09	2302
chr3	257733	260144	2.1627	2.5293e-122	1.15878e-119	2412
chr3	271679	274302	1.49779	6.06736e-30	2.33024e-28	2624
chr4	32238	34069	1.40176	5.06874e-18	1.10255e-16	1832
chr4	37944	39423	1.66824	3.86812e-50	3.1369e-48	1480
chr4	46130	47131	1.43633	2.84708e-20	6.96306e-19	1002
chr4	47522	48487	1.27608	5.91317e-10	7.86285e-09	966
chr4	49059	51244	1.38439	2.13796e-17	4.4978e-16	2186
chr4	143109	145639	2.08495	7.55092e-118	3.1842e-115	2531
chr4	162971	164694	1.26595	5.98177e-09	7.38686e-08	1724
chr4	217388	217910	1.45482	9.83558e-22	2.58643e-20	523
chr4	234118	234695	1.26615	3.23564e-10	4.38006e-09	578
chr4	309910	310606	1.23293	2.40791e-07	2.60495e-06	697
chr4	314811	315157	1.24615	2.62331e-08	3.07836e-07	347
chr4	373629	374363	1.34784	7.74283e-14	1.32678e-12	735
chr4	374744	379056	1.51001	2.9964e-30	1.16627e-28	4313
chr4	413242	415610	1.46613	1.80011e-25	5.66239e-24	2369
chr4	465101	465524	2.17542	6.82339e-190	1.08143e-186	424
chr4	475044	478931	1.72348	1.84714e-55	1.78608e-53	3888
chr4	697134	700155	1.65237	4.48229e-43	2.84774e-41	3022
chr4	831383	832391	1.32201	7.55962e-13	1.21815e-11	1009
chr4	832681	833108	1.32927	4.76321e-13	7.76247e-12	428
chr4	853711	854378	1.25671	1.98125e-08	2.35023e-07	668
chr4	962921	963934	1.64218	2.50842e-45	1.72465e-43	1014
chr4	964813	965614	1.26678	4.12591e-09	5.15703e-08	802
chr4	1021439	1023353	1.21754	2.78087e-07	2.98793e-06	1915
chr4	1042243	1045253	1.99451	2.85102e-104	9.14113e-102	3011
chr4	1066724	1069386	1.63658	2.14289e-46	1.52862e-44	2663
chr4	1080456	1080863	1.50115	7.76784e-28	2.71769e-26	408
chr4	1144352	1145571	1.34472	4.12952e-15	7.63484e-14	1220
chr4	1146001	1147883	1.32128	1.36804e-13	2.30834e-12	1883
chr4	1153369	1153971	1.25407	2.50576e-08	2.94673e-07	603
chr4	1165455	1166955	1.60258	1.98838e-40	1.15054e-38	1501
chr4	1213778	1215370	1.31393	5.50174e-12	8.3888e-11	1593
chr4	1270931	1273716	1.69059	1.65615e-51	1.40702e-49	2786
chr4	1344067	1345637	1.47357	2.10911e-23	6.01035e-22	1571
chr4	1364651	1365620	1.22709	3.63865e-07	3.87204e-06	970
chr4	1490045	1490524	1.95076	4.75883e-79	8.8308e-77	480
chr4	1495172	1496813	1.23132	3.05626e-08	3.5701e-07	1642
chr5	23650	26780	1.59235	1.2738e-39	7.16143e-38	3131
chr5	27180	30507	1.8894	2.46434e-81	4.82059e-79	3328
chr5	42104	42586	1.92518	2.14882e-90	5.11918e-88	483
chr5	59237	60008	1.28708	3.74731e-10	5.05382e-09	772
chr5	77305	79975	1.96355	1.61808e-101	4.86968e-99	2671
chr5	182413	182748	1.22354	6.77766e-07	7.02975e-06	336
chr5	186025	190324	1.85705	1.89278e-73	3.05281e-71	4300
chr5	234373	236262	1.70471	1.49796e-48	1.15107e-46	1890
chr5	331267	333396	1.81558	1.18686e-73	1.92309e-71	2130
chr5	402190	402969	1.23938	5.80858e-08	6.62659e-07	780
chr5	406648	407491	1.42927	1.16091e-20	2.89468e-19	844
chr5	474289	476545	1.68429	1.22208e-46	8.7882e-45	2257
chr5	549114	551196	1.53707	6.8533e-40	3.89045e-38	2083
chr6	31963	33653	1.50501	5.26987e-28	1.85823e-26	1691
chr6	41469	43532	1.86598	1.49211e-72	2.35126e-70	2064
chr6	50420	53006	1.7822	1.9948e-64	2.52406e-62	2587
chr6	61945	64957	1.61248	1.04472e-41	6.32266e-40	3013
chr6	76299	82145	1.55472	2.20851e-32	9.3821e-31	5847
chr6	86876	87605	1.21493	8.63416e-07	8.8736e-06	730
chr6	95414	95895	1.37917	2.91206e-16	5.75307e-15	482
chr6	97351	101265	1.48603	1.78033e-32	7.58927e-31	3915
chr6	110670	113906	1.43551	5.73192e-24	1.6788e-22	3237
chr6	129718	130352	1.38857	1.50904e-17	3.19963e-16	635
chr6	130974	135360	2.26675	1.87068e-198	3.45144e-195	4387
chr6	153459	159577	1.7468	3.52452e-68	4.93287e-66	6119
chr6	165186	168129	1.55997	4.41469e-35	2.08882e-33	2944
chr6	170355	174067	2.2187	1.40929e-169	1.57036e-166	3713
chr6	192853	194907	1.52827	3.11315e-31	1.26183e-29	2055
chr6	195857	204805	1.97221	3.45223e-96	9.3218e-94	8949
chr6	206406	208853	1.27272	6.97076e-10	9.21552e-09	2448
chr6	237312	240362	1.69077	4.64836e-52	4.02532e-50	3051
chr6	247560	249384	1.72038	4.09072e-49	3.20406e-47	1825
chr7	43025	43479	1.20916	2.95522e-06	2.88204e-05	455
chr7	51653	54007	1.85966	9.48637e-74	1.54099e-71	2355
chr7	94265	95264	1.32429	3.36667e-14	5.89386e-13	1000
chr7	143987	146144	1.81406	7.18787e-60	7.99466e-58	2158
chr7	393439	396296	1.53169	8.95983e-34	4.02995e-32	2858
chr7	443173	443847	1.37306	2.52348e-16	5.00035e-15	675
chr7	456194	461624	1.58782	7.34007e-40	4.16198e-38	5431
chr7	462199	465546	1.54601	6.45357e-31	2.58285e-29	3348
chr7	472329	474587	1.73404	1.03252e-52	9.13482e-51	2259
chr7	477452	479316	1.40422	6.98232e-20	1.67302e-18	1865
chr7	488067	492406	2.11888	1.05439e-124	5.05825e-122	4340
chr7	557350	558039	1.66106	3.62577e-45	2.47913e-43	690
chr7	576617	576902	1.19857	5.58367e-06	5.28141e-05	286
chr7	603775	605922	1.672	1.57435e-50	1.2939e-48	2148
chr7	642838	644614	1.30061	3.31589e-11	4.80695e-10	1777
chr7	849081	851273	1.67504	1.77951e-48	1.36395e-46	2193
chr7	909775	910806	1.34524	1.55776e-14	2.7842e-13	1032
chr7	919665	920295	1.27654	4.52168e-10	6.05843e-09	631
chr7	989830	991387	1.37726	1.81468e-18	4.04297e-17	1558
chr7	1047970	1048975	1.47378	2.18122e-23	6.21298e-22	1006
chr8	69683	73458	2.29234	2.45471e-145	1.76604e-142	3776
chr8	78365	80754	1.32387	1.4669e-14	2.62543e-13	2390
chr8	135341	141835	1.78098	9.32825e-77	1.63682e-74	6495
chr8	156523	159407	1.91622	5.7069e-92	1.4054e-89	2885
chr8	196384	199856	1.62396	2.84905e-43	1.82306e-41	3473
chr8	352272	352766	1.26463	7.6243e-09	9.34286e-08	495
chr8	361492	365099	1.53271	1.98838e-30	7.8001e-29	3608
chr8	377108	378456	1.31442	7.47309e-13	1.2042e-11	1349
chr8	410175	411764	1.63986	6.99037e-48	5.24687e-46	1590
chr8	419408	420579	1.25119	2.41852e-09	3.07482e-08	1172
chr8	423082	424775	1.44249	1.46656e-21	3.8212e-20	1694
chr8	470484	470807	1.3529	2.49517e-15	4.66982e-14	324
chr8	474075	475712	1.61537	4.43507e-45	3.02204e-43	1638
chr8	513750	517708	2.01699	2.47742e-106	8.27942e-104	3959
chr9	46134	46949	1.39267	2.12716e-18	4.72172e-17	816
chr9	49748	53125	2.35913	2.07014e-168	2.26464e-165	3378
chr9	53447	54232	1.44557	6.46845e-21	1.6338e-19	786
chr9	54809	55675	1.34713	2.34585e-14	4.14381e-13	867
chr9	56158	58185	1.59532	1.7108e-37	8.89816e-36	2028
chr9	86821	88838	1.77972	4.47713e-59	4.85848e-57	2018
chr9	131389	136880	1.64265	9.69617e-44	6.31248e-42	5492
chr9	187552	188019	1.38614	1.80884e-16	3.6166e-15	468
chr9	334001	336597	1.54108	5.23239e-34	2.37411e-32	2597
chr9	341172	343941	1.7494	7.41822e-63	8.97429e-61	2770
chr9	345004	345984	1.28036	6.89112e-10	9.11234e-09	981
chr9	346554	352188	1.97344	2.15278e-111	7.97995e-109	5635
chr9	383990	386934	1.70999	2.82879e-54	2.63269e-52	2945
chr9	388096	390915	1.96773	3.69573e-98	1.03825e-95	2820
chr9	402240	408974	1.5902	2.33561e-40	1.34834e-38	6735
chr10	86255	89182	1.55091	7.92501e-31	3.15937e-29	2928
chr10	100770	101636	1.22385	3.11379e-07	3.33027e-06	867
chr10	105970	107682	1.58792	1.45848e-35	7.03396e-34	1713
chr10	146531	148537	1.78461	9.44278e-57	9.517e-55	2007
chr10	162618	165990	1.98653	5.08979e-95	1.33906e-92	3373
chr10	173151	173854	1.4601	4.58564e-22	1.22546e-20	704
chr10	195460	195977	1.25935	1.23285e-08	1.48652e-07	518
chr10	226904	227471	1.25143	3.16417e-08	3.69258e-07	568
chr10	269018	271099	1.52287	6.57961e-36	3.21662e-34	2082
chr10	324407	328354	1.69945	5.54115e-52	4.783e-50	3948
chr10	383715	387630	1.80041	8.30233e-74	1.35083e-71	3916
chr10	457248	458537	1.5492	1.32404e-32	5.67806e-31	1290
chr10	463554	467008	1.68066	8.85727e-44	5.77431e-42	3455
chr10	470852	472074	1.31467	4.63554e-12	7.10395e-11	1223
chr10	485994	486423	1.27124	2.86227e-09	3.62251e-08	430
chr10	566339	570802	1.66748	2.01651e-47	1.48868e-45	4464
chr10	573311	575993	1.91118	2.72835e-73	4.38228e-71	2683
chr10	635162	637482	1.35934	1.03205e-15	1.97606e-14	2321
chr10	652744	654906	1.758	5.62341e-58	5.89658e-56	2163
chr10	688108	690823	1.57253	5.08394e-38	2.69588e-36	2716
chr10	721154	723100	1.54051	1.54632e-33	6.88652e-32	1947
chr11	24698	28054	1.95018	2.50265e-79	4.67627e-77	3357
chr11	108544	109110	1.31086	1.95254e-11	2.87316e-10	567
chr11	129855	131693	2.01709	2.38232e-108	8.29851e-106	1839
chr11	183920	187070	1.85617	6.24741e-75	1.04689e-72	3151
chr11	196236	196527	1.19976	3.41334e-06	3.30476e-05	292
chr11	218940	219307	1.22503	5.07972e-07	5.33028e-06	368
chr11	341902	343010	1.41845	4.74133e-20	1.1463e-18	1109
chr11	444671	448537	1.69503	8.93923e-55	8.45863e-53	3867
chr11	470510	473264	2.06686	1.74181e-133	9.90832e-131	2755
chr11	481058	483227	1.33581	1.42758e-13	2.4027e-12	2170
chr11	520551	526485	1.46432	9.7051e-26	3.09172e-24	5935
chr11	526886	527621	1.33554	3.22404e-13	5.31251e-12	736
chr11	530697	535553	1.76613	3.92103e-65	5.06058e-63	4857
chr11	564152	565783	1.36475	2.50611e-15	4.68921e-14	1632
chr11	569943	570812	1.41331	1.7191e-19	4.03924e-18	870
chr11	572702	576340	1.6203	6.79204e-40	3.85567e-38	3639
chr11	595343	597502	1.55916	4.19373e-31	1.69161e-29	2160
chr11	630296	630898	2.44233	7.62079e-240	2.45471e-236	603
chr12	94248	94628	1.38113	1.54632e-16	3.1017e-15	381
chr12	138633	140877	1.55736	1.11481e-36	5.61824e-35	2245
chr12	145134	146854	1.39838	8.07607e-19	1.83189e-17	1721
chr12	154449	157864	1.35102	1.12073e-16	2.26464e-15	3416
chr12	171035	172880	1.496	1.10713e-27	3.84769e-26	1846
chr12	177311	177713	1.23048	2.73502e-07	2.94015e-06	403
chr12	180738	183933	1.86944	1.78525e-67	2.45188e-65	3196
chr12	184356	185417	1.38324	1.40832e-17	2.99089e-16	1062
chr12	229983	232082	1.25392	5.68447e-10	7.56659e-09	2100
chr12	234322	234764	1.60568	5.94703e-49	4.6334e-47	443
chr12	265601	269279	1.77444	1.58088e-56	1.58234e-54	3679
chr12	288568	290382	1.49203	5.55648e-29	2.04786e-27	1815
chr12	394135	396002	1.49053	8.29851e-31	3.30598e-29	1868
chr12	622369	625402	1.60309	2.80221e-40	1.61287e-38	3034
chr12	728230	728677	1.24599	5.46538e-08	6.2464e-07	448
chr12	747318	749908	2.05665	5.87489e-116	2.38781e-113	2591
chr12	793189	794461	1.20294	1.02289e-06	1.04306e-05	1273
chr12	821704	823301	1.86242	4.91134e-80	9.32825e-78	1598
chr12	866452	869034	1.77774	6.5283e-62	7.68776e-60	2583
chr12	875076	875373	1.70866	8.31572e-48	6.22587e-46	298
chr12	909117	910826	1.58449	6.66346e-39	3.64838e-37	1710
chr12	950641	951689	1.23666	1.35242e-07	1.49479e-06	1049
chr12	963309	963935	1.2661	1.18809e-09	1.5449e-08	627
chr12	1054773	1055285	1.33121	4.02254e-13	6.59022e-12	513
chr13	37421	41135	1.75278	8.22432e-54	7.5405e-52	3715
chr13	95169	95622	1.26595	5.98177e-09	7.38686e-08	454
chr13	110163	113246	1.72569	2.47229e-58	2.62301e-56	3084
chr13	145803	146293	1.29105	2.88642e-10	3.92473e-09	491
chr13	205424	205789	1.1986	7.85163e-06	7.32504e-05	366
chr13	220310	221636	1.64804	1.75146e-42	1.09018e-40	1327
chr13	232956	235026	1.3481	1.56207e-14	2.7919e-13	2071
chr13	338716	342036	1.58559	2.0488e-40	1.18495e-38	3321
chr13	379571	380112	1.19483	3.10699e-06	3.01807e-05	542
chr13	540277	540826	1.66541	2.54331e-47	1.87197e-45	550
chr13	773908	775791	1.70524	1.14578e-53	1.04544e-51	1884
chr13	778208	780147	1.85163	3.95276e-77	7.00003e-75	1940
chr13	825499	827313	2.05017	1.0666e-120	4.74242e-118	1815
chr13	854076	856016	1.51127	2.65033e-29	9.90604e-28	1941
chr13	863072	865404	1.86883	7.85959e-77	1.38166e-74	2333
chr13	905759	907285	1.35712	7.66479e-16	1.47809e-14	1527
chr14	41739	44324	1.56634	2.40436e-35	1.15001e-33	2586
chr14	82621	84185	1.43634	1.52475e-21	3.97009e-20	1565
chr14	155139	158310	1.55235	7.49894e-31	2.99226e-29	3172
chr14	184936	185678	1.25401	1.44082e-08	1.72628e-07	743
chr14	214340	216352	1.44059	1.50834e-22	4.12382e-21	2013
chr14	254198	254945	1.3069	3.38688e-11	4.90671e-10	748
chr14	405706	406053	2.20848	3.01995e-162	2.99226e-159	348
chr14	436823	439812	1.67437	1.10994e-47	8.2718e-46	2990
chr14	462146	462559	1.21627	6.39396e-07	6.64477e-06	414
chr14	493135	493644	1.50765	3.17614e-26	1.03395e-24	510
chr14	532312	535522	1.42576	1.85268e-23	5.29785e-22	3211
chr14	556666	558035	1.2203	1.44079e-07	1.58924e-06	1370
chr14	587594	588036	1.21754	3.60064e-07	3.83319e-06	443
chr14	642737	644988	1.84968	3.47616e-74	5.71084e-72	2252
chr14	653006	655239	1.86106	1.26794e-82	2.55211e-80	2234
chr14	669800	670698	1.24006	5.28969e-08	6.05118e-07	899
chr14	671722	673684	1.74171	2.03939e-56	2.03423e-54	1963
chr14	676310	679071	1.30735	1.9391e-12	3.04439e-11	2762
chr14	691523	693136	1.36762	3.33196e-19	7.71259e-18	1614
chr14	711335	716584	1.81649	4.10866e-65	5.29907e-63	5250
chr14	727197	728345	1.37558	8.90225e-17	1.81092e-15	1149
chr14	738911	740195	1.22641	3.64662e-08	4.23039e-07	1285
chr14	757764	760313	1.40826	9.80393e-20	2.33185e-18	2550
chr15	83081	83503	2.53256	2.51768e-268	1.10408e-264	423
chr15	137626	138178	1.27298	2.46275e-09	3.12925e-08	553
chr15	185370	185745	1.37079	2.04692e-15	3.85212e-14	376
chr15	195545	200142	1.79889	2.35505e-65	3.05703e-63	4598
chr15	246930	249123	1.44413	9.39291e-23	2.59597e-21	2194
chr15	264258	267424	1.5189	2.2269e-33	9.85372e-32	3167
chr15	312454	313168	1.35559	1.51217e-16	3.03389e-15	715
chr15	321151	323194	1.88196	1.1324e-96	3.08674e-94	2044
chr15	424359	424780	1.46054	3.21292e-26	1.04544e-24	422
chr15	504228	504992	1.73076	2.39552e-51	2.02442e-49	765
chr15	537256	539858	1.6342	8.05935e-40	4.56457e-38	2603
chr15	608218	609514	1.44249	8.39073e-23	2.32381e-21	1297
chr15	658312	660232	1.41747	5.41502e-21	1.37246e-19	1921
chr15	664335	664616	1.35576	2.2584e-14	3.99853e-13	282
chr15	735680	737917	1.71967	2.30197e-53	2.08018e-51	2238
chr15	766156	768081	1.73922	1.07771e-55	1.05003e-53	1926
chr15	777744	779669	1.66194	1.0428e-50	8.62581e-49	1926
chr15	804337	804933	1.26859	4.68598e-09	5.83674e-08	597
chr15	887853	890758	1.38717	8.19219e-20	1.95659e-18	2906
chr15	1047370	1049806	1.97545	3.98658e-98	1.11918e-95	2437
chr16	39050	41306	1.58636	1.04112e-37	5.45884e-36	2257
chr16	70165	75347	1.41862	7.17794e-23	1.99388e-21	5183
chr16	214573	216495	1.7012	1.13318e-47	8.44306e-46	1923
chr16	423745	424226	1.21702	4.36999e-07	4.61328e-06	482
chr16	443329	446175	1.91362	6.9199e-82	1.36962e-79	2847
chr16	485953	488426	1.37884	1.89671e-17	4.00037e-16	2474
chr16	524322	526158	1.49585	9.36915e-34	4.21017e-32	1837
chr16	531816	536485	1.91039	8.97635e-75	1.49761e-72	4670
chr16	575350	577940	1.54986	1.96472e-35	9.42758e-34	2591
chr16	670713	671347	1.26509	3.69275e-09	4.62978e-08	635
chr16	673269	675969	1.36925	1.9002e-16	3.79053e-15	2701
chr16	830854	832120	1.2604	3.26422e-10	4.41774e-09	1267
chr16	876354	877104	1.33595	4.70327e-13	7.67892e-12	751
chr4	448101	450261	2.75149	0	0	2161
chr7	495439	498655	2.41844	2.48313e-227	6.96627e-224	3217
chr9	354452	357954	2.43811	3.77572e-196	6.66807e-193	3503
chr11	438839	441593	2.73191	4.14e-260	1.66341e-256	2755
chr12	149459	152650	3.01793	0	0	3192
chr13	267087	268978	3.2875	0	0	1892
chr14	627439	629830	2.85185	0	0	2392
chr5	150750	153138	2.61767	8.81049e-271	3.98107e-267	2389
chr1	262	1739	1.53019	2.23049e-39	1.24308e-37	1478
chr1	71119	71483	1.34457	3.33503e-14	5.84117e-13	365
chr2	165134	165425	1.43483	1.87111e-22	5.09448e-21	292
chr2	193706	194001	1.36237	8.82673e-15	1.6014e-13	296
chr2	217032	217509	1.25459	1.4574e-10	2.02125e-09	478
chr2	332613	332942	1.20916	2.95522e-06	2.88204e-05	330
chr2	338468	338860	1.44435	5.02111e-29	1.85481e-27	393
chr2	373081	373399	1.19518	8.61986e-07	8.85911e-06	319
chr3	50571	51060	1.43897	1.9697e-20	4.854e-19	490
chr3	78368	78957	1.22012	5.53452e-10	7.37208e-09	590
chr3	122520	123753	1.51972	1.4312e-35	6.90558e-34	1234
chr3	133332	133705	1.73	1.26824e-51	1.08268e-49	374
chr3	151911	152493	1.29931	7.66479e-11	1.08345e-09	583
chr3	225027	225388	1.18626	9.01841e-06	8.35007e-05	362
chr4	132572	133203	1.66899	2.71957e-53	2.45188e-51	632
chr4	386542	387105	1.39699	1.09194e-19	2.59179e-18	564
chr4	538851	539499	1.50299	1.95389e-30	7.66655e-29	649
chr4	549950	553465	1.23454	2.16561e-10	2.96873e-09	3516
chr4	591696	592009	1.27142	5.34195e-11	7.63642e-10	314
chr4	635888	636398	1.54719	6.49531e-30	2.49115e-28	511
chr4	894005	894433	1.90752	6.13056e-87	1.35738e-84	429
chr4	955224	955567	1.3133	1.87456e-12	2.94578e-11	344
chr4	1454312	1455181	1.29501	1.70475e-10	2.355e-09	870
chr4	1476762	1477091	1.32343	9.41022e-13	1.50591e-11	330
chr4	1478193	1478704	1.21076	1.97706e-06	1.96241e-05	512
chr5	69018	69512	1.51445	8.60994e-32	3.57026e-30	495
chr5	141081	141416	1.70647	1.06439e-50	8.80035e-49	336
chr5	264292	264786	1.73987	5.17607e-62	6.11364e-60	495
chr5	287158	287672	1.50178	6.75772e-33	2.93359e-31	515
chr5	342578	343008	1.23883	1.25282e-07	1.388e-06	431
chr5	467708	468063	1.25654	1.39232e-09	1.80136e-08	356
chr5	558869	559923	2.12472	2.37137e-151	1.90546e-148	1055
chr6	106536	106844	1.4918	8.42558e-25	2.56921e-23	309
chr6	224662	225018	1.23822	1.55078e-07	1.70663e-06	357
chr7	197388	197669	1.21725	9.9275e-08	1.11096e-06	282
chr7	383940	384399	1.3401	2.45076e-14	4.32613e-13	460
chr7	609403	609939	1.26463	1.15213e-10	1.6089e-09	537
chr7	846005	846658	1.2052	4.38955e-06	4.20165e-05	654
chr7	894382	894778	1.20142	1.44727e-06	1.45382e-05	397
chr8	121049	122644	1.53957	2.89935e-32	1.22546e-30	1596
chr8	204035	204569	1.39983	8.9454e-19	2.02488e-17	535
chr9	21977	22350	1.25238	1.53614e-08	1.83705e-07	374
chr9	41391	42059	1.74051	6.77798e-59	7.31981e-57	669
chr9	248944	249448	1.87798	5.97723e-93	1.50383e-90	505
chr9	268046	268418	1.19638	5.85733e-06	5.53032e-05	373
chr10	68919	69548	1.24864	3.04909e-08	3.56189e-07	630
chr10	461711	462021	1.37729	1.44844e-16	2.90938e-15	311
chr10	606227	607806	2.42627	1.80302e-239	5.78096e-236	1580
chr10	608969	609335	2.62733	2.53513e-217	6.30957e-214	367
chr11	67649	68977	1.70148	9.05733e-86	1.95659e-83	1329
chr11	231266	231660	1.46523	1.9756e-31	8.07235e-30	395
chr11	258624	258904	1.32688	2.39662e-14	4.23253e-13	281
chr11	308737	309021	1.33929	1.3858e-15	2.63269e-14	285
chr11	340687	341042	1.30107	8.53493e-13	1.36899e-11	356
chr12	29085	29732	1.26712	6.91672e-10	9.14534e-09	648
chr12	108358	108900	1.61047	2.40436e-47	1.77092e-45	543
chr12	247868	248515	1.22324	1.09456e-07	1.21902e-06	648
chr12	449482	449846	1.34193	9.67164e-15	1.74985e-13	365
chr12	510337	510661	1.2052	4.38955e-06	4.20165e-05	325
chr12	674056	674507	1.19559	1.78785e-06	1.78098e-05	452
chr12	723087	723470	1.29758	1.60953e-11	2.37985e-10	384
chr12	782951	784133	1.2688	4.99632e-10	6.67314e-09	1183
chr12	1011901	1013280	1.43224	3.4435e-22	9.25337e-21	1380
chr13	9777	11772	1.19326	1.63316e-06	1.63196e-05	1996
chr13	91155	92000	1.3584	1.65348e-14	2.95121e-13	846
chr13	164709	165223	1.22211	5.68054e-07	5.93909e-06	515
chr13	192263	193101	1.52464	2.86748e-28	1.02376e-26	839
chr13	286281	287180	1.33856	6.76394e-16	1.30948e-14	900
chr13	302845	303138	1.32407	2.70894e-12	4.21308e-11	294
chr13	306223	306885	1.93682	1.77705e-81	3.48658e-79	663
chr13	432006	432421	1.34812	3.30826e-17	6.88811e-16	416
chr13	510697	511100	1.3613	4.79292e-16	9.35406e-15	404
chr13	851985	852355	1.43538	3.66016e-22	9.82426e-21	371
chr13	880556	880835	1.34831	1.82054e-14	3.23966e-13	280
chr13	902369	902944	1.47232	1.04376e-24	3.16665e-23	576
chr14	116768	117066	1.48375	5.87625e-28	2.06776e-26	299
chr14	197367	197714	1.28584	5.94977e-11	8.46954e-10	348
chr14	198186	198807	1.61246	4.38026e-39	2.4149e-37	622
chr14	297648	298554	1.68055	4.01328e-47	2.93359e-45	907
chr14	546081	546378	1.24577	5.51874e-08	6.30522e-07	298
chr15	161721	162011	1.45878	1.05342e-28	3.83531e-27	291
chr15	619185	619543	1.75236	2.17821e-75	3.69063e-73	359
chr15	639002	639283	1.21685	5.24687e-07	5.49971e-06	282
chr15	670869	671425	1.89884	6.20869e-91	1.49624e-88	557
chr15	976623	977339	1.20916	1.04177e-06	1.0617e-05	717
chr15	987428	987963	1.64526	4.53733e-44	2.98676e-42	536
chr15	1043285	1043889	1.44161	1.36082e-20	3.38298e-19	605
chr16	296974	297294	1.44689	4.45041e-21	1.13266e-19	321
chr16	431630	432249	1.78764	1.57145e-56	1.57326e-54	620
chr16	645346	646155	2.05027	1.58125e-123	7.43019e-121	810
chr16	678541	679252	1.3452	1.42102e-13	2.39552e-12	712
chr16	695250	695570	1.46274	2.51826e-25	7.86502e-24	321
chr16	769596	769875	1.23696	1.42249e-07	1.56978e-06	280
chr16	785286	786211	1.456	6.6696e-28	2.34207e-26	926
chr16	812604	813339	1.54899	6.9199e-33	3.00262e-31	736
chr16	842807	843099	1.4322	1.26415e-22	3.46976e-21	293
chr16	920993	921512	1.35485	1.00856e-16	2.04315e-15	520
chr1	64470	66647	2.28758	4.2462e-166	4.48745e-163	2178
chr1	87870	88574	1.29222	1.48252e-11	2.19685e-10	705
chr1	111074	111882	1.26763	3.75985e-09	4.71129e-08	809
chr1	116786	119542	1.57867	1.99343e-39	1.11276e-37	2757
chr1	145700	149617	2.08051	1.0617e-122	4.90908e-120	3918
chr1	155230	157723	2.12985	1.44212e-138	9.07821e-136	2494
chr1	166338	168053	1.70444	1.52897e-46	1.09623e-44	1716
chr1	186483	187217	1.28708	3.74731e-10	5.05382e-09	735
chr2	13368	14386	1.34764	1.9476e-15	3.67029e-14	1019
chr2	43483	44637	1.56848	1.03086e-32	4.4412e-31	1155
chr2	66007	67824	1.93854	5.87489e-84	1.21843e-81	1818
chr2	78635	80314	2.25406	2.05589e-153	1.72187e-150	1680
chr2	92079	94127	1.67453	1.1749e-43	7.62606e-42	2049
chr2	104997	105885	1.40931	1.28736e-20	3.20332e-19	889
chr2	117918	119805	1.35671	5.36043e-16	1.04328e-14	1888
chr2	126736	128103	1.69208	5.61306e-49	4.37724e-47	1368
chr2	143578	144309	1.20953	8.89365e-07	9.11213e-06	732
chr2	173732	175621	2.1928	1.46555e-134	8.531e-132	1890
chr2	185350	187049	1.49481	1.66265e-27	5.73588e-26	1700
chr2	197943	199307	1.56972	4.37321e-32	1.83612e-30	1365
chr2	205415	206298	1.26837	9.28753e-10	1.21756e-08	884
chr2	210791	213512	2.47987	3.74973e-208	8.14704e-205	2722
chr2	234377	235457	1.75965	2.06681e-57	2.12814e-55	1081
chr2	243558	245671	1.71517	5.08628e-53	4.5436e-51	2114
chr2	247536	250193	2.16036	5.62341e-124	2.66073e-121	2658
chr2	251895	252782	1.19169	2.95488e-06	2.88177e-05	888
chr2	266965	267925	1.38834	6.55239e-19	1.49417e-17	961
chr2	278374	278816	1.36343	1.60657e-19	3.77833e-18	443
chr2	280027	281867	1.84071	1.41156e-64	1.79308e-62	1841
chr2	283363	284954	1.57316	4.82836e-36	2.37301e-34	1592
chr2	289816	290956	1.35201	1.35488e-15	2.57573e-14	1141
chr2	293385	294008	1.20916	2.95522e-06	2.88204e-05	624
chr2	303325	304929	1.45561	1.24595e-22	3.42137e-21	1605
chr2	305459	306026	1.3121	4.20824e-12	6.46249e-11	568
chr2	308420	308857	1.28517	6.45357e-12	9.78814e-11	438
chr2	319166	321592	1.96776	1.39991e-93	3.57273e-91	2427
chr2	327697	328474	1.35928	2.45867e-15	4.60893e-14	778
chr2	333928	334438	1.68859	1.08293e-44	7.28115e-43	511
chr2	349516	350467	1.21435	8.7882e-07	9.00783e-06	952
chr2	363875	365813	1.25927	1.99122e-09	2.54712e-08	1939
chr2	388589	389800	1.29005	5.06291e-12	7.73571e-11	1212
chr2	394547	396252	2.14214	1.47571e-138	9.28966e-136	1706
chr2	413486	414037	1.48784	1.88712e-24	5.65848e-23	552
chr2	443857	444739	1.42514	1.43979e-19	3.39391e-18	883
chr2	460178	461347	1.44408	4.05322e-24	1.19619e-22	1170
chr2	479398	481988	1.79775	3.59501e-72	5.60919e-70	2591
chr2	498324	500150	1.66851	3.88687e-53	3.48658e-51	1827
chr2	512263	514328	1.5805	2.34315e-36	1.166e-34	2066
chr2	541826	542402	1.22483	2.85858e-07	3.06881e-06	577
chr2	569553	570317	1.26684	7.58473e-10	1.00044e-08	765
chr2	573064	574279	1.57852	4.24815e-36	2.09218e-34	1216
chr2	584314	584973	1.30161	5.83983e-11	8.32895e-10	660
chr2	608804	610507	1.25365	4.96604e-09	6.16524e-08	1704
chr2	630929	632791	1.85252	4.30824e-77	7.6243e-75	1863
chr2	636062	637939	1.85078	2.48428e-83	5.07925e-81	1878
chr2	654111	656969	1.94055	2.74789e-104	8.81049e-102	2859
chr2	657900	658592	1.26201	2.67633e-09	3.39328e-08	693
chr2	672655	676517	1.92682	8.81455e-87	1.94536e-84	3863
chr2	689705	691080	1.38508	2.2009e-17	4.62701e-16	1376
chr2	694208	694704	1.63779	3.60828e-39	1.99526e-37	497
chr2	694995	696921	1.49097	8.57828e-25	2.61336e-23	1927
chr2	704629	705718	1.38	6.2748e-17	1.28677e-15	1090
chr2	712553	713536	1.20561	2.94659e-06	2.87415e-05	984
chr2	714260	714913	1.21794	1.15585e-06	1.17244e-05	654
chr2	726415	727006	1.28382	4.83994e-10	6.47411e-09	592
chr2	750364	751879	1.71699	1.37214e-56	1.37626e-54	1516
chr2	761485	763599	1.75451	1.59588e-56	1.59735e-54	2115
chr2	777532	778583	1.47613	9.98849e-25	3.03389e-23	1052
chr2	796071	797788	1.42649	2.10572e-21	5.44252e-20	1718
chr2	801837	803379	1.59432	1.77092e-58	1.88712e-56	1543
chr3	27211	27856	1.25233	2.81864e-09	3.56911e-08	646
chr3	28997	31100	1.61463	1.43847e-36	7.22104e-35	2104
chr3	68797	70146	1.36022	3.33503e-15	6.20155e-14	1350
chr3	81233	82328	1.364	4.48023e-16	8.75588e-15	1096
chr3	99018	102750	2.5238	9.52796e-238	2.99916e-234	3733
chr3	139171	139583	1.42444	2.5229e-19	5.8776e-18	413
chr3	143286	145274	1.53063	2.02675e-31	8.27942e-30	1989
chr3	153680	154677	1.44746	2.35234e-22	6.36942e-21	998
chr3	169697	170563	1.56928	1.37214e-36	6.89446e-35	867
chr3	193350	195345	1.74356	1.53038e-55	1.48457e-53	1996
chr3	214151	214608	1.32803	1.5202e-12	2.40381e-11	458
chr3	243781	244997	1.25514	3.39e-09	4.26373e-08	1217
chr3	275842	278548	1.5781	3.11172e-35	1.48081e-33	2707
chr3	287627	288604	1.2993	4.57088e-12	7.00487e-11	978
chr4	24626	27029	2.19674	4.68813e-143	3.22849e-140	2404
chr4	52642	55098	2.22525	2.21309e-171	2.54097e-168	2457
chr4	65233	66579	1.32232	7.57182e-14	1.29808e-12	1347
chr4	91792	92915	1.44798	3.14992e-23	8.90635e-22	1124
chr4	95300	96380	1.72982	1.41254e-53	1.28529e-51	1081
chr4	100621	101103	1.19181	6.65151e-06	6.24324e-05	483
chr4	117176	118213	1.70739	3.00469e-47	2.20597e-45	1038
chr4	130241	130549	1.2435	7.92118e-08	8.93532e-07	309
chr4	160208	161500	1.41444	1.15904e-21	3.03529e-20	1293
chr4	165318	166090	1.2407	8.89488e-08	9.99056e-07	773
chr4	169114	169714	1.47199	4.49883e-23	1.26299e-21	601
chr4	180776	182218	1.48222	2.261e-24	6.7515e-23	1443
chr4	187484	189351	1.64659	1.8578e-42	1.15531e-40	1868
chr4	193502	194900	1.77047	1.64172e-60	1.85994e-58	1399
chr4	204251	205517	2.00846	1.27879e-98	3.62827e-96	1267
chr4	235572	236594	1.47599	4.94311e-25	1.5237e-23	1023
chr4	245182	245520	1.20158	2.19043e-06	2.16197e-05	339
chr4	253012	254287	1.73153	3.00054e-60	3.37365e-58	1276
chr4	261872	264146	1.46882	5.88437e-25	1.80676e-23	2275
chr4	269368	269882	1.20765	8.7444e-07	8.96437e-06	515
chr4	279296	281119	1.76255	1.60731e-53	1.45982e-51	1824
chr4	291579	293752	1.54363	3.08035e-32	1.30107e-30	2174
chr4	297291	298736	1.4189	5.72137e-22	1.52125e-20	1446
chr4	335439	336436	1.32539	2.03095e-12	3.18493e-11	998
chr4	354616	355886	1.54128	7.81088e-37	3.96187e-35	1271
chr4	372209	372912	1.3518	4.19373e-14	7.30634e-13	704
chr4	399926	401584	2.3098	2.8774e-165	2.99916e-162	1659
chr4	425737	426407	1.25487	1.67067e-08	1.99141e-07	671
chr4	439576	442335	1.7894	1.29152e-73	2.09074e-71	2760
chr4	444653	447297	1.50628	3.67621e-32	1.5481e-30	2645
chr4	454574	457419	1.71218	7.82348e-54	7.17464e-52	2846
chr4	470389	471167	1.24217	1.40854e-08	1.68877e-07	779
chr4	491134	491853	1.32345	5.02227e-15	9.23847e-14	720
chr4	492434	492963	1.51073	1.66917e-27	5.75705e-26	530
chr4	508925	510844	1.81141	1.30737e-59	1.44311e-57	1920
chr4	522384	524687	1.65014	1.77992e-42	1.10764e-40	2304
chr4	526863	527708	1.65506	1.29449e-43	8.39267e-42	846
chr4	548308	549341	1.49818	1.76767e-26	5.82103e-25	1034
chr4	554562	555610	2.04055	1.27497e-93	3.25687e-91	1049
chr4	566963	568060	1.28336	1.61246e-10	2.23054e-09	1098
chr4	580625	581121	1.31818	4.99689e-12	7.6366e-11	497
chr4	581948	583046	1.55039	5.07341e-34	2.30356e-32	1099
chr4	583794	584896	1.3378	8.75588e-16	1.68345e-14	1103
chr4	606261	608029	2.03623	1.39316e-120	6.18016e-118	1769
chr4	612849	613596	1.27798	1.05228e-09	1.37265e-08	748
chr4	623856	625537	1.54244	1.90897e-37	9.9106e-36	1682
chr4	639571	641765	2.43081	6.79204e-187	1.01859e-183	2195
chr4	659915	661789	1.76271	1.48559e-60	1.685e-58	1875
chr4	672878	673864	1.46768	3.80627e-25	1.17923e-23	987
chr4	677535	678338	1.27839	1.0009e-10	1.40488e-09	804
chr4	691544	691849	1.20197	4.43752e-06	4.24131e-05	306
chr4	711951	714215	2.17405	2.74157e-138	1.71396e-135	2265
chr4	733686	735734	1.56816	1.09194e-34	5.08979e-33	2049
chr4	748292	748984	1.39313	3.37909e-17	7.02749e-16	693
chr4	752924	753261	1.30128	8.4004e-12	1.2659e-10	338
chr4	763506	764779	1.42513	8.10028e-21	2.03517e-19	1274
chr4	765754	766866	1.20929	1.69762e-06	1.69406e-05	1113
chr4	779075	780320	1.47859	9.31322e-24	2.70209e-22	1246
chr4	781031	782288	1.26297	5.78136e-09	7.14694e-08	1258
chr4	791366	792534	1.76367	5.38518e-54	4.96364e-52	1169
chr4	810044	811098	1.26948	3.18875e-10	4.31797e-09	1055
chr4	825380	826613	1.52886	2.04975e-36	1.02282e-34	1234
chr4	828928	831065	1.41175	1.37214e-19	3.23743e-18	2138
chr4	838894	841158	1.72216	5.58727e-55	5.31986e-53	2265
chr4	843291	844154	1.22105	8.67961e-07	8.91928e-06	864
chr4	844496	844812	1.2004	7.24486e-06	6.77876e-05	317
chr4	852138	853148	1.33406	8.00571e-14	1.36899e-12	1011
chr4	863496	865340	2.05876	2.98538e-123	1.39637e-120	1845
chr4	898756	900632	2.37931	4.81948e-193	8.05378e-190	1877
chr4	921127	922601	1.78303	1.08568e-66	1.45982e-64	1475
chr4	928855	929628	1.36742	2.67116e-15	4.99114e-14	774
chr4	934524	935356	1.20291	9.84442e-07	1.0051e-05	833
chr4	936836	938134	1.92059	5.63638e-87	1.24911e-84	1299
chr4	958160	958888	1.21161	1.00747e-06	1.02787e-05	729
chr4	967595	967885	1.2317	6.82716e-08	7.73678e-07	291
chr4	1061061	1061603	1.25407	2.50576e-08	2.94673e-07	543
chr4	1077387	1078995	1.35275	5.1428e-15	9.45148e-14	1609
chr4	1088439	1089404	1.29521	3.52371e-11	5.09284e-10	966
chr4	1119368	1120941	1.7962	5.08745e-67	6.89922e-65	1574
chr4	1132611	1133834	1.3097	1.35769e-12	2.15278e-11	1224
chr4	1190526	1192370	1.89174	5.38518e-97	1.47843e-94	1845
chr4	1220515	1221039	1.42227	2.04927e-19	4.79402e-18	525
chr4	1237791	1239011	1.29001	6.33578e-12	9.62942e-11	1221
chr4	1247703	1248795	1.35202	4.89215e-16	9.53894e-15	1093
chr4	1253955	1255947	1.70962	1.08693e-58	1.166e-56	1993
chr4	1265837	1266255	1.26061	2.30978e-09	2.94002e-08	419
chr4	1268031	1269226	1.27999	8.00129e-10	1.05385e-08	1196
chr4	1283030	1285404	2.41447	1.25893e-186	1.87932e-183	2375
chr4	1291532	1292710	1.37009	1.72544e-17	3.64586e-16	1179
chr4	1313930	1315945	1.98791	4.40859e-96	1.18796e-93	2016
chr4	1323309	1324304	1.55783	6.56599e-31	2.62724e-29	996
chr4	1332777	1333227	1.21035	1.19168e-06	1.20759e-05	451
chr4	1339664	1341338	1.42015	1.16305e-20	2.90001e-19	1675
chr4	1379124	1380701	2.16731	5.26017e-122	2.39883e-119	1578
chr4	1397456	1400046	1.51672	3.31055e-32	1.39669e-30	2591
chr4	1403553	1404204	1.32671	2.03095e-12	3.18493e-11	652
chr4	1406837	1407667	1.28353	2.14734e-10	2.94456e-09	831
chr4	1414085	1415092	1.25987	3.65847e-11	5.28275e-10	1008
chr4	1418430	1419195	1.28654	4.22134e-10	5.66618e-09	766
chr4	1423307	1425387	2.16257	3.58096e-130	1.90985e-127	2081
chr4	1437513	1439104	1.74193	6.26614e-68	8.71164e-66	1592
chr4	1451991	1453527	1.59051	4.05602e-40	2.32113e-38	1537
chr4	1455969	1456377	1.29467	1.01531e-11	1.52177e-10	409
chr4	1474216	1476449	1.51608	3.83884e-29	1.42495e-27	2234
chr4	1479630	1481901	1.66146	1.01953e-45	7.10559e-44	2272
chr5	34860	37233	1.973	5.99791e-103	1.86552e-100	2374
chr5	44316	45380	1.23764	7.17794e-09	8.81069e-08	1065
chr5	47695	50224	1.51074	1.67456e-28	6.04227e-27	2530
chr5	62720	63538	1.33727	4.70327e-13	7.67892e-12	819
chr5	64263	65705	1.39331	1.90414e-17	4.01606e-16	1443
chr5	66251	66821	1.22629	1.86518e-07	2.03643e-06	571
chr5	80514	81193	1.64459	6.18586e-40	3.51641e-38	680
chr5	96138	97900	1.59207	4.71194e-38	2.50265e-36	1763
chr5	101722	103024	1.64236	1.47605e-39	8.27942e-38	1303
chr5	114462	115879	1.56342	9.47764e-32	3.92374e-30	1418
chr5	154902	158574	1.53458	7.68953e-32	3.19448e-30	3673
chr5	163467	167304	1.69778	2.90202e-56	2.88005e-54	3838
chr5	175750	176353	1.22479	4.55376e-07	4.80076e-06	604
chr5	206605	207320	1.98443	1.17409e-83	2.4188e-81	716
chr5	216732	218850	2.15135	4.22669e-165	4.39542e-162	2119
chr5	243166	244107	1.40209	1.95029e-18	4.3391e-17	942
chr5	255514	257032	1.57341	8.46058e-37	4.28549e-35	1519
chr5	272968	275201	1.55707	1.06267e-34	4.9545e-33	2234
chr5	306028	306449	1.18692	1.33823e-06	1.34769e-05	422
chr5	307427	308963	1.58624	1.10611e-36	5.57571e-35	1537
chr5	323633	325369	1.64781	1.03062e-44	6.93266e-43	1737
chr5	338612	339632	1.645	8.9454e-40	5.05825e-38	1021
chr5	357485	358059	1.21459	1.32474e-06	1.33457e-05	575
chr5	366360	368534	1.55748	1.38325e-40	8.05008e-39	2175
chr5	373102	374058	1.50434	2.43108e-26	7.95426e-25	957
chr5	412795	413217	1.2501	3.98942e-08	4.61498e-07	423
chr5	420173	421858	1.98563	1.87932e-104	6.03949e-102	1686
chr5	456938	459061	1.67945	8.50942e-49	6.59326e-47	2124
chr5	465894	467175	1.75383	1.62555e-58	1.7342e-56	1282
chr5	468510	469403	1.70568	2.2075e-54	2.0611e-52	894
chr5	487054	487661	1.31614	8.45084e-12	1.27312e-10	608
chr5	488354	489212	1.70179	4.46786e-46	3.15355e-44	859
chr5	498715	499184	1.39496	2.48028e-18	5.48277e-17	470
chr5	519803	522570	2.33083	1.36458e-176	1.72187e-173	2768
chr5	528113	530319	1.71667	2.40824e-64	3.04018e-62	2207
chr5	537960	539065	1.22718	3.57857e-07	3.81022e-06	1106
chr5	555122	557282	1.25229	7.62816e-10	1.00603e-08	2161
chr6	19957	21067	1.42742	1.01742e-21	2.67116e-20	1111
chr6	38092	39501	1.33484	1.04112e-14	1.88018e-13	1410
chr6	67448	70367	2.80381	1.04713e-294	5.7544e-291	2920
chr6	82537	85880	1.84448	3.29003e-84	6.86278e-82	3344
chr6	91722	94899	1.85759	8.77809e-72	1.35488e-69	3178
chr6	96768	97066	1.20941	1.89998e-06	1.88869e-05	299
chr6	118073	119095	1.28839	4.7152e-13	7.68776e-12	1023
chr6	151165	153084	1.34093	4.21114e-14	7.32487e-13	1920
chr6	190344	191151	1.2599	7.36055e-09	9.0288e-08	808
chr6	215053	218544	2.50033	2.23357e-226	6.19441e-223	3492
chr6	222675	222957	1.21312	1.97692e-06	1.96241e-05	283
chr6	226950	227975	1.38109	1.48936e-17	3.15864e-16	1026
chr6	230505	232611	1.74277	2.14734e-61	2.49345e-59	2107
chr6	253578	254114	1.25928	1.02657e-08	1.24426e-07	537
chr7	23685	24099	1.38482	2.52116e-16	4.99804e-15	415
chr7	24797	26393	1.40859	4.2776e-18	9.34975e-17	1597
chr7	36936	37391	1.19433	7.32066e-06	6.84668e-05	456
chr7	43855	44460	1.25275	3.16417e-08	3.69258e-07	606
chr7	61510	65189	1.379	5.70033e-18	1.23709e-16	3680
chr7	72141	73513	1.56107	1.43021e-34	6.63743e-33	1373
chr7	77651	78792	1.37341	2.93495e-16	5.79696e-15	1142
chr7	89961	90722	1.48916	1.26183e-24	3.81593e-23	762
chr7	101408	103250	1.92847	1.55883e-85	3.34965e-83	1843
chr7	111918	112653	1.47476	4.0346e-24	1.19069e-22	736
chr7	116153	117956	1.51951	1.88105e-28	6.77174e-27	1804
chr7	138573	140604	1.78521	7.29458e-64	9.08866e-62	2032
chr7	162748	164516	1.74578	6.69422e-53	5.95799e-51	1769
chr7	170187	172355	2.18143	1.86209e-145	1.34276e-142	2169
chr7	186478	188027	1.38704	3.97832e-18	8.70763e-17	1550
chr7	213629	214466	1.2254	5.4523e-07	5.70795e-06	838
chr7	219910	222326	2.08176	2.15278e-110	7.81628e-108	2417
chr7	231673	233199	1.63075	3.12752e-42	1.93063e-40	1527
chr7	240516	241723	1.65491	5.4063e-44	3.54813e-42	1208
chr7	259684	262555	1.5971	7.53009e-39	4.11529e-37	2872
chr7	273496	275855	1.78777	1.68966e-63	2.08257e-61	2360
chr7	296704	299006	1.67024	2.62301e-52	2.29034e-50	2303
chr7	300839	301714	1.31234	5.35427e-13	8.70362e-12	876
chr7	341328	342341	1.222	1.38762e-07	1.5325e-06	1014
chr7	349176	350982	1.36498	6.6896e-16	1.29539e-14	1807
chr7	359418	361494	1.61954	4.64301e-37	2.3752e-35	2077
chr7	361816	362448	1.39671	3.36899e-17	7.00971e-16	633
chr7	378968	380872	1.8395	1.98016e-74	3.27341e-72	1905
chr7	388906	389285	1.3682	1.27644e-16	2.57217e-15	380
chr7	406327	407121	1.32225	1.39733e-12	2.2136e-11	795
chr7	415528	416613	1.29014	5.00726e-11	7.16919e-10	1086
chr7	424376	425785	1.44141	3.81066e-26	1.23623e-24	1410
chr7	431038	432577	1.66615	1.79267e-46	1.28174e-44	1540
chr7	436296	437328	1.40859	2.79512e-18	6.16311e-17	1033
chr7	439752	441632	1.53169	1.53851e-33	6.8533e-32	1881
chr7	467741	471223	2.37829	1.00231e-210	2.26986e-207	3483
chr7	475448	477110	1.74369	1.55632e-65	2.02908e-63	1663
chr7	502276	505309	1.96211	2.06776e-93	5.25654e-91	3034
chr7	507456	509030	1.81469	1.20088e-64	1.52827e-62	1575
chr7	519913	521634	1.47511	4.9023e-27	1.65463e-25	1722
chr7	530795	531569	1.28005	6.36502e-11	9.04503e-10	775
chr7	553591	555434	1.66836	1.02094e-48	7.89042e-47	1844
chr7	585382	587555	2.01287	4.88765e-100	1.42659e-97	2174
chr7	611252	613992	2.47442	2.33346e-168	2.54683e-165	2741
chr7	630191	632111	1.81377	3.15791e-72	4.93401e-70	1921
chr7	681443	683478	1.7861	5.44753e-70	8.00203e-68	2036
chr7	696315	698001	1.26067	1.23285e-08	1.48652e-07	1687
chr7	704911	705628	1.36792	5.32231e-16	1.03586e-14	718
chr7	724073	726051	2.00308	8.85116e-106	2.92415e-103	1979
chr7	747502	749348	1.55723	1.15133e-37	6.02837e-36	1847
chr7	762956	763700	1.43412	7.53529e-22	1.99205e-20	745
chr7	777664	778595	1.4414	9.86734e-21	2.46774e-19	932
chr7	790033	791502	1.62005	3.09314e-41	1.84077e-39	1470
chr7	804307	806123	1.73289	3.84858e-57	3.92645e-55	1817
chr7	832695	834448	1.55872	8.30233e-34	3.73852e-32	1754
chr7	840671	841563	1.27091	1.73536e-09	2.23182e-08	893
chr7	844792	845428	1.28711	1.49331e-10	2.06976e-09	637
chr7	869531	871433	1.63542	3.0137e-39	1.67071e-37	1903
chr7	898946	900916	1.49077	6.52379e-28	2.2914e-26	1971
chr7	922372	922844	1.26326	4.60681e-09	5.74064e-08	473
chr7	935320	936884	1.61397	8.92072e-40	5.04545e-38	1565
chr7	940356	941436	1.31467	4.63554e-12	7.10395e-11	1081
chr7	948218	950105	1.82187	6.62369e-64	8.26038e-62	1888
chr7	960540	961663	1.47184	1.87802e-27	6.45803e-26	1124
chr7	1005087	1007918	1.59781	1.03205e-37	5.41253e-36	2832
chr7	1013108	1015590	1.71999	5.5437e-55	5.27959e-53	2483
chr7	1018491	1018831	1.2561	1.88421e-08	2.23831e-07	341
chr7	1036383	1040175	1.67529	2.36102e-47	1.7394e-45	3793
chr7	1056554	1058106	1.97304	4.61318e-101	1.37499e-98	1553
chr7	1059947	1060447	1.1973	4.81138e-06	4.58543e-05	501
chr8	17750	19311	1.19643	5.57918e-07	5.83633e-06	1562
chr8	22995	24190	1.35786	3.1434e-18	6.91035e-17	1196
chr8	27030	29235	1.83424	1.97606e-77	3.52614e-75	2206
chr8	44947	47866	2.21945	2.92415e-140	1.90985e-137	2920
chr8	52639	53826	1.25759	1.85845e-10	2.55788e-09	1188
chr8	55978	56364	1.40673	7.335e-19	1.66878e-17	387
chr8	58621	60676	2.39979	1.41906e-215	3.45939e-212	2056
chr8	100022	101939	1.593	1.54028e-37	8.02417e-36	1918
chr8	118909	120655	2.30178	6.39735e-142	4.31519e-139	1747
chr8	123197	124278	1.20869	1.58771e-06	1.58994e-05	1082
chr8	130324	130877	1.26857	2.55382e-09	3.24213e-08	554
chr8	142132	142570	1.29105	2.88642e-10	3.92473e-09	439
chr8	144851	145519	1.23161	2.99344e-07	3.20863e-06	669
chr8	146847	147657	1.49708	2.48943e-25	7.78395e-24	811
chr8	161214	161944	1.72821	2.22895e-49	1.76198e-47	731
chr8	183460	185792	2.08656	1.13763e-118	4.87528e-116	2333
chr8	247448	249563	1.86549	8.54083e-79	1.57435e-76	2116
chr8	251464	252669	1.42075	4.31817e-22	1.15531e-20	1206
chr8	257085	258730	1.52514	5.62859e-38	2.9792e-36	1646
chr8	281853	283942	1.37874	4.23741e-17	8.77203e-16	2090
chr8	325847	327477	1.62915	4.74898e-38	2.52232e-36	1631
chr8	333988	334804	1.29409	4.22863e-12	6.49232e-11	817
chr8	339372	339905	1.29937	3.58344e-11	5.17726e-10	534
chr8	392007	392642	1.60142	2.55035e-35	1.21843e-33	636
chr8	393946	394813	1.45218	2.09797e-21	5.4275e-20	868
chr8	398646	399595	1.37425	1.29688e-15	2.47002e-14	950
chr8	463189	464161	1.22472	3.32063e-07	3.54413e-06	973
chr8	493922	497200	1.62074	2.48714e-43	1.59551e-41	3279
chr8	519904	521625	1.41517	1.14104e-19	2.70583e-18	1722
chr9	28133	31447	1.59563	4.90682e-38	2.60315e-36	3315
chr9	80079	81653	1.53221	3.39469e-29	1.26357e-27	1575
chr9	90028	90597	1.27881	7.35614e-10	9.71046e-09	570
chr9	94410	95165	1.34256	1.92088e-13	3.2107e-12	756
chr9	104901	106941	1.86402	2.84577e-69	4.10299e-67	2041
chr9	143449	145329	1.66421	1.80509e-44	1.20476e-42	1881
chr9	155275	158110	1.89021	1.08268e-80	2.08737e-78	2836
chr9	162111	163475	1.60374	6.50579e-40	3.69573e-38	1365
chr9	185859	187087	1.53677	1.59001e-34	7.36546e-33	1229
chr9	190466	192072	1.35108	4.20533e-14	7.31476e-13	1607
chr9	195285	196473	1.46725	4.25991e-24	1.25458e-22	1189
chr9	214041	215366	1.57104	4.37321e-32	1.83612e-30	1326
chr9	216925	217916	1.50522	5.5552e-32	2.3222e-30	992
chr9	228701	230065	1.27413	1.60698e-10	2.22311e-09	1365
chr9	232183	232818	1.24247	5.29127e-09	6.55722e-08	636
chr9	251197	252979	1.75103	2.85299e-70	4.22474e-68	1783
chr9	264375	266223	2.20089	9.18333e-139	5.79429e-136	1849
chr9	271820	273732	1.51608	3.83884e-29	1.42495e-27	1913
chr9	278361	280854	1.74228	8.05935e-55	7.6366e-53	2494
chr9	287314	288357	1.53463	2.27196e-31	9.2619e-30	1044
chr9	295227	297030	2.33368	1.33352e-173	1.59221e-170	1804
chr9	302684	304657	1.53517	2.80414e-35	1.3366e-33	1974
chr9	314103	314824	1.25073	3.304e-08	3.84388e-07	722
chr9	316431	317085	1.52878	3.0493e-28	1.08743e-26	655
chr9	318137	318912	1.49048	1.26183e-24	3.81593e-23	776
chr9	326961	328955	1.86059	2.26882e-70	3.36899e-68	1995
chr9	330645	332415	1.4825	1.32495e-25	4.19276e-24	1771
chr9	363801	365927	2.38745	3.37287e-177	4.29536e-174	2127
chr9	371303	373754	1.47725	4.75664e-25	1.46724e-23	2452
chr9	376743	378282	1.47931	5.49288e-26	1.76889e-24	1540
chr9	409444	409923	1.19928	8.30042e-06	7.71028e-05	480
chr9	411729	413619	1.33543	1.74864e-14	3.11458e-13	1891
chr9	418763	421260	1.9117	1.00346e-85	2.16621e-83	2498
chr9	425618	427720	1.47952	2.34045e-26	7.66302e-25	2103
chr10	39102	41751	2.14644	1.35207e-119	5.87489e-117	2650
chr10	55656	56677	1.26992	3.66514e-09	4.59971e-08	1022
chr10	66719	68572	1.71276	3.27416e-52	2.84905e-50	1854
chr10	70603	71288	1.31672	1.39894e-12	2.21615e-11	686
chr10	71847	73232	1.3034	3.51965e-11	5.0871e-10	1386
chr10	75578	76205	1.26927	2.57988e-11	3.76279e-10	628
chr10	76695	77031	1.20784	3.60454e-06	3.48265e-05	337
chr10	98881	100156	1.53987	1.7746e-30	6.97268e-29	1276
chr10	101976	102306	1.27511	2.73395e-10	3.72246e-09	331
chr10	125059	127122	1.96871	6.38263e-105	2.07014e-102	2064
chr10	185244	185804	1.25568	2.20501e-08	2.60286e-07	561
chr10	209291	211159	1.79397	7.53009e-69	1.07374e-66	1869
chr10	234009	234940	1.55466	2.27457e-33	1.006e-31	932
chr10	250504	252567	1.75149	1.77296e-59	1.94895e-57	2064
chr10	260963	261705	1.23843	5.8401e-09	7.21672e-08	743
chr10	274041	275340	1.5892	8.54673e-38	4.49366e-36	1300
chr10	282810	283990	1.50476	6.26181e-26	2.01187e-24	1181
chr10	298374	300540	2.12409	3.1842e-120	1.40281e-117	2167
chr10	306838	309096	1.48197	1.03633e-30	4.11055e-29	2259
chr10	345977	348244	1.63611	3.58839e-44	2.37028e-42	2268
chr10	357949	358723	1.39005	3.71364e-18	8.13954e-17	775
chr10	366744	370021	2.17358	4.31519e-181	5.83445e-178	3278
chr10	393897	396444	1.62318	1.07399e-39	6.05341e-38	2548
chr10	396943	397660	1.47969	8.05564e-24	2.34369e-22	718
chr10	408453	410881	1.95044	1.93865e-95	5.14873e-93	2429
chr10	416286	418402	1.51161	1.38102e-26	4.56983e-25	2117
chr10	430778	433418	1.83245	1.41416e-79	2.65583e-77	2641
chr10	438723	442987	1.88686	2.46718e-91	5.99791e-89	4265
chr10	452075	453496	1.65161	1.97697e-40	1.14499e-38	1422
chr10	491885	493007	1.41387	2.12569e-18	4.72172e-17	1123
chr10	499831	501106	1.44862	7.16473e-27	2.40104e-25	1276
chr10	509609	511079	1.51616	3.92735e-30	1.52055e-28	1471
chr10	515832	516881	1.56702	4.01513e-34	1.83147e-32	1050
chr10	537261	537859	1.21667	7.75354e-08	8.75246e-07	599
chr10	538793	539385	1.27049	4.79435e-10	6.4149e-09	593
chr10	551368	553944	1.24445	4.16889e-09	5.20919e-08	2577
chr10	557405	558022	1.26199	9.70264e-09	1.17896e-07	618
chr10	589603	591284	2.01853	3.02691e-123	1.41579e-120	1682
chr10	602555	603341	1.44742	1.18796e-22	3.26437e-21	787
chr10	612406	613397	1.282	2.81125e-11	4.09214e-10	992
chr10	628487	630230	1.76123	2.8425e-53	2.56153e-51	1744
chr10	643189	645145	1.63311	9.45802e-41	5.53732e-39	1957
chr10	672457	674260	1.62285	1.54882e-44	1.0361e-42	1804
chr10	697873	698924	1.23576	9.27513e-08	1.04047e-06	1052
chr10	708141	709034	1.39495	9.61391e-18	2.06063e-16	894
chr10	710514	712721	1.75603	1.72624e-63	2.12716e-61	2208
chr11	16340	16865	1.27946	5.05417e-10	6.74854e-09	526
chr11	35765	36357	1.23014	2.00586e-07	2.18248e-06	593
chr11	41483	44046	2.11998	1.28233e-132	7.17794e-130	2564
chr11	54532	57652	2.38044	7.51623e-230	2.1677e-226	3121
chr11	76904	78519	1.7732	2.74094e-58	2.90402e-56	1616
chr11	85512	87207	1.81883	4.89666e-85	1.03992e-82	1696
chr11	106820	107325	1.40931	1.70451e-18	3.80365e-17	506
chr11	145755	146182	1.2059	6.92915e-07	7.18108e-06	428
chr11	158550	160157	1.31009	3.07964e-12	4.772e-11	1608
chr11	167109	168082	1.18632	9.53081e-06	8.79711e-05	974
chr11	212057	212910	1.4226	1.83063e-22	4.98655e-21	854
chr11	216833	217430	1.47477	6.5013e-24	1.89845e-22	598
chr11	220974	222067	1.55783	5.87219e-33	2.55564e-31	1094
chr11	228930	229234	1.21061	1.50103e-06	1.50591e-05	305
chr11	237607	239551	1.79138	2.02535e-68	2.85233e-66	1945
chr11	252379	254112	2.0234	6.01174e-118	2.54097e-115	1734
chr11	264328	267083	1.63198	2.63209e-54	2.45188e-52	2756
chr11	280320	281566	1.38301	4.94994e-17	1.02023e-15	1247
chr11	292160	293708	1.4675	1.93375e-24	5.79029e-23	1549
chr11	325342	326238	1.57602	1.66303e-39	9.30894e-38	897
chr11	330476	331716	1.59465	1.16627e-34	5.42875e-33	1241
chr11	350327	351450	1.46802	9.80844e-23	2.7077e-21	1124
chr11	374037	375753	1.22123	1.08763e-07	1.21152e-06	1717
chr11	376855	379620	1.7555	5.34072e-61	6.13338e-59	2766
chr11	387543	390663	1.52119	4.86071e-33	2.12129e-31	3121
chr11	393595	395488	1.29467	4.33511e-11	6.23419e-10	1894
chr11	404424	406133	1.33199	8.48008e-13	1.36239e-11	1710
chr11	411195	413997	1.66054	7.58927e-50	6.09256e-48	2803
chr11	419466	422025	1.83734	3.74887e-82	7.46277e-80	2560
chr11	432860	434138	1.54405	8.71365e-33	3.76357e-31	1279
chr11	453070	455211	2.22081	5.48277e-160	5.19996e-157	2142
chr11	484200	486342	1.59396	2.3632e-37	1.22264e-35	2143
chr11	496317	498734	2.19932	1.13501e-161	1.11173e-158	2418
chr11	508883	509173	1.22323	5.55329e-07	5.81005e-06	291
chr11	560920	561298	1.23261	1.2733e-07	1.41004e-06	379
chr11	586014	588213	1.626	5.9484e-41	3.50671e-39	2200
chr11	617216	617700	1.31746	6.37236e-12	9.68278e-11	485
chr11	632325	634209	1.98391	2.58821e-114	1.01859e-111	1885
chr11	638018	638751	1.27929	2.51461e-10	3.43107e-09	734
chr12	24686	26037	1.22811	1.69738e-07	1.85875e-06	1352
chr12	30287	33257	1.98622	7.39605e-104	2.34963e-101	2971
chr12	40785	41168	1.24727	2.03175e-08	2.40386e-07	384
chr12	51669	53419	2.13503	1.40281e-134	8.14704e-132	1751
chr12	69591	71693	1.31617	1.89496e-14	3.36899e-13	2103
chr12	73431	73831	1.20753	1.84825e-06	1.83899e-05	401
chr12	91183	92069	1.42056	8.81658e-22	2.32381e-20	887
chr12	94921	95333	1.55783	6.56599e-31	2.62724e-29	413
chr12	104136	106388	2.30852	2.90402e-167	3.11889e-164	2253
chr12	120022	122490	2.09285	1.01391e-141	6.80769e-139	2469
chr12	126961	129882	1.81538	3.9473e-60	4.42486e-58	2922
chr12	132795	134838	1.7043	1.7366e-50	1.42528e-48	2044
chr12	160586	162421	1.77895	2.5363e-64	3.1989e-62	1836
chr12	169708	170521	1.40859	4.2776e-18	9.34975e-17	814
chr12	209443	211687	1.96664	1.55024e-98	4.38935e-96	2245
chr12	256872	257967	1.45659	6.41948e-24	1.87499e-22	1096
chr12	264324	264615	1.22765	4.60426e-07	4.85199e-06	292
chr12	285103	286118	1.30425	4.45041e-11	6.39573e-10	1016
chr12	287858	288284	1.19165	6.04993e-06	5.70506e-05	427
chr12	291552	292385	1.28761	7.84693e-11	1.10846e-09	834
chr12	305661	307455	1.6984	6.82339e-51	5.67937e-49	1795
chr12	317761	318488	1.3515	1.56279e-14	2.79254e-13	728
chr12	335518	337706	1.88509	8.12831e-86	1.75792e-83	2189
chr12	381805	383473	1.71092	1.32954e-54	1.25141e-52	1669
chr12	415431	416202	1.26516	5.77524e-10	7.68405e-09	772
chr12	420691	422191	1.78324	2.16073e-63	2.65522e-61	1501
chr12	428437	429546	1.34453	1.97424e-14	3.50671e-13	1110
chr12	436517	438031	1.46365	3.09528e-27	1.05439e-25	1515
chr12	494919	495581	1.22983	1.2922e-07	1.43031e-06	663
chr12	506932	508414	1.55006	9.1791e-36	4.46375e-34	1483
chr12	519689	521071	1.42655	1.51461e-24	4.56037e-23	1383
chr12	529883	531510	2.03967	3.89045e-109	1.37721e-106	1628
chr12	562963	565263	1.70172	2.79383e-55	2.68596e-53	2301
chr12	577630	580638	1.6354	2.43388e-45	1.67417e-43	3009
chr12	627996	628975	1.29802	5.23721e-11	7.48997e-10	980
chr12	662149	663441	1.68387	1.45378e-55	1.41091e-53	1293
chr12	675043	676143	1.19279	2.05636e-06	2.03381e-05	1101
chr12	682450	684302	1.37394	1.37499e-17	2.92146e-16	1853
chr12	693782	695891	1.48457	6.29071e-26	2.02023e-24	2110
chr12	707918	709013	1.2797	1.92318e-10	2.64466e-09	1096
chr12	716420	718186	1.51404	2.68596e-28	9.59843e-27	1767
chr12	733871	734794	1.97785	7.16803e-97	1.96291e-94	924
chr12	759987	760579	1.21197	2.39955e-07	2.59621e-06	593
chr12	768605	769971	1.36132	3.02901e-16	5.97861e-15	1367
chr12	775523	776602	1.64107	1.89278e-44	1.26154e-42	1080
chr12	791981	792469	1.29366	1.99287e-10	2.73792e-09	489
chr12	798493	800768	1.86117	1.15744e-83	2.38506e-81	2276
chr12	815586	816801	1.28975	5.86678e-11	8.35353e-10	1216
chr12	835392	837319	1.44942	4.3471e-23	1.22124e-21	1928
chr12	846518	847360	1.26756	6.17888e-10	8.20729e-09	843
chr12	851686	852698	1.4493	9.84011e-24	2.84839e-22	1013
chr12	880893	882779	1.64015	2.89868e-44	1.92044e-42	1887
chr12	887840	889322	1.45218	2.09797e-21	5.4275e-20	1483
chr12	894904	896654	1.5432	8.9454e-34	4.02346e-32	1751
chr12	904697	905037	1.22283	6.36048e-07	6.61089e-06	341
chr12	929747	931701	1.19956	2.98353e-06	2.90249e-05	1955
chr12	971305	972627	1.54607	9.87643e-34	4.43609e-32	1323
chr12	998695	1001475	2.10664	1.75792e-137	1.08143e-134	2781
chr12	1003647	1004877	1.30073	4.55512e-11	6.53582e-10	1231
chr12	1006939	1007237	1.23992	1.06731e-07	1.18954e-06	299
chr12	1014539	1016696	1.60799	1.43913e-40	8.37144e-39	2158
chr12	1025799	1027288	1.6802	1.09446e-44	7.35529e-43	1490
chr12	1037946	1040304	2.02269	1.41579e-102	4.36014e-100	2359
chr13	18196	19301	1.73756	4.69894e-53	4.20436e-51	1106
chr13	26878	28744	1.83463	8.19408e-76	1.40314e-73	1867
chr13	48883	50334	1.39473	2.1513e-17	4.52481e-16	1452
chr13	53875	55535	1.32641	3.03739e-13	5.01418e-12	1661
chr13	57309	59084	2.0092	1.81803e-88	4.15528e-86	1776
chr13	73637	74903	1.89316	4.70219e-88	1.06561e-85	1267
chr13	84714	86224	1.25793	6.64523e-10	8.79569e-09	1511
chr13	94031	94574	1.45306	4.11908e-22	1.10306e-20	544
chr13	108734	109058	1.21444	1.97692e-06	1.96241e-05	325
chr13	144651	145498	1.57632	1.10943e-32	4.772e-31	848
chr13	148220	149020	1.19535	5.96362e-06	5.62652e-05	801
chr13	152703	153499	1.36369	6.43576e-15	1.17733e-13	797
chr13	161452	162717	1.71477	2.36157e-56	2.35126e-54	1266
chr13	172710	175421	1.74462	1.26648e-53	1.15398e-51	2712
chr13	202307	203311	1.87085	2.44963e-67	3.3512e-65	1005
chr13	211585	212896	1.95804	2.55211e-80	4.87865e-78	1312
chr13	237873	240122	2.18616	2.06538e-117	8.64968e-115	2250
chr13	250834	251866	1.72521	2.69836e-55	2.59537e-53	1033
chr13	255509	257298	1.90911	7.39605e-104	2.34963e-101	1790
chr13	259957	262039	1.71316	7.5024e-57	7.58578e-55	2083
chr13	275970	278605	1.83994	1.04016e-86	2.29245e-84	2636
chr13	294035	296000	1.94705	2.08113e-86	4.55617e-84	1966
chr13	298867	301252	1.63234	1.95794e-43	1.26067e-41	2386
chr13	318892	319829	1.32526	1.85994e-14	3.30826e-13	938
chr13	327491	329110	1.52356	2.09991e-28	7.53876e-27	1620
chr13	331649	332585	1.31415	6.82339e-14	1.17274e-12	937
chr13	356205	356955	1.58287	3.35738e-34	1.53603e-32	751
chr13	363136	364074	1.72082	9.65384e-51	7.99282e-49	939
chr13	367763	368472	1.22332	4.37653e-07	4.61987e-06	710
chr13	394554	395546	1.23315	8.90328e-08	9.99977e-07	993
chr13	403073	405030	1.87637	1.36207e-78	2.49804e-76	1958
chr13	415196	417094	1.44858	1.22124e-28	4.43404e-27	1899
chr13	425797	427193	1.61074	9.60064e-41	5.61953e-39	1397
chr13	441983	444083	1.85939	1.75267e-77	3.13184e-75	2101
chr13	458995	460742	1.4517	2.36865e-22	6.41357e-21	1748
chr13	467380	468934	2.20038	2.29615e-157	2.07014e-154	1555
chr13	489204	491216	1.87316	4.52376e-90	1.07004e-87	2013
chr13	498757	499567	1.58327	7.87771e-34	3.55059e-32	811
chr13	506677	508035	1.55546	2.83857e-32	1.2006e-30	1359
chr13	520220	521456	2.05599	3.89942e-111	1.43549e-108	1237
chr13	531720	532998	1.25455	1.52058e-08	1.81895e-07	1279
chr13	533281	533899	1.24208	7.73428e-08	8.73112e-07	619
chr13	537950	539297	1.26577	3.31284e-11	4.80253e-10	1348
chr13	549600	549977	1.32668	2.1062e-13	3.51075e-12	378
chr13	553853	555053	1.53802	4.36516e-31	1.75792e-29	1201
chr13	565085	566503	1.3196	1.42692e-12	2.25996e-11	1419
chr13	570334	570696	1.21577	1.61306e-06	1.61428e-05	363
chr13	578363	579693	1.8242	1.77011e-76	3.0839e-74	1331
chr13	596232	596937	1.1973	4.81138e-06	4.58543e-05	706
chr13	621456	623200	1.52255	8.4217e-33	3.63999e-31	1745
chr13	634661	636230	1.24241	4.28223e-09	5.34712e-08	1570
chr13	640042	641650	1.86229	1.75186e-82	3.5156e-80	1609
chr13	665549	666713	1.35468	5.13807e-16	1.00069e-14	1165
chr13	669332	670604	1.83882	1.7053e-74	2.82358e-72	1273
chr13	676632	677658	1.35735	8.18088e-17	1.66725e-15	1027
chr13	689909	691290	1.48294	2.89734e-25	9.02818e-24	1382
chr13	698050	699478	1.66169	2.18675e-53	1.97742e-51	1429
chr13	713332	714823	1.5971	7.53009e-39	4.11529e-37	1492
chr13	717470	718967	1.44425	6.46845e-21	1.6338e-19	1498
chr13	725480	726045	1.29079	2.51826e-11	3.67773e-10	566
chr13	741107	741972	1.27915	6.94848e-10	9.18692e-09	866
chr13	747976	750177	1.53538	8.35603e-29	3.05703e-27	2202
chr13	761144	763269	1.43297	2.05731e-21	5.32476e-20	2126
chr13	796372	796818	1.2635	1.81297e-09	2.32504e-08	447
chr13	801589	804521	1.76084	3.64838e-57	3.72563e-55	2933
chr13	839487	840841	1.68198	5.24687e-44	3.44667e-42	1355
chr13	849647	850815	1.22342	3.44937e-07	3.67705e-06	1169
chr13	857459	858928	1.32539	2.03095e-12	3.18493e-11	1470
chr13	887307	890254	2.33491	8.77001e-153	7.24436e-150	2948
chr13	898536	899231	1.28104	2.77217e-10	3.7732e-09	696
chr14	26461	27352	1.35782	7.70726e-17	1.57217e-15	892
chr14	38281	39600	1.41123	3.01717e-18	6.64661e-17	1320
chr14	44812	45117	1.28254	4.12734e-10	5.54332e-09	306
chr14	45517	46197	1.2391	6.89192e-08	7.80782e-07	681
chr14	49074	50138	1.41117	6.13479e-19	1.40023e-17	1065
chr14	53439	54889	1.47478	7.05018e-25	2.15675e-23	1451
chr14	69836	72633	2.04577	4.23643e-117	1.76198e-114	2798
chr14	120256	122013	1.36553	9.30679e-16	1.78731e-14	1758
chr14	123929	127326	1.77533	3.50994e-65	4.53524e-63	3398
chr14	143799	145033	1.29765	1.00074e-10	1.40488e-09	1235
chr14	166406	167070	1.46538	1.44511e-22	3.95731e-21	665
chr14	171084	172218	1.23655	1.06483e-07	1.18689e-06	1135
chr14	178972	180819	1.34148	2.86154e-15	5.33949e-14	1848
chr14	194602	196821	1.94605	4.66659e-104	1.48594e-101	2220
chr14	255305	257733	1.83771	1.7053e-74	2.82358e-72	2429
chr14	291152	293391	2.01055	1.97697e-102	6.06876e-100	2240
chr14	299134	299925	1.37382	5.19517e-16	1.01158e-14	792
chr14	315547	317110	1.8582	1.77174e-76	3.08674e-74	1564
chr14	337844	338173	1.24194	5.74487e-08	6.55617e-07	330
chr14	342936	344000	1.78291	2.02488e-66	2.70458e-64	1065
chr14	347284	347623	1.35367	2.22895e-14	3.94821e-13	340
chr14	352397	353079	1.33974	1.65348e-14	2.95121e-13	683
chr14	358831	361080	1.40831	1.29003e-21	3.37054e-20	2250
chr14	367787	368677	1.42354	1.83147e-22	4.98884e-21	891
chr14	378848	379974	1.38715	5.82237e-17	1.19591e-15	1127
chr14	389222	390839	1.88376	1.75146e-85	3.75924e-83	1618
chr14	397067	398763	1.77229	2.52116e-59	2.7574e-57	1697
chr14	402049	402746	1.25859	7.26424e-10	9.59246e-09	698
chr14	409329	411141	1.64469	7.91589e-44	5.16773e-42	1813
chr14	420414	421161	1.37462	1.61176e-17	3.4135e-16	748
chr14	469352	470506	1.57957	3.57767e-42	2.20191e-40	1155
chr14	475294	476723	1.36619	8.04637e-19	1.82516e-17	1430
chr14	485995	487274	1.55468	6.51328e-31	2.60675e-29	1280
chr14	494759	495378	1.36631	2.51246e-16	4.98196e-15	620
chr14	504753	505953	1.25829	5.97696e-09	7.38142e-08	1201
chr14	511433	512973	1.55283	5.46261e-33	2.37958e-31	1541
chr14	539328	540951	1.40729	1.68229e-19	3.95458e-18	1624
chr14	560841	561292	1.46538	1.44511e-22	3.95731e-21	452
chr14	582612	584691	2.02286	1.45546e-104	4.68813e-102	2080
chr14	611319	613092	1.94933	1.62293e-84	3.40643e-82	1774
chr14	615106	617230	1.6055	1.12772e-44	7.5753e-43	2125
chr14	637446	640027	1.7186	7.29962e-56	7.15155e-54	2582
chr14	645279	646205	1.20486	4.50869e-06	4.30665e-05	927
chr14	647454	649881	1.85809	1.35425e-75	2.30728e-73	2428
chr14	679376	681130	1.79985	2.68658e-67	3.67113e-65	1755
chr14	696183	697926	1.61903	2.41268e-46	1.71791e-44	1744
chr14	749590	751306	1.80008	5.21435e-66	6.88335e-64	1717
chr14	771018	772116	1.24828	6.28594e-09	7.74533e-08	1099
chr15	35509	36511	1.23801	3.72984e-08	4.32384e-07	1003
chr15	44278	46586	1.38313	7.31139e-17	1.49348e-15	2309
chr15	59494	60242	1.73077	2.98126e-54	2.77141e-52	749
chr15	77470	80470	1.56118	2.36211e-32	1.00207e-30	3001
chr15	81424	82307	1.35576	2.2584e-14	3.99853e-13	884
chr15	89153	90608	1.78683	2.68906e-64	3.39078e-62	1456
chr15	131788	134043	2.23548	9.7499e-162	9.57194e-159	2256
chr15	138759	139066	1.20033	6.24554e-06	5.88247e-05	308
chr15	149200	151451	2.08909	8.05378e-118	3.39625e-115	2252
chr15	179980	181363	1.24354	6.36708e-09	7.84206e-08	1384
chr15	188551	191833	2.00847	6.26614e-96	1.68306e-93	3283
chr15	213049	214349	1.44945	1.10154e-21	2.88735e-20	1301
chr15	222546	225060	1.6701	1.19289e-42	7.46965e-41	2515
chr15	238545	241339	1.59281	1.41091e-39	7.91954e-38	2795
chr15	250520	251961	1.49048	1.26183e-24	3.81593e-23	1442
chr15	263336	263763	1.26516	2.22833e-09	2.84197e-08	428
chr15	268710	270720	1.7597	9.64717e-66	1.26532e-63	2011
chr15	277047	277505	1.21572	3.63639e-07	3.86999e-06	459
chr15	278488	282139	2.09565	2.16272e-133	1.22744e-130	3652
chr15	290096	291388	1.40313	1.77092e-20	4.37421e-19	1293
chr15	293750	294967	1.52809	2.16571e-34	9.9816e-33	1218
chr15	298709	300648	1.39106	1.41482e-20	3.50994e-19	1940
chr15	307504	311622	1.56229	1.79846e-35	8.64172e-34	4119
chr15	332086	335400	1.76834	7.30634e-70	1.06955e-67	3315
chr15	338210	338693	1.26911	3.33012e-09	4.19044e-08	484
chr15	345548	346390	1.35741	8.67361e-17	1.76522e-15	843
chr15	371970	374200	1.71664	3.4586e-54	3.20922e-52	2231
chr15	391627	392474	1.65806	1.75833e-54	1.64702e-52	848
chr15	413870	415336	1.48948	6.95505e-27	2.33185e-25	1467
chr15	432319	433930	1.33012	1.75914e-14	3.13329e-13	1612
chr15	450825	452593	1.53918	6.50879e-34	2.94307e-32	1769
chr15	454410	456233	1.75914	7.26608e-63	8.79427e-61	1824
chr15	466216	466930	1.27642	2.27484e-10	3.11229e-09	715
chr15	468743	470069	1.64667	5.6846e-46	3.99669e-44	1327
chr15	476113	477359	1.39312	1.90546e-18	4.24229e-17	1247
chr15	482542	484416	1.80265	1.08868e-73	1.76563e-71	1875
chr15	489478	490346	1.45316	2.27405e-22	6.16169e-21	869
chr15	496806	498370	1.37975	5.08979e-17	1.04833e-15	1565
chr15	512908	513349	1.21304	8.09786e-07	8.34065e-06	442
chr15	548151	549466	1.40298	1.56567e-20	3.87614e-19	1316
chr15	551657	552702	1.37541	8.23569e-17	1.67764e-15	1046
chr15	563343	565195	1.76236	1.93108e-57	1.98976e-55	1853
chr15	581228	582793	1.85431	1.37151e-76	2.39662e-74	1566
chr15	589044	590668	1.46255	8.24518e-25	2.51478e-23	1625
chr15	625803	627124	1.54956	5.95799e-36	2.91944e-34	1322
chr15	635748	637353	1.83191	3.05141e-69	4.39643e-67	1606
chr15	650921	652414	1.51821	3.92013e-27	1.32984e-25	1494
chr15	677461	678033	1.26154	2.11086e-09	2.69594e-08	573
chr15	680719	681548	1.42865	2.21973e-20	5.45381e-19	830
chr15	697076	698843	1.78657	1.2331e-68	1.74743e-66	1768
chr15	715050	715906	1.29162	3.83089e-11	5.52624e-10	857
chr15	718021	718963	1.25539	1.98125e-08	2.35023e-07	943
chr15	728264	730472	1.58047	2.00401e-34	9.24485e-33	2209
chr15	751036	752716	1.59834	7.37564e-42	4.48952e-40	1681
chr15	787928	789336	1.26479	3.75587e-10	5.05697e-09	1409
chr15	793197	794804	1.4745	1.34524e-25	4.25598e-24	1608
chr15	821215	822916	1.50055	6.86752e-29	2.52116e-27	1702
chr15	826885	828119	1.76221	1.40185e-55	1.36113e-53	1235
chr15	832771	833160	1.2496	2.30919e-08	2.72233e-07	390
chr15	833653	834593	1.44689	4.45041e-21	1.13266e-19	941
chr15	854680	855412	1.6003	2.9181e-36	1.44644e-34	733
chr15	873668	874830	1.41056	1.78649e-18	3.98199e-17	1163
chr15	912959	914010	1.35146	3.99669e-16	7.83069e-15	1052
chr15	917761	918823	1.52845	1.01578e-34	4.74133e-33	1063
chr15	935276	937503	2.03618	1.42889e-122	6.59174e-120	2228
chr15	945487	946488	1.33463	6.31975e-13	1.02329e-11	1002
chr15	958531	959304	1.21986	7.7188e-07	7.96324e-06	774
chr15	965214	967319	1.8761	3.83178e-75	6.45208e-73	2106
chr15	982432	985928	1.61743	3.45621e-47	2.53163e-45	3497
chr15	990228	990859	1.26833	4.07155e-10	5.47079e-09	632
chr15	1011143	1013890	2.20607	2.78612e-145	2.00447e-142	2748
chr15	1052816	1054496	1.22965	6.86641e-08	7.77947e-07	1681
chr16	37659	38275	1.48581	1.00277e-26	3.33811e-25	617
chr16	42678	43355	1.23293	2.40791e-07	2.60495e-06	678
chr16	50691	52244	1.77443	9.13272e-55	8.63973e-53	1554
chr16	76270	77030	1.4932	4.91134e-25	1.51426e-23	761
chr16	88930	91259	2.19159	3.78443e-153	3.14051e-150	2330
chr16	119718	121346	1.58874	5.92925e-35	2.79254e-33	1629
chr16	125250	126488	1.48261	3.17103e-25	9.86279e-24	1239
chr16	139475	140779	1.6597	7.77678e-43	4.90004e-41	1305
chr16	148004	149017	1.47874	1.22574e-25	3.88419e-24	1014
chr16	161769	162349	1.35972	1.20893e-14	2.17671e-13	581
chr16	167168	168772	1.75658	3.40095e-58	3.59253e-56	1605
chr16	181651	184103	1.4048	3.47856e-24	1.02967e-22	2453
chr16	192477	194982	1.57957	5.98274e-35	2.81709e-33	2506
chr16	212181	213450	1.35972	1.20893e-14	2.17671e-13	1270
chr16	219260	220917	1.50239	3.00123e-28	1.07053e-26	1658
chr16	223900	224437	1.20784	3.60454e-06	3.48265e-05	538
chr16	231960	233350	1.53886	3.52614e-32	1.48628e-30	1391
chr16	238482	239855	1.45769	2.31633e-22	6.2748e-21	1374
chr16	249853	251338	2.13027	2.82488e-114	1.11173e-111	1486
chr16	275621	277545	1.74532	3.27039e-71	4.96592e-69	1925
chr16	283105	283607	1.47595	2.05258e-23	5.85868e-22	503
chr16	305449	307132	1.53538	8.35603e-29	3.05703e-27	1684
chr16	315886	318403	1.31088	1.16493e-12	1.85353e-11	2518
chr16	323177	324266	1.33035	2.28297e-14	4.03645e-13	1090
chr16	331237	332792	1.89301	1.86037e-74	3.07751e-72	1556
chr16	340400	341731	1.31413	5.85599e-14	1.00995e-12	1332
chr16	349653	350043	1.26623	2.09455e-09	2.67578e-08	391
chr16	376433	377114	1.27652	1.73764e-09	2.2347e-08	682
chr16	395648	398217	1.83657	2.67116e-77	4.75116e-75	2570
chr16	421855	423130	1.52529	1.89583e-29	7.13181e-28	1276
chr16	459808	460576	1.26108	4.0591e-09	5.07575e-08	769
chr16	471384	473566	1.69973	1.16493e-52	1.02896e-50	2183
chr16	499025	500981	1.45572	5.57442e-25	1.71514e-23	1957
chr16	509356	510903	1.48172	5.74778e-27	1.93464e-25	1548
chr16	511235	512949	1.81157	3.45303e-64	4.3411e-62	1715
chr16	540702	542735	1.58937	1.00949e-41	6.11223e-40	2034
chr16	549103	551620	1.87672	5.79295e-97	1.58964e-94	2518
chr16	560900	562379	2.12113	2.18273e-107	7.46449e-105	1480
chr16	599433	601456	1.85716	5.19876e-71	7.85055e-69	2024
chr16	612774	613703	1.46538	1.44511e-22	3.95731e-21	930
chr16	618466	620682	1.47762	1.26794e-27	4.3944e-26	2217
chr16	636410	638013	1.84329	3.02482e-66	4.02068e-64	1604
chr16	649332	651320	1.98815	9.81748e-103	3.03599e-100	1989
chr16	659992	661828	1.5918	2.4615e-37	1.27262e-35	1837
chr16	682289	683533	1.30008	4.72389e-11	6.7733e-10	1245
chr16	691494	692713	1.73691	1.07771e-55	1.05003e-53	1220
chr16	702151	703475	1.51584	1.26299e-28	4.58142e-27	1325
chr16	708096	709249	1.36774	1.89933e-15	3.58096e-14	1154
chr16	715287	716665	1.92562	4.51128e-84	9.37778e-82	1379
chr16	733045	734173	1.75389	1.59551e-54	1.49727e-52	1129
chr16	748800	750061	1.52831	1.43913e-29	5.44377e-28	1262
chr16	767296	768983	1.34623	1.67958e-16	3.36279e-15	1688
chr16	773118	774193	1.67274	7.10886e-43	4.48642e-41	1076
chr16	780213	781209	1.3459	4.61636e-14	8.01309e-13	997
chr16	803653	804474	1.6216	2.26412e-41	1.35488e-39	822
chr16	815252	816083	1.40247	4.73042e-19	1.08693e-17	832
chr16	824503	824868	1.282	1.66809e-10	2.30558e-09	366
chr16	834995	836767	1.80297	1.19978e-67	1.65539e-65	1773
chr16	862862	865005	1.67471	3.90481e-51	3.27567e-49	2144
chr16	880634	882287	1.43765	2.84708e-20	6.96306e-19	1654
chr16	884851	887251	1.44122	2.1252e-21	5.49288e-20	2401
chr16	890221	891079	1.36348	6.00482e-15	1.10002e-13	859
chr16	893396	894603	1.41039	5.12625e-21	1.30077e-19	1208
chr16	896621	896921	1.20652	3.60454e-06	3.48265e-05	301
chr16	909326	910436	1.65396	8.4217e-46	5.88573e-44	1111
chr16	916131	918606	2.29132	1.2388e-165	1.29718e-162	2476
chr10	435619	437312	2.83013	0	0	1694
chr16	554618	557014	2.71551	9.1622e-250	3.2434e-246	2397
chr1	15809	16385	1.23162	2.66993e-07	2.87263e-06	577
chr1	223591	223947	1.22503	4.76892e-09	5.9268e-08	357
chr1	229532	229872	1.21709	1.3141e-06	1.32709e-05	341
chr2	6172	7709	1.38094	5.87354e-33	2.55564e-31	1538
chr2	8451	8780	1.35016	4.33411e-14	7.53529e-13	330
chr2	86543	86854	1.51675	1.64816e-28	5.9484e-27	312
chr2	232948	233356	1.22129	4.05509e-07	4.29161e-06	409
chr2	265666	266231	1.41784	1.05051e-18	2.37083e-17	566
chr2	381480	381829	1.32708	6.48336e-15	1.1844e-13	350
chr2	622470	623191	1.22183	4.06584e-07	4.30279e-06	722
chr3	369	1229	1.8216	8.35603e-151	6.63743e-148	861
chr3	8603	9167	1.22778	5.21243e-10	6.95409e-09	565
chr3	9881	11872	1.68381	7.09741e-52	6.10661e-50	1992
chr3	14044	16001	1.7282	1.56892e-59	1.72743e-57	1958
chr3	16348	17219	1.25888	1.11625e-08	1.34971e-07	872
chr3	61702	62566	1.22501	5.69679e-07	5.95539e-06	865
chr3	118835	119649	1.21787	1.20337e-07	1.33635e-06	815
chr3	141734	142081	1.20242	6.06639e-06	5.72032e-05	348
chr3	291803	292896	1.51293	9.08866e-27	3.03249e-25	1094
chr3	315614	316421	2.28675	5.236e-148	3.97192e-145	808
chr4	319	1138	1.32407	2.70894e-12	4.21308e-11	820
chr4	13717	14386	1.85396	4.10866e-76	7.09088e-74	670
chr4	118701	119110	1.37639	7.10068e-16	1.37151e-14	410
chr4	434890	436162	1.43104	8.52904e-20	2.03564e-18	1273
chr4	463088	463372	1.33162	1.07374e-13	1.82222e-12	285
chr4	525472	526023	1.28414	1.735e-11	2.56059e-10	552
chr4	527994	528324	1.28385	6.09958e-11	8.67721e-10	331
chr4	534309	535004	1.21947	1.45737e-08	1.74546e-07	696
chr4	922902	923185	1.25664	9.37584e-09	1.14038e-07	284
chr4	1498973	1500024	1.4824	1.40411e-24	4.2335e-23	1052
chr4	1502487	1503408	1.30766	2.57336e-13	4.26973e-12	922
chr4	1523781	1525063	1.88702	7.90133e-95	2.06966e-92	1283
chr5	117145	117533	1.43237	5.92379e-20	1.42626e-18	389
chr5	136219	136862	1.27041	9.5216e-10	1.24741e-08	644
chr5	137177	138598	1.51606	1.25516e-27	4.35111e-26	1422
chr5	145104	150032	1.75594	3.62076e-61	4.17734e-59	4929
chr5	569501	570176	1.34835	4.96478e-17	1.02282e-15	676
chr5	576435	576729	1.45482	9.83558e-22	2.58643e-20	295
chr6	5603	6206	1.28312	6.28724e-10	8.34661e-09	604
chr6	7444	8573	1.30887	5.36414e-14	9.27684e-13	1130
chr6	21714	22047	1.2052	4.38955e-06	4.20165e-05	334
chr6	75568	75934	1.36731	2.99226e-15	5.57828e-14	367
chr6	116959	117422	1.21054	1.94174e-06	1.92863e-05	464
chr6	149981	150282	1.18972	9.25572e-06	8.56209e-05	302
chr6	161256	161747	1.2118	2.41897e-06	2.37892e-05	492
chr7	276	2211	1.66328	8.37915e-58	8.73575e-56	1936
chr7	327252	328087	1.249	1.9013e-08	2.25808e-07	836
chr7	358718	359093	1.25285	2.00623e-08	2.37454e-07	376
chr7	396919	397473	1.20026	5.18179e-06	4.92538e-05	555
chr7	1090480	1090788	1.39671	3.36899e-17	7.00971e-16	309
chr8	99	657	1.61727	8.86952e-37	4.48952e-35	559
chr8	1556	1913	1.19252	1.98939e-07	2.16536e-06	358
chr8	65571	65930	1.34256	1.92088e-13	3.2107e-12	360
chr8	76141	76666	1.18431	9.14724e-06	8.46603e-05	526
chr8	92275	92858	1.6067	9.82879e-36	4.77529e-34	584
chr8	133163	133647	1.43196	1.36647e-20	3.39313e-19	485
chr8	192708	194193	1.31655	5.42251e-12	8.2699e-11	1486
chr8	212458	213116	1.17421	9.39507e-17	1.9059e-15	659
chr8	214063	215157	1.15675	9.45366e-17	1.91779e-15	1095
chr8	215708	216079	1.15018	2.69606e-10	3.67215e-09	372
chr8	550012	550586	1.22358	3.57363e-09	4.48797e-08	575
chr8	554080	555304	1.2232	1.93678e-10	2.66293e-09	1225
chr8	555638	556744	1.77488	1.11995e-93	2.86418e-91	1107
chr8	562152	562560	1.55105	2.23821e-85	4.78961e-83	409
chr9	113	688	1.55205	6.52079e-55	6.19726e-53	576
chr9	7415	8696	1.70934	3.28549e-54	3.05e-52	1282
chr9	16239	17210	1.29369	1.70475e-10	2.355e-09	972
chr9	175277	175581	1.31086	1.95254e-11	2.87316e-10	305
chr9	266547	266851	1.23426	2.40791e-07	2.60495e-06	305
chr9	379901	380382	1.24675	1.45959e-08	1.74807e-07	482
chr9	422533	423519	1.22996	2.0254e-07	2.20308e-06	987
chr9	438784	439675	1.6966	3.82384e-51	3.20922e-49	892
chr10	114	698	1.69075	1.1463e-76	2.00632e-74	585
chr10	7414	8675	1.79442	4.86968e-66	6.43428e-64	1262
chr10	16194	17314	1.28708	3.74731e-10	5.05382e-09	1121
chr10	18720	19107	1.37012	1.30167e-19	3.07539e-18	388
chr10	353578	353994	1.27402	5.6163e-10	7.47842e-09	417
chr10	388260	388768	1.21302	1.47174e-06	1.47744e-05	509
chr10	482475	482812	1.26854	1.54156e-09	1.98898e-08	338
chr10	484065	484876	1.36415	1.01135e-15	1.93731e-14	812
chr10	637832	638507	1.22354	3.42602e-07	3.65317e-06	676
chr10	728091	728564	1.32201	7.55962e-13	1.21815e-11	474
chr10	731492	732136	1.44425	6.46845e-21	1.6338e-19	645
chr10	744912	745587	1.90668	5.15229e-159	4.79733e-156	676
chr11	219	1667	1.56124	1.99022e-66	2.65828e-64	1449
chr11	217983	218408	1.22729	2.93447e-07	3.14753e-06	426
chr11	301797	302494	1.22274	3.88535e-07	4.11775e-06	698
chr11	500740	501132	1.33938	1.00693e-13	1.71238e-12	393
chr11	517068	517403	1.80481	7.81448e-59	8.4217e-57	336
chr11	611918	612324	1.26368	1.9273e-09	2.46769e-08	407
chr11	659042	659491	1.20388	5.33691e-06	5.06757e-05	450
chr11	665710	666465	1.95651	1.69356e-83	3.47536e-81	756
chr12	113	514	1.62465	1.32831e-43	8.60796e-42	402
chr12	5668	6384	1.45225	1.7112e-22	4.66767e-21	717
chr12	11436	12813	1.86847	6.51478e-86	1.41156e-83	1378
chr12	119024	119372	1.2648	1.46818e-09	1.89688e-08	349
chr12	195489	195771	1.33649	2.48657e-13	4.12952e-12	283
chr12	243809	244173	1.24086	9.92476e-08	1.11096e-06	365
chr12	373086	374120	1.24387	2.45816e-09	3.12356e-08	1035
chr12	402247	402714	1.19761	3.45597e-06	3.34403e-05	468
chr12	512688	513502	1.38461	7.18621e-18	1.54989e-16	815
chr12	547839	548498	1.33991	2.59298e-13	4.3013e-12	660
chr12	599247	601027	1.46142	3.12464e-22	8.41589e-21	1781
chr12	601519	602099	1.23969	2.72107e-08	3.18955e-07	581
chr12	730672	731373	1.21252	4.90467e-07	5.15288e-06	702
chr12	928086	928565	1.23161	2.99344e-07	3.20863e-06	480
chr12	1052499	1052883	1.23558	1.93393e-07	2.10897e-06	385
chr12	1063841	1064896	1.63304	6.68036e-52	5.75307e-50	1056
chr12	1070999	1071631	1.56591	2.23306e-45	1.5378e-43	633
chr12	1077685	1077973	1.28973	2.88642e-10	3.92473e-09	289
chr13	109	694	1.83826	3.41114e-71	5.17726e-69	586
chr13	5771	6204	1.24086	9.92476e-08	1.11096e-06	434
chr13	8455	9408	1.28977	2.91206e-11	4.23458e-10	954
chr13	190247	191120	1.22017	2.53717e-08	2.98003e-07	874
chr13	194257	194766	1.21804	2.29198e-07	2.48348e-06	510
chr13	358095	358451	1.25232	2.41852e-09	3.07482e-08	357
chr13	923001	924141	1.76433	5.33458e-59	5.77564e-57	1141
chr14	97	504	1.67538	4.23058e-43	2.69215e-41	408
chr14	6859	7787	1.49483	7.12033e-30	2.72709e-28	929
chr14	9762	10192	1.37689	9.37346e-16	1.7997e-14	431
chr14	620726	621612	1.45267	7.26608e-26	2.32756e-24	887
chr14	624054	625586	1.51869	3.64586e-29	1.35457e-27	1533
chr14	626020	626526	1.25214	8.00737e-09	9.7816e-08	507
chr14	782322	784062	1.9368	4.50091e-78	8.15831e-76	1741
chr15	420	956	1.26992	3.66514e-09	4.59971e-08	537
chr15	18751	19525	1.21073	8.89365e-07	9.11213e-06	775
chr15	112257	113689	1.19558	2.31499e-06	2.28034e-05	1433
chr15	282420	282794	1.24247	4.14324e-08	4.78267e-07	375
chr15	340528	340870	1.36105	1.20893e-14	2.17671e-13	343
chr15	354247	354775	1.30161	5.83983e-11	8.32895e-10	529
chr15	382653	383472	1.41026	1.74703e-20	4.31618e-19	820
chr15	598966	599320	1.25935	1.23285e-08	1.48652e-07	355
chr15	600876	602182	1.50048	1.64589e-27	5.67806e-26	1307
chr15	1027688	1028129	1.32935	1.5202e-12	2.40381e-11	442
chr15	1057524	1058909	1.2767	2.45641e-11	3.58914e-10	1386
chr15	1083852	1084192	1.26331	7.6243e-09	9.34286e-08	341
chr15	1090628	1091233	2.01832	5.97723e-97	1.63946e-94	606
chr16	6936	7253	1.29369	1.70475e-10	2.355e-09	318
chr16	12249	13271	1.47041	4.8899e-27	1.65044e-25	1023
chr16	210492	211257	1.29	1.98271e-10	2.72452e-09	766
chr16	456505	457234	1.18218	6.79532e-06	6.37353e-05	730
chr16	552890	553919	1.24081	1.12254e-08	1.35716e-07	1030
chr16	559670	560097	1.30954	1.95254e-11	2.87316e-10	428
chr16	930329	930925	1.30384	3.48017e-12	5.37774e-11	597
chr16	932841	933225	1.21774	6.58688e-07	6.83754e-06	385
chr16	933779	934334	1.20499	1.77015e-06	1.76388e-05	556
chr16	935048	936807	1.54221	3.8089e-34	1.7386e-32	1760
